# Supplementary material for: Crystal structures of (μ2-η2,η2-4-hydroxybut-2-yn-1-yl 2-bromo-2-methylpropanoate-κ4 C 2,C 3:C 2,C 3)bis[tricarbonylcobalt(II)](Co—Co) and [μ2-η2,η2-but-2-yne-1,4-diyl bis(2-bromo-2-methyl­propanoate)-κ4 C 2,C 3:C 2,C 3]bis[tricarbonylcobalt(II)](Co—Co)
Source: Acta Crystallogr Sect E Struct Rep Online. 2014 Jun 23;70(Pt 7):9–13. doi: 10.1107/S1600536814009659 (PMC4120535; doi:10.1107/S1600536814009659)
Supplement: Supplementary file 1 [file e-70-00009-sup1.cif]

##############################################################################
#                                                                            #
# This CIF contains the data in a paper accepted for publication in          #
# Acta Crystallographica Section E. It conforms to the requirements of       #
# Notes for Authors for Acta Crystallographica Section E, and has been       #
# peer reviewed under the auspices of the IUCr Commission on Journals.       #
#                                                                            #
# Full details of the Crystallographic Information File format               #
# are given in the paper "The Crystallographic Information File (CIF):       #
# a New Standard Archive File for Crystallography" by S. R. Hall, F. H.      #
# Allen and I. D. Brown [Acta Cryst. (1991), A47, 655-685].                  #
#                                                                            #
# The current version of the core CIF dictionary is obtainable from          #
# ftp://ftp.iucr.org/pub/cif_core.dic.                                       #
#                                                                            #
# Software is freely available for graphical display of the structure(s)     #
# in this CIF. For information consult the CIF software page                 #
# http://www.iucr.org/resources/cif/software.                                #
#                                                                            #
# This file may be used for bona fide research purposes within the           #
# scientific community so long as proper attribution is given to the journal # 
# article from which it was obtained.                                        #
#                                                                            #
##############################################################################
data_global
_audit_creation_method     SHELXL-97
_journal_date_recd_electronic     2014-02-24
_journal_date_accepted     2014-04-29
_journal_name_full     'Acta Crystallographica, Section E'
_journal_year     2014
_journal_volume     70
_journal_issue      7
_journal_page_first     9
_journal_page_last     13
_journal_paper_category     GO
_journal_paper_doi     10.1107/S1600536814009659
_journal_coeditor_code     HB0001
_publ_contact_author_name     'Professor Jim Simpson'
_publ_contact_author_address
;
Department of Chemistry
University of Otago
PO Box 56
Dunedin
New Zealand
;
_publ_contact_author_email     jsimpson@alkali.otago.ac.nz
_publ_contact_author_fax     +64-3-04797906
_publ_contact_author_phone     +64-3-4797914
_publ_section_title
;\
Crystal structures of [\m~2~-\h^2^,\h^2^-4-hydroxybut-2-yn-1-yl
2-bromo-2-methylpropanoate-\k^4^<i>C</i>^2^,<i>C</i>^3^:<i>C</i>^2^,\
<i>C</i>^3^]bis[tricarbonylcobalt(II)](<i>Co</i>---<i>Co</i>) and
[\m~2~-\h^2^,\h^2^-but-2-yne-1,4-diyl
bis(2-bromo-2-methylpropanoate)-\k^4^<i>C</i>^2^,<i>C</i>^3^:<i>C</i>^2^,\
<i>C</i>^3^]bis[tricarbonylcobalt(II)](<i>Co</i>---<i>Co</i>)
;
loop_
    _publ_author_name
    _publ_author_address
    'McAdam, C. John'
;
Department of Chemistry
University of Otago
PO Box 56
Dunedin
New Zealand
;
    'Moratti, Stephen C.'
;
Department of Chemistry
University of Otago
PO Box 56
Dunedin
New Zealand
;
    'Robinson, Brian H.'
;
Department of Chemistry
University of Otago
PO Box 56
Dunedin
New Zealand
;
    'Simpson, Jim'
;
Department of Chemistry
University of Otago
PO Box 56
Dunedin
New Zealand
;
    'Stanley, Roderick G.'
;
Department of Chemistry
University of Otago
PO Box 56
Dunedin
New Zealand
;
data_1
_database_code_depnum_ccdc_archive     'CCDC 1004257'
_chemical_name_systematic
;\
[\m~2~-\h^2^,\h^2^-4-Hydroxybut-2-yn-1-yl 2-bromo-2-methylpropanoate-\
\k^4^<i>C</i>^2^,<i>C</i>^3^:<i>C</i>^2^,<i>C</i>^3^]\
bis[tricarbonylcobalt(II)](<i>Co</i>---<i>Co</i>)
;
_chemical_name_common     ?
_chemical_formula_moiety     'C14 H11 Br Co2 O9'
_chemical_formula_sum     'C14 H11 Br Co2 O9'
_chemical_formula_iupac     '[Co2 (C8 H11 Br O3) (C O)6]'
_chemical_formula_weight     521.00
_chemical_melting_point     ?
_shelx_space_group_comment
;
The symmetry employed for this shelxl refinement is uniquely defined
by the following loop, which should always be used as a source of
symmetry information in preference to the above space-group names.
They are only intended as comments.
;
_space_group_crystal_system     triclinic
_space_group_name_H-M_alt     'P -1'
_space_group_name_Hall     '-P 1'
loop_
    _space_group_symop_operation_xyz
    'x, y, z'
    '-x, -y, -z'
_cell_length_a     7.3887(8)
_cell_length_b     11.1147(12)
_cell_length_c     11.7274(13)
_cell_angle_alpha     78.583(6)
_cell_angle_beta     85.239(6)
_cell_angle_gamma     76.342(6)
_cell_volume     916.67(18)
_cell_formula_units_Z     2
_cell_measurement_reflns_used     3089
_cell_measurement_theta_min     4.721
_cell_measurement_theta_max     51.239
_cell_measurement_temperature     91(2)
_exptl_crystal_description     'irregular fragment'
_exptl_crystal_colour     'orange-red'
_exptl_crystal_size_max     0.390
_exptl_crystal_size_mid     0.160
_exptl_crystal_size_min     0.040
_exptl_crystal_density_diffrn     1.888
_exptl_crystal_density_meas     ?
_exptl_crystal_density_method     'not measured'
_exptl_crystal_F_000     512
_exptl_absorpt_coefficient_mu     4.032
_exptl_absorpt_correction_type     multi-scan
_exptl_absorpt_process_details     '(SADABS; Bruker, 2011)'
_shelx_estimated_absorpt_T_min     0.302
_shelx_estimated_absorpt_T_max     0.855
_exptl_absorpt_correction_T_min     0.3023
_exptl_absorpt_correction_T_max     0.8554
_exptl_special_details     ?
_diffrn_ambient_temperature     91(2)
_diffrn_radiation_type     MoK\a
_diffrn_radiation_wavelength     0.71073
_diffrn_radiation_source     'fine-focus sealed tube'
_diffrn_radiation_monochromator     graphite
_diffrn_measurement_device_type     'Bruker APEXII CCD area-detector'
_diffrn_measurement_method     '\w scans'
_diffrn_detector_area_resol_mean     ?
_diffrn_reflns_number     11686
_diffrn_reflns_av_R_equivalents     0.0547
_diffrn_reflns_theta_min     3.287
_diffrn_reflns_theta_max     26.523
_diffrn_reflns_theta_full     26.000
_diffrn_measured_fraction_theta_max     0.974
_diffrn_measured_fraction_theta_full     0.995
_diffrn_reflns_limit_h_min     -8
_diffrn_reflns_limit_h_max     9
_diffrn_reflns_limit_k_min     -13
_diffrn_reflns_limit_k_max     13
_diffrn_reflns_limit_l_min     -14
_diffrn_reflns_limit_l_max     14
_diffrn_standards_number     0
_refine_special_details     ?
_reflns_number_total     3713
_reflns_number_gt     2966
_reflns_threshold_expression     I>2\s(I)
_refine_ls_structure_factor_coef     Fsqd
_refine_ls_matrix_type     full
_refine_ls_R_factor_all     0.0541
_refine_ls_R_factor_gt     0.0375
_refine_ls_wR_factor_gt     0.0900
_refine_ls_wR_factor_ref     0.0973
_refine_ls_goodness_of_fit_ref     1.027
_refine_ls_restrained_S_all     1.027
_refine_ls_number_reflns     3713
_refine_ls_number_parameters     238
_refine_ls_number_restraints     0
_refine_ls_hydrogen_treatment     constr
_refine_ls_weighting_scheme     calc
_refine_ls_weighting_details
                      'w=1/[\s^2^(Fo^2^)+(0.0486P)^2^] where P=(Fo^2^+2Fc^2^)/3'
_atom_sites_solution_hydrogens     geom
_atom_sites_solution_primary     ?
_atom_sites_solution_secondary     ?
_refine_ls_shift/su_max     0.001
_refine_ls_shift/su_mean     0.000
_refine_diff_density_max     0.833
_refine_diff_density_min     -0.727
_refine_ls_extinction_method     none
_refine_ls_extinction_coef     .
loop_
    _atom_type_symbol
    _atom_type_description
    _atom_type_scat_dispersion_real
    _atom_type_scat_dispersion_imag
    _atom_type_scat_source
    'C' 'C' 0.0033 0.0016
                         'International Tables Vol C Tables 4.2.6.8 and 6.1.1.4'
    'H' 'H' 0.0000 0.0000
                         'International Tables Vol C Tables 4.2.6.8 and 6.1.1.4'
    'O' 'O' 0.0106 0.0060
                         'International Tables Vol C Tables 4.2.6.8 and 6.1.1.4'
    'Co' 'Co' 0.3494 0.9721
                         'International Tables Vol C Tables 4.2.6.8 and 6.1.1.4'
    'Br' 'Br' -0.2901 2.4595
                         'International Tables Vol C Tables 4.2.6.8 and 6.1.1.4'
_computing_data_collection     'APEX2 (Bruker, 2011)'
_computing_cell_refinement     'APEX2 and SAINT (Bruker, 2011)'
_computing_data_reduction     'SAINT (Bruker, 2011)'
_computing_structure_solution     'SHELXS97 (Sheldrick, 2008)'
_computing_structure_refinement
;
SHELXL2013 (Sheldrick, 2008) and <i>TITAN2000</i> (Hunter & Simpson,
1999)
;
_computing_molecular_graphics
;
Mercury (Macrae <i>et al.</i>, 2008)
;
_computing_publication_material
;
SHELXL2013 (Sheldrick, 2008), enCIFer (Allen <i>et al.</i>,
2004), PLATON
(Spek, 2009) and publCIF (Westrip, 2010)
;
loop_
    _atom_site_type_symbol
    _atom_site_label
    _atom_site_fract_x
    _atom_site_fract_y
    _atom_site_fract_z
    _atom_site_U_iso_or_equiv
    _atom_site_adp_type
    _atom_site_calc_flag
    _atom_site_occupancy
    _atom_site_disorder_assembly
    _atom_site_disorder_group
    O O1 -0.0205(4) 0.8525(2) 1.0602(2) 0.0210(6) Uani d 1 . .
    H H1 -0.0387 0.7844 1.1000 0.032 Uiso calc 1 . .
    C C1 -0.1326(5) 0.8873(4) 0.9601(3) 0.0159(8) Uani d 1 . .
    H H1A -0.1616 0.9800 0.9357 0.019 Uiso calc 1 . .
    H H1B -0.2517 0.8605 0.9803 0.019 Uiso calc 1 . .
    C C2 -0.0346(4) 0.8277(3) 0.8618(3) 0.0137(7) Uani d 1 . .
    C C3 0.0896(4) 0.7232(3) 0.8429(3) 0.0135(7) Uani d 1 . .
    C C4 0.1996(5) 0.6065(3) 0.9107(3) 0.0131(7) Uani d 1 . .
    H H4A 0.2813 0.6282 0.9626 0.016 Uiso calc 1 . .
    H H4B 0.1144 0.5594 0.9600 0.016 Uiso calc 1 . .
    O O2 0.3132(3) 0.5272(2) 0.8345(2) 0.0160(5) Uani d 1 . .
    C C5 0.2596(5) 0.4240(3) 0.8234(3) 0.0147(8) Uani d 1 . .
    O O3 0.1198(4) 0.3939(2) 0.8680(2) 0.0220(6) Uani d 1 . .
    C C6 0.3981(5) 0.3471(3) 0.7453(3) 0.0185(8) Uani d 1 . .
    C C7 0.3045(6) 0.2640(4) 0.6933(3) 0.0254(9) Uani d 1 . .
    H H7A 0.2510 0.2089 0.7560 0.038 Uiso calc 1 . .
    H H7B 0.3967 0.2127 0.6472 0.038 Uiso calc 1 . .
    H H7C 0.2052 0.3169 0.6431 0.038 Uiso calc 1 . .
    C C8 0.5019(6) 0.4259(4) 0.6532(3) 0.0274(9) Uani d 1 . .
    H H8A 0.5921 0.3703 0.6097 0.041 Uiso calc 1 . .
    H H8B 0.5676 0.4733 0.6910 0.041 Uiso calc 1 . .
    H H8C 0.4126 0.4847 0.5995 0.041 Uiso calc 1 . .
    Br Br1 0.58507(6) 0.23943(4) 0.85597(4) 0.02956(14) Uani d 1 . .
    Co Co1 0.14649(6) 0.86999(5) 0.73644(4) 0.01350(13) Uani d 1 . .
    C C11 0.3041(5) 0.9142(3) 0.8218(3) 0.0153(8) Uani d 1 . .
    O O11 0.4032(3) 0.9404(3) 0.8748(2) 0.0216(6) Uani d 1 . .
    C C12 0.3119(5) 0.7980(4) 0.6321(3) 0.0188(8) Uani d 1 . .
    O O12 0.4169(4) 0.7477(3) 0.5703(2) 0.0299(7) Uani d 1 . .
    C C13 0.0360(5) 1.0278(4) 0.6608(3) 0.0235(9) Uani d 1 . .
    O O13 -0.0335(4) 1.1244(3) 0.6144(3) 0.0358(8) Uani d 1 . .
    Co Co2 -0.11056(6) 0.76340(5) 0.73243(4) 0.01475(14) Uani d 1 . .
    C C21 -0.2640(5) 0.6741(4) 0.8176(3) 0.0216(9) Uani d 1 . .
    O O21 -0.3575(4) 0.6190(3) 0.8772(3) 0.0327(7) Uani d 1 . .
    C C22 -0.0153(5) 0.6651(4) 0.6246(3) 0.0216(9) Uani d 1 . .
    O O22 0.0493(4) 0.6009(3) 0.5607(3) 0.0342(7) Uani d 1 . .
    C C23 -0.2750(5) 0.8974(4) 0.6540(3) 0.0216(8) Uani d 1 . .
    O O23 -0.3745(4) 0.9823(3) 0.6055(2) 0.0293(7) Uani d 1 . .
loop_
    _atom_site_aniso_label
    _atom_site_aniso_U_11
    _atom_site_aniso_U_22
    _atom_site_aniso_U_33
    _atom_site_aniso_U_12
    _atom_site_aniso_U_13
    _atom_site_aniso_U_23
    O1 0.0248(14) 0.0207(15) 0.0180(14) -0.0051(12) -0.0019(11) -0.0039(11)
    C1 0.0151(17) 0.0157(19) 0.0168(19) -0.0025(15) 0.0022(14) -0.0049(15)
    C2 0.0112(17) 0.0148(19) 0.0147(18) -0.0052(14) 0.0024(13) -0.0003(15)
    C3 0.0114(16) 0.0169(19) 0.0132(18) -0.0063(14) 0.0017(13) -0.0020(15)
    C4 0.0151(17) 0.0108(18) 0.0135(18) -0.0024(14) 0.0019(14) -0.0040(14)
    O2 0.0163(12) 0.0133(13) 0.0174(13) -0.0020(10) 0.0043(10) -0.0041(11)
    C5 0.0173(18) 0.0119(18) 0.0126(18) -0.0001(14) -0.0014(14) -0.0002(14)
    O3 0.0244(14) 0.0199(15) 0.0229(15) -0.0087(12) 0.0082(11) -0.0059(12)
    C6 0.0210(19) 0.0128(19) 0.0185(19) 0.0021(15) -0.0010(15) -0.0025(16)
    C7 0.030(2) 0.025(2) 0.023(2) -0.0080(18) 0.0048(17) -0.0107(18)
    C8 0.036(2) 0.023(2) 0.020(2) -0.0042(18) 0.0098(18) -0.0042(18)
    Br1 0.0302(2) 0.0259(2) 0.0255(2) 0.00937(17) -0.00436(17) -0.00550(18)
    Co1 0.0140(2) 0.0128(3) 0.0133(3) -0.00413(19) 0.00139(18) -0.0009(2)
    C11 0.0146(17) 0.0111(18) 0.0171(19) 0.0004(14) 0.0047(15) -0.0014(15)
    O11 0.0190(13) 0.0231(15) 0.0241(15) -0.0054(11) -0.0014(11) -0.0065(12)
    C12 0.023(2) 0.019(2) 0.0168(19) -0.0116(16) 0.0023(16) -0.0030(16)
    O12 0.0360(17) 0.0303(17) 0.0251(16) -0.0105(14) 0.0129(13) -0.0111(14)
    C13 0.024(2) 0.027(2) 0.024(2) -0.0126(18) -0.0019(17) -0.0033(18)
    O13 0.0362(17) 0.0196(17) 0.046(2) -0.0045(14) -0.0146(15) 0.0100(15)
    Co2 0.0140(2) 0.0139(3) 0.0161(3) -0.00375(19) -0.00161(19) -0.0012(2)
    C21 0.0197(19) 0.023(2) 0.021(2) -0.0035(17) -0.0066(16) -0.0010(17)
    O21 0.0254(15) 0.0375(19) 0.0351(18) -0.0164(14) -0.0022(13) 0.0050(15)
    C22 0.0204(19) 0.020(2) 0.025(2) -0.0062(16) -0.0066(16) -0.0017(18)
    O22 0.0389(18) 0.0333(18) 0.0346(18) -0.0058(14) -0.0004(14) -0.0193(15)
    C23 0.0174(19) 0.025(2) 0.025(2) -0.0101(17) 0.0015(16) -0.0041(18)
    O23 0.0240(15) 0.0204(16) 0.0382(18) -0.0019(13) -0.0105(13) 0.0068(13)
_geom_special_details
;
 All esds (except the esd in the dihedral angle between two l.s. planes)
 are estimated using the full covariance matrix.  The cell esds are taken
 into account individually in the estimation of esds in distances, angles
 and torsion angles; correlations between esds in cell parameters are only
 used when they are defined by crystal symmetry.  An approximate (isotropic)
 treatment of cell esds is used for estimating esds involving l.s. planes.
;
loop_
    _geom_bond_atom_site_label_1
    _geom_bond_atom_site_label_2
    _geom_bond_site_symmetry_2
    _geom_bond_distance
    _geom_bond_publ_flag
    O1 C1 . 1.430(4) ?
    O1 H1 . 0.8400 ?
    C1 C2 . 1.493(5) ?
    C1 H1A . 0.9900 ?
    C1 H1B . 0.9900 ?
    C2 C3 . 1.344(5) y
    Co1 Co2 . 2.4723(7) y
    C2 Co1 . 1.967(3) y
    C2 Co2 . 1.972(3) y
    C3 C4 . 1.476(5) ?
    C3 Co1 . 1.956(4) y
    C3 Co2 . 1.960(3) y
    C4 O2 . 1.455(4) ?
    C4 H4A . 0.9900 ?
    C4 H4B . 0.9900 ?
    O2 C5 . 1.331(4) ?
    C5 O3 . 1.207(4) ?
    C5 C6 . 1.535(5) ?
    C6 C7 . 1.516(5) ?
    C6 C8 . 1.526(5) ?
    C6 Br1 . 1.981(3) ?
    C7 H7A . 0.9800 ?
    C7 H7B . 0.9800 ?
    C7 H7C . 0.9800 ?
    C8 H8A . 0.9800 ?
    C8 H8B . 0.9800 ?
    C8 H8C . 0.9800 ?
    Co1 C11 . 1.805(4) ?
    Co1 C12 . 1.819(4) ?
    Co1 C13 . 1.833(4) ?
    C11 O11 . 1.121(4) ?
    C12 O12 . 1.141(5) ?
    C13 O13 . 1.125(5) ?
    Co2 C21 . 1.794(4) ?
    Co2 C22 . 1.824(4) ?
    Co2 C23 . 1.825(4) ?
    C21 O21 . 1.136(5) ?
    C22 O22 . 1.135(5) ?
    C23 O23 . 1.132(4) ?
    Br1 O1 2_667 3.307(3) ?
    O2 O21 1_655 2.965(4) ?
loop_
    _geom_angle_atom_site_label_1
    _geom_angle_atom_site_label_2
    _geom_angle_atom_site_label_3
    _geom_angle_site_symmetry_1
    _geom_angle_site_symmetry_3
    _geom_angle
    _geom_angle_publ_flag
    C1 O1 H1 . . 109.5 ?
    O1 C1 C2 . . 111.1(3) ?
    O1 C1 H1A . . 109.4 ?
    C2 C1 H1A . . 109.4 ?
    O1 C1 H1B . . 109.4 ?
    C2 C1 H1B . . 109.4 ?
    H1A C1 H1B . . 108.0 ?
    C3 C2 C1 . . 140.2(3) ?
    C3 C2 Co1 . . 69.5(2) ?
    C1 C2 Co1 . . 135.5(3) ?
    C3 C2 Co2 . . 69.5(2) ?
    C1 C2 Co2 . . 135.7(2) ?
    Co1 C2 Co2 . . 77.75(13) ?
    C2 C3 C4 . . 138.8(3) ?
    C2 C3 Co1 . . 70.4(2) ?
    C4 C3 Co1 . . 135.6(2) ?
    C2 C3 Co2 . . 70.5(2) ?
    C4 C3 Co2 . . 135.3(3) ?
    Co1 C3 Co2 . . 78.29(13) ?
    O2 C4 C3 . . 111.1(3) ?
    O2 C4 H4A . . 109.4 ?
    C3 C4 H4A . . 109.4 ?
    O2 C4 H4B . . 109.4 ?
    C3 C4 H4B . . 109.4 ?
    H4A C4 H4B . . 108.0 ?
    C5 O2 C4 . . 117.6(3) ?
    C5 O2 O21 . 1_655 142.6(2) ?
    C4 O2 O21 . 1_655 89.70(19) ?
    O3 C5 O2 . . 124.9(3) ?
    O3 C5 C6 . . 123.7(3) ?
    O2 C5 C6 . . 111.4(3) ?
    C7 C6 C8 . . 112.2(3) ?
    C7 C6 C5 . . 110.8(3) ?
    C8 C6 C5 . . 114.1(3) ?
    C7 C6 Br1 . . 109.1(3) ?
    C8 C6 Br1 . . 107.0(3) ?
    C5 C6 Br1 . . 103.0(2) ?
    C6 C7 H7A . . 109.5 ?
    C6 C7 H7B . . 109.5 ?
    H7A C7 H7B . . 109.5 ?
    C6 C7 H7C . . 109.5 ?
    H7A C7 H7C . . 109.5 ?
    H7B C7 H7C . . 109.5 ?
    C6 C8 H8A . . 109.5 ?
    C6 C8 H8B . . 109.5 ?
    H8A C8 H8B . . 109.5 ?
    C6 C8 H8C . . 109.5 ?
    H8A C8 H8C . . 109.5 ?
    H8B C8 H8C . . 109.5 ?
    C6 Br1 O1 . 2_567 68.68(12) ?
    C11 Co1 C12 . . 99.92(16) ?
    C11 Co1 C13 . . 98.37(16) ?
    C12 Co1 C13 . . 106.52(17) ?
    C11 Co1 C3 . . 100.69(15) ?
    C12 Co1 C3 . . 102.34(16) ?
    C13 Co1 C3 . . 141.85(16) ?
    C11 Co1 C2 . . 98.44(15) ?
    C12 Co1 C2 . . 140.87(16) ?
    C13 Co1 C2 . . 104.58(16) ?
    C3 Co1 C2 . . 40.06(14) ?
    C11 Co1 Co2 . . 148.11(11) ?
    C12 Co1 Co2 . . 100.47(12) ?
    C13 Co1 Co2 . . 99.02(12) ?
    C3 Co1 Co2 . . 50.92(10) ?
    C2 Co1 Co2 . . 51.21(10) ?
    O11 C11 Co1 . . 179.3(3) ?
    O12 C12 Co1 . . 176.8(3) ?
    O13 C13 Co1 . . 179.3(3) ?
    C21 Co2 C22 . . 101.27(18) ?
    C21 Co2 C23 . . 101.86(17) ?
    C22 Co2 C23 . . 104.94(17) ?
    C21 Co2 C3 . . 98.31(15) ?
    C22 Co2 C3 . . 103.15(15) ?
    C23 Co2 C3 . . 141.17(17) ?
    C21 Co2 C2 . . 96.59(16) ?
    C22 Co2 C2 . . 141.37(15) ?
    C23 Co2 C2 . . 104.47(16) ?
    C3 Co2 C2 . . 39.97(14) ?
    C21 Co2 Co1 . . 145.74(12) ?
    C22 Co2 Co1 . . 100.40(12) ?
    C23 Co2 Co1 . . 97.76(12) ?
    C3 Co2 Co1 . . 50.79(10) ?
    C2 Co2 Co1 . . 51.04(10) ?
    O21 C21 Co2 . . 176.0(3) ?
    O22 C22 Co2 . . 177.1(3) ?
    O23 C23 Co2 . . 178.5(3) ?
loop_
    _geom_torsion_atom_site_label_1
    _geom_torsion_atom_site_label_2
    _geom_torsion_atom_site_label_3
    _geom_torsion_atom_site_label_4
    _geom_torsion_site_symmetry_1
    _geom_torsion_site_symmetry_2
    _geom_torsion_site_symmetry_3
    _geom_torsion_site_symmetry_4
    _geom_torsion
    _geom_torsion_publ_flag
    O1 C1 C2 C3 . . . . 30.5(6) ?
    O1 C1 C2 Co1 . . . . -85.6(4) ?
    O1 C1 C2 Co2 . . . . 147.0(3) ?
    C1 C2 C3 C4 . . . . 0.4(8) ?
    Co1 C2 C3 C4 . . . . 138.1(5) ?
    Co2 C2 C3 C4 . . . . -137.7(5) ?
    C1 C2 C3 Co1 . . . . -137.7(5) ?
    Co2 C2 C3 Co1 . . . . 84.12(10) ?
    C1 C2 C3 Co2 . . . . 138.1(5) ?
    Co1 C2 C3 Co2 . . . . -84.12(10) ?
    C2 C3 C4 O2 . . . . 179.8(4) ?
    Co1 C3 C4 O2 . . . . -64.1(4) ?
    Co2 C3 C4 O2 . . . . 64.1(4) ?
    C3 C4 O2 C5 . . . . -106.2(3) ?
    C3 C4 O2 O21 . . . 1_655 100.4(3) ?
    C4 O2 C5 O3 . . . . 3.2(5) ?
    O21 O2 C5 O3 1_655 . . . 135.5(3) ?
    C4 O2 C5 C6 . . . . -177.1(3) ?
    O21 O2 C5 C6 1_655 . . . -44.8(5) ?
    O3 C5 C6 C7 . . . . 22.8(5) ?
    O2 C5 C6 C7 . . . . -156.8(3) ?
    O3 C5 C6 C8 . . . . 150.7(4) ?
    O2 C5 C6 C8 . . . . -29.0(4) ?
    O3 C5 C6 Br1 . . . . -93.7(4) ?
    O2 C5 C6 Br1 . . . . 86.6(3) ?
loop_
    _geom_hbond_atom_site_label_D
    _geom_hbond_atom_site_label_H
    _geom_hbond_atom_site_label_A
    _geom_hbond_site_symmetry_A
    _geom_hbond_distance_DH
    _geom_hbond_distance_HA
    _geom_hbond_distance_DA
    _geom_hbond_angle_DHA
    O1 H1 O3 2_567 0.84 2.16 2.946(4) 156.2
    C4 H4B O3 2_567 0.99 2.60 3.360(4) 133.9
    C7 H7A O1 2_567 0.98 2.71 3.637(5) 157.1
    C1 H1A O1 2_577 0.99 2.55 3.307(5) 133.0
    C8 H8A O12 2_666 0.98 2.71 3.485(5) 136.4
_shelx_hkl_file
;
   2   0   0  339.49   22.35
   2   0   0  305.52   21.34
  -2   0   0  356.46   22.43
  -2   0   0  386.07   23.91
  -2   0   0  342.84   20.89
   2   0   0  361.91   25.61
  -2   0   0  355.36   25.62
   2   0   0  389.37   22.16
   3   0   0   32.71    5.50
   3   0   0   37.74    5.52
   3   0   0   45.06    3.91
  -3   0   0   41.67    5.47
  -3   0   0   39.11    4.68
  -3   0   0   43.55    3.30
   3   0   0   49.63    4.89
   4   0   0 1506.32   92.92
  -4   0   0 1537.42   99.09
   5   0   0    1.82    5.88
   5   0   0    5.52    5.28
  -5   0   0    4.78    4.58
   6   0   0  107.92   13.57
  -6   0   0   92.01   11.25
   6   0   0   92.95   12.45
   7   0   0  462.05   35.10
   7   0   0  484.70   36.29
  -7   0   0  464.82   35.29
   8   0   0   44.57   14.38
  -8   0   0   54.39   10.86
   8   0   0   46.99   12.86
  -8   1   0   98.72   14.75
   8  -1   0  101.82   18.52
   8  -1   0  114.29   17.05
   7  -1   0   16.10    9.99
  -7   1   0   13.66    8.23
   7  -1   0    3.97    8.40
   6  -1   0    7.70    7.77
  -6   1   0   -0.17    6.20
   6  -1   0    6.05    6.34
   5  -1   0   11.30    6.02
   5  -1   0    0.77    6.28
  -5   1   0   -9.82    5.50
   4  -1   0  328.47   24.07
   4  -1   0  353.77   23.84
  -4   1   0  328.05   25.33
   4  -1   0  351.61   21.35
   4  -1   0  344.13   25.91
  -3   1   0  431.34   30.47
   3  -1   0  407.06   28.36
   3  -1   0  430.72   32.03
  -3   1   0  470.82   32.39
   2  -1   0 1444.37   78.93
   2  -1   0 1306.76   95.29
  -2   1   0 1329.24   87.20
  -2   1   0 1343.91   80.88
   2  -1   0 1300.06   80.83
  -1   1   0   93.89    6.30
   1  -1   0   86.07    6.89
  -2  -1   0  546.64   39.10
  -2  -1   0  556.41   33.16
   2   1   0  556.40   33.28
  -2  -1   0  542.83   35.41
  -2  -1   0  523.54   33.17
   2   1   0  554.29   33.66
  -3  -1   0  178.74   13.50
  -3  -1   0  179.24   12.82
  -3  -1   0  163.41   10.96
   3   1   0  167.35   13.24
   3   1   0  166.96   12.83
  -4  -1   0 1852.06  118.51
   4   1   0 1804.98  109.10
   4   1   0 1856.38  111.53
  -5  -1   0   56.12    7.61
   5   1   0   57.00    9.54
   5   1   0   65.24    9.14
  -6  -1   0   75.29    9.16
   6   1   0   71.23   11.02
   6   1   0   63.17   11.39
   7   1   0  295.69   23.98
   7   1   0  238.88   24.08
  -7  -1   0  271.37   22.38
   8   1   0  251.72   26.02
   8   1   0  266.30   24.96
  -8  -1   0  234.37   21.85
   9   1   0  118.09   21.11
   9   1   0  101.53   17.84
   8  -2   0   83.84   14.87
   8  -2   0   72.12   16.30
  -8   2   0   78.53   14.65
   7  -2   0   85.98   13.66
  -7   2   0   68.90   12.65
   7  -2   0   58.97   14.12
   6  -2   0  711.47   46.40
  -6   2   0  699.26   48.89
   6  -2   0  631.53   45.74
   5  -2   0  186.19   15.36
   5  -2   0  134.17   12.93
   5  -2   0  155.76   14.32
   5  -2   0  147.88   10.60
  -5   2   0  133.51   14.48
   4  -2   0 1097.30   66.95
  -4   2   0 1044.97   72.00
   4  -2   0 1083.77   63.51
   4  -2   0 1071.06   76.99
  -3   2   0    0.43    3.24
   3  -2   0    0.97    1.76
  -3   2   0    7.44    4.19
   3  -2   0    4.44    3.48
   3  -2   0    2.40    2.41
  -2   2   0  220.81   17.39
  -2   2   0  243.38   15.64
   2  -2   0  218.61   14.41
   2  -2   0  248.40   15.60
  -2   2   0  230.40   17.22
   2  -2   0  219.86   17.03
   1  -2   0  773.06   50.08
  -1   2   0  747.80   50.01
   1  -2   0  845.31   54.59
  -1   2   0 1001.96   59.38
  -1   2   0  831.44   54.64
  -1   2   0  831.59   56.21
   0   2   0 2133.67  151.76
   0   2   0 2362.86  155.29
   0  -2   0 2685.09  141.27
   0  -2   0 2362.59  151.82
   1   2   0  571.61   33.03
  -1  -2   0  531.67   32.90
  -1  -2   0  505.05   33.17
  -1  -2   0  574.85   35.35
   1   2   0  542.98   35.30
   2   2   0  554.67   33.14
  -2  -2   0  560.19   33.05
   2   2   0  524.51   34.89
  -2  -2   0  520.60   34.87
   2   2   0  518.35   32.84
  -2  -2   0  529.51   32.74
   3   2   0  358.95   24.04
   3   2   0  379.57   23.78
  -3  -2   0  341.00   22.93
  -3  -2   0  355.21   23.72
  -4  -2   0   96.15    7.21
   4   2   0   92.05    9.67
   4   2   0  104.99   10.52
  -4  -2   0   77.59    7.78
   5   2   0  257.88   21.40
  -5  -2   0  262.99   19.42
   5   2   0  254.00   20.44
  -5  -2   0  276.27   17.06
   6   2   0  105.55   14.46
   6   2   0  131.12   14.02
  -6  -2   0  122.05   11.36
  -7  -2   0  153.89   14.92
   7   2   0  201.88   18.71
   7   2   0  145.69   18.55
  -8  -2   0   41.80    8.89
   8   2   0   58.33   13.05
   8   2   0   90.63   16.31
   9   2   0   -0.47   10.52
   9   2   0    3.26   13.42
   8  -3   0   32.80   12.40
  -8   3   0   33.66   12.77
   8  -3   0   39.24   15.12
   7  -3   0  221.20   23.01
   7  -3   0  212.38   21.22
  -7   3   0  208.92   22.08
   6  -3   0    7.73    8.30
   6  -3   0   11.28    7.92
  -6   3   0    3.75    8.21
   5  -3   0  606.91   34.94
   5  -3   0  440.54   36.01
  -5   3   0  451.40   36.16
   5  -3   0  528.11   33.85
   5  -3   0  480.21   29.89
   4  -3   0  109.74    8.39
   4  -3   0  100.71    9.67
  -4   3   0  103.38   12.15
   4  -3   0  122.89   11.09
   3  -3   0  375.62   23.24
  -3   3   0  381.27   27.73
   3  -3   0  333.95   27.26
  -3   3   0  367.30   27.95
   3  -3   0  427.76   25.20
  -2   3   0 2617.78  161.48
  -2   3   0 2322.01  137.41
  -2   3   0 2276.00  152.37
   2  -3   0 2220.81  162.92
   2  -3   0 2274.01  135.21
   2  -3   0 2222.29  137.34
  -2   3   0 2199.00  148.69
  -1   3   0  843.61   59.35
  -1   3   0  672.09   49.72
  -1   3   0  934.39   56.93
   1  -3   0  869.90   59.33
  -1   3   0  820.78   54.83
   1  -3   0  910.90   57.41
   0  -3   0  384.25   23.44
   0  -3   0  372.00   24.60
   0   3   0  328.24   23.34
   0  -3   0  370.22   25.52
   0   3   0  348.33   25.33
   0   3   0  363.40   24.67
   1   3   0  153.42   10.02
  -1  -3   0  148.03   11.76
   1   3   0  150.19   10.92
  -1  -3   0  168.45   11.06
   1   3   0  156.87   11.93
  -1  -3   0  151.38   12.35
   1   3   0  164.15   12.26
  -1  -3   0  154.84    9.85
   2   3   0 2417.40  152.73
  -2  -3   0 2507.98  144.38
   2   3   0 2455.57  144.59
  -2  -3   0 2412.46  142.04
  -2  -3   0 2368.23  152.48
   3   3   0   40.66    6.50
   3   3   0   38.93    6.88
   3   3   0   54.92    6.13
  -4  -3   0  443.94   29.46
   4   3   0  447.18   30.88
   4   3   0  439.28   30.22
  -4  -3   0  471.06   29.82
  -5  -3   0   70.20    6.19
   5   3   0   50.93    8.56
   5   3   0   33.32    8.89
  -5  -3   0   56.80    5.98
  -6  -3   0  356.87   24.46
  -6  -3   0  322.39   21.96
   6   3   0  368.31   26.92
   6   3   0  366.59   27.82
   7   3   0   71.06   14.11
  -7  -3   0   68.88    8.36
   7   3   0   58.79   12.03
   8   3   0   50.86   14.50
   8   3   0   40.13   12.25
   9   3   0    2.01   11.26
   9   3   0    9.36   13.76
   7  -4   0   24.06   11.87
  -7   4   0   -7.30    9.95
   7  -4   0   11.43    9.47
   6  -4   0  476.34   37.52
   6  -4   0  554.01   36.59
   6  -4   0  490.28   37.24
  -6   4   0  497.68   39.27
  -5   4   0    9.23    7.74
   5  -4   0   11.47    6.59
   5  -4   0    6.60    3.95
  -4   4   0  274.45   24.90
   4  -4   0  279.80   21.75
  -4   4   0  271.37   23.64
   4  -4   0  304.82   21.23
  -3   4   0    4.59    6.53
   3  -4   0   15.07    5.24
  -3   4   0   20.41    5.86
   3  -4   0   19.19    3.96
  -3   4   0   22.84    7.42
  -2   4   0    1.40    5.28
  -2   4   0    9.38    3.15
  -2   4   0    2.72    4.70
  -2   4   0    5.90    4.63
   2  -4   0    6.48    3.16
   1  -4   0 1147.32   90.73
   1  -4   0 1445.00   77.70
  -1   4   0 1116.34   83.49
   1  -4   0 1161.65   76.18
  -1   4   0 1487.69   86.35
  -1   4   0 1355.93   76.30
   0   4   0    6.22    3.46
   0   4   0   13.24    4.24
   0  -4   0   11.70    3.43
   0   4   0    8.04    3.94
   0  -4   0   22.85    4.62
   1   4   0 1957.73  125.86
  -1  -4   0 2042.18  125.93
   1   4   0 2047.69  124.11
  -1  -4   0 1843.47  118.59
   1   4   0 1922.10  118.52
   2   4   0  550.84   37.72
   2   4   0  561.97   34.92
   2   4   0  594.78   35.40
  -2  -4   0  568.78   35.01
   2   4   0  586.38   38.57
   3   4   0  191.16   14.24
   4   4   0  148.03   12.77
   4   4   0  141.62   14.53
  -5  -4   0    6.39    4.43
   5   4   0    1.72    5.03
   5   4   0   -3.29    6.22
   6   4   0  713.41   49.32
  -6  -4   0  691.50   45.08
  -6  -4   0  724.67   47.06
   6   4   0  782.82   48.86
   7   4   0   56.08   12.03
   7   4   0   86.41   15.37
   8   4   0   76.77   14.84
   8   4   0   79.70   16.90
   9   4   0   87.68   17.38
   9   4   0  114.82   21.30
  -7   5   0   28.31   14.36
   7  -5   0   26.39   11.08
  -7   5   0   10.37   11.73
   7  -5   0   23.20   12.97
  -6   5   0  441.76   36.66
  -6   5   0  410.45   34.29
   6  -5   0  379.30   30.14
   6  -5   0  384.34   30.62
  -5   5   0  193.80   20.38
   5  -5   0  173.34   16.18
   5  -5   0  157.63   14.49
  -5   5   0  167.74   18.75
  -4   5   0   64.50   12.34
  -4   5   0   42.70   10.27
   4  -5   0   70.22    7.36
   4  -5   0   69.44    9.24
   3  -5   0   32.34    5.85
   3  -5   0   60.81    7.27
  -3   5   0   38.74    8.70
  -3   5   0   51.73   10.14
  -2   5   0 3915.22  248.71
  -2   5   0 3619.79  253.99
   2  -5   0 3460.98  228.95
  -2   5   0 3689.35  229.05
   2  -5   0 4024.16  269.63
  -2   5   0 4490.01  270.27
  -1   5   0   30.74    6.11
   1  -5   0   28.65    6.97
  -1   5   0   23.58    6.17
   0   5   0   96.70   10.33
   0   5   0  122.70   10.46
   0   5   0  111.20   11.03
   1   5   0   61.25    8.08
   1   5   0   53.54    6.08
   1   5   0   73.32    8.23
   2   5   0 1632.87   99.39
   2   5   0 1644.26   96.57
   2   5   0 1603.18  103.48
   2   5   0 1592.93  103.56
   3   5   0  155.66   16.31
   3   5   0  209.67   16.62
   3   5   0  179.38   13.63
   4   5   0  235.30   18.06
   4   5   0  246.28   20.39
   5   5   0  538.29   36.26
   5   5   0  529.55   38.13
   6   5   0   53.25   10.30
  -6  -5   0   40.06    7.43
   6   5   0   72.44   13.34
   7   5   0   72.34   12.78
   7   5   0   62.40   14.98
  -7  -5   0   50.73    7.17
   8   5   0   65.15   16.66
   8   5   0   58.86   13.37
   9   5   0    2.05   14.70
   9   5   0   20.24   12.48
   7  -6   0   46.21   15.72
  -7   6   0   69.83   17.87
  -7   6   0   22.46   14.22
   6  -6   0   75.32   13.13
  -6   6   0  106.86   17.29
  -6   6   0   81.89   16.85
  -5   6   0  131.41   18.32
   5  -6   0  113.29   12.02
  -5   6   0  135.22   17.54
   5  -6   0  151.57   14.37
   4  -6   0  383.67   29.35
  -4   6   0  432.54   35.91
  -4   6   0  395.39   34.12
   4  -6   0  456.70   32.19
  -3   6   0  374.47   30.83
  -3   6   0  371.78   29.56
   3  -6   0  365.43   28.66
   3  -6   0  351.07   24.95
   2  -6   0  357.03   27.14
  -2   6   0  388.56   27.91
   2  -6   0  284.89   21.86
  -2   6   0  357.21   26.73
  -1   6   0  615.19   42.01
  -1   6   0  586.02   40.83
   1  -6   0  563.75   44.31
   1  -6   0  559.78   35.24
   0   6   0 1176.04   76.56
   0   6   0 1240.23   81.43
   0  -6   0 1337.94   88.94
   0   6   0 1176.59   83.63
   1   6   0   12.61    6.07
   1   6   0   12.37    4.29
   1   6   0    8.07    5.51
   2   6   0 1039.69   66.89
   2   6   0 1034.01   65.45
   2   6   0 1010.67   68.07
   3   6   0   19.01    8.00
   3   6   0    5.21    6.60
   3   6   0   10.23    4.06
   4   6   0  212.86   19.12
   4   6   0  190.54   20.00
   4   6   0  212.51   16.57
   5   6   0  744.48   51.65
   5   6   0  776.19   48.29
   5   6   0  684.45   51.14
   6   6   0  746.12   46.31
  -6  -6   0  611.61   44.68
   7   6   0    0.68   10.40
   7   6   0    6.71    8.53
  -7  -6   0   17.73    6.62
   8   6   0   -9.83    8.35
   8   6   0   14.63   12.96
  -6   7   0  434.06   39.68
  -6   7   0  453.64   39.72
  -5   7   0   83.52   15.30
  -5   7   0   44.00   13.67
  -4   7   0  103.10   15.74
   4  -7   0  117.85   11.88
  -4   7   0  124.17   16.76
  -3   7   0   23.70    8.89
   3  -7   0   28.81    7.33
  -3   7   0   18.76    9.04
  -2   7   0  270.59   22.56
  -2   7   0  225.87   22.00
   2  -7   0  232.39   21.65
   2  -7   0  247.75   17.06
   1  -7   0  441.24   36.64
  -1   7   0  417.97   33.65
  -1   7   0  503.91   34.92
   0   7   0    1.14    5.40
   0  -7   0   -6.52    6.43
   0   7   0    1.40    5.11
   0   7   0   -6.92    5.61
   1   7   0  209.42   18.78
   1   7   0  199.54   16.60
   1   7   0  211.68   18.17
   2   7   0  146.45   15.14
   2   7   0  164.31   15.87
   2   7   0  137.04   12.23
   3   7   0  419.86   26.10
   3   7   0  388.05   31.04
   3   7   0  413.05   31.71
   4   7   0  459.17   37.27
   4   7   0  514.98   37.99
   4   7   0  515.86   33.35
   5   7   0  157.27   14.47
   5   7   0  128.79   18.07
   5   7   0  114.87   16.00
   6   7   0   13.81   11.87
   6   7   0   16.58    7.63
   7   7   0   29.91    9.88
  -7  -7   0   24.49    8.88
   7   7   0   42.15   15.74
   8   7   0  134.08   18.31
   8   7   0  130.16   23.40
  -5   8   0   52.68   15.30
  -5   8   0   39.13   13.05
   5  -8   0   51.10   10.36
   4  -8   0  720.82   48.07
  -4   8   0  559.80   49.02
   4  -8   0  579.69   42.18
  -3   8   0  149.40   17.01
   3  -8   0  113.92   11.90
   3  -8   0  142.84   15.08
  -3   8   0  147.17   17.93
  -2   8   0  147.26   17.45
  -2   8   0  184.97   17.97
   2  -8   0  149.65   12.16
   2  -8   0  169.02   17.55
  -1   8   0   30.97    9.13
   1  -8   0   45.44   10.77
  -1   8   0   55.17   10.20
   0   8   0 1569.15  112.29
   0   8   0 1663.76  109.29
   0  -8   0 1722.95  119.46
   1   8   0   78.02    9.45
   1   8   0   68.51   11.87
   1   8   0   77.75   12.32
   2   8   0  742.27   50.36
   2   8   0  750.31   50.70
   2   8   0  773.15   53.33
   3   8   0  108.98    9.58
   3   8   0  103.98   14.82
   3   8   0  118.25    9.76
   3   8   0  109.16   15.36
   4   8   0  953.71   63.45
   4   8   0  923.84   65.32
   5   8   0    4.89    6.06
   5   8   0    8.74   10.12
   5   8   0   23.13   12.10
   6   8   0   66.99   10.96
   6   8   0   68.92   14.80
   6   8   0   34.00   14.13
  -7  -8   0   11.58    9.29
   7   8   0   22.85    9.20
   7   8   0   33.23   15.42
   8   8   0   19.03   15.45
   8   8   0    5.66   10.06
  -5   9   0    6.75   10.83
  -5   9   0   -0.40   12.77
  -4   9   0    8.57   11.40
  -4   9   0   28.39   11.46
   3  -9   0  133.76   16.20
  -3   9   0  133.56   17.35
  -3   9   0  189.15   20.61
  -2   9   0   67.51   13.54
  -2   9   0   42.62   11.18
   2  -9   0   76.77   12.82
   1  -9   0   42.88   11.89
  -1   9   0   53.99   11.28
  -1   9   0   54.13   11.43
   0   9   0  246.67   24.90
   0   9   0  307.55   23.85
   0  -9   0  254.85   25.57
   1   9   0   84.82   12.68
   1   9   0   58.21    9.53
   1   9   0   80.45   13.68
   2   9   0   39.10   10.39
   2   9   0   12.52   11.36
   2   9   0   20.62    6.33
   3   9   0   31.46   10.68
   3   9   0   30.68   12.11
   4   9   0  572.19   46.30
   4   9   0  591.94   39.05
   4   9   0  673.36   45.27
   5   9   0    0.87   11.30
   5   9   0   20.34   12.30
   6   9   0   27.68   13.32
   6   9   0   37.81   15.58
  -7  -9   0   92.90   16.36
   7   9   0  133.88   23.29
   8   9   0  312.80   35.11
  -4  10   0  389.11   36.83
  -4  10   0  400.89   35.21
  -3  10   0    7.27   10.92
  -3  10   0    7.80    9.41
  -2  10   0   56.77   13.70
   2 -10   0   36.64   12.34
  -2  10   0   55.11   12.53
   1 -10   0   31.71   11.27
  -1  10   0   18.18    9.52
  -1  10   0   18.60    9.65
   0  10   0  266.17   25.58
   0 -10   0  232.35   25.88
   0  10   0  255.64   23.22
  -1 -10   0    2.03    9.05
   1  10   0   -3.27    9.30
   1  10   0    7.79    7.15
   1  10   0    2.87   10.47
   2  10   0  125.81   17.02
   2  10   0  144.32   14.12
   2  10   0  128.70   19.18
   3  10   0   65.84   15.82
   3  10   0   57.86   13.36
   4  10   0    2.65   10.37
   4  10   0   12.45   12.42
   5  10   0  166.42   21.90
   5  10   0  152.70   22.18
   6  10   0   57.87   10.67
   6  10   0   36.55   15.37
   6  10   0   41.64   15.95
   7  10   0    9.19   15.59
   7  10   0    1.60    8.70
  -3  11   0  194.69   24.75
  -3  11   0  211.96   23.50
  -2  11   0  277.55   29.88
  -2  11   0  366.16   31.16
   1 -11   0  115.80   17.25
  -1  11   0  101.84   17.31
  -1  11   0   83.50   15.58
   0  11   0  438.78   37.52
   0 -11   0  376.52   37.83
   0  11   0  464.34   35.34
   1  11   0   45.72   12.61
   1  11   0    9.93   12.93
  -1 -11   0   19.49   11.43
   1  11   0    3.69    8.18
   2  11   0  103.08   13.43
   2  11   0  137.51   17.82
   2  11   0  126.81   20.78
   3  11   0   80.40   19.23
   3  11   0   80.32   15.70
   4  11   0  385.56   33.40
   4  11   0  369.93   36.33
   5  11   0    4.11   13.96
   5  11   0  -17.68   11.41
   6  11   0    6.66   14.57
   6  11   0   -1.25   13.98
  -2  12   0   48.35   14.61
  -2  12   0   27.51   13.66
  -1  12   0    4.54   10.94
  -1  12   0   26.65   12.91
   0  12   0   16.44   10.80
   0 -12   0   23.39   13.52
   1  12   0  154.74   22.13
   1  12   0  170.39   18.16
  -1 -12   0  114.95   20.28
   2  12   0  299.48   24.44
  -2 -12   0  273.88   28.26
   2  12   0  259.13   25.81
   2  12   0  204.92   28.42
   3  12   0   26.91   13.77
   3  12   0    4.86   16.59
   4  12   0  135.73   24.51
   4  12   0  153.67   21.57
   5  12   0    0.74   14.75
   5  12   0  -13.66   12.49
   0  13   0   17.84   12.61
   0  13   0    7.81   15.00
   1  13   0   66.91   19.24
   1  13   0   85.45   14.70
  -1 -13   0   68.90   17.45
  -2 -13   0   80.50   18.63
   2  13   0  138.96   19.44
   2  13   0  106.71   22.60
   3  13   0   11.59   12.69
   3  13   0    0.12   17.78
   4  13   0   37.46   20.43
   4  13   0   93.53   18.83
   3  13  -1  367.39   34.18
   3  13  -1  384.46   40.79
  -2 -13   1    4.95   12.61
   2  13  -1   -0.24   12.75
   2  13  -1   16.98   16.75
  -1 -13   1   45.38   15.60
   1  13  -1   63.83   20.80
   1  13  -1   89.88   15.04
   5  12  -1    1.10   13.42
   5  12  -1    1.48   15.82
   4  12  -1   80.43   21.88
   4  12  -1   62.20   16.47
   3  12  -1  260.27   26.16
   3  12  -1  186.19   28.13
   2  12  -1  218.66   24.60
   2  12  -1  222.68   28.60
  -1 -12   1   18.20   12.48
   1  12  -1    8.92    9.13
   1  12  -1  -16.60   11.44
   0  12  -1   11.66   10.31
   0  12  -1   24.08   15.30
   0 -12   1    6.09   12.34
  -1  12  -1  250.14   26.36
  -1  12  -1  254.14   28.55
  -2  12  -1   19.63   13.20
   6  11  -1  133.19   23.06
   6  11  -1  117.10   21.88
   5  11  -1   13.49   15.22
   5  11  -1    6.78   13.97
   4  11  -1    4.81   11.87
   4  11  -1   43.90   17.86
   3  11  -1   98.54   20.49
   3  11  -1   93.42   11.63
   3  11  -1  117.14   18.08
   2  11  -1    8.24   10.68
   2  11  -1    2.48   12.87
  -1 -11   1   61.42   14.01
   1  11  -1   53.85   11.19
   1  11  -1   49.99   14.97
   0  11  -1    0.20    8.82
   0 -11   1   20.87   12.54
  -1  11  -1   -8.66    9.09
  -1  11  -1   -5.60    9.54
   1 -11   1   18.98   11.13
  -2  11  -1   66.60   16.05
  -2  11  -1  123.63   17.95
  -3  11  -1  139.41   21.98
  -3  11  -1  164.10   20.87
   7  10  -1   68.68   20.19
   6  10  -1  176.93   24.66
   6  10  -1  177.34   24.03
   5  10  -1  168.09   22.59
   5  10  -1  141.90   21.86
   4  10  -1  375.07   34.05
   4  10  -1  325.71   31.11
   3  10  -1  505.11   32.69
   3  10  -1  439.67   39.86
   3  10  -1  463.78   37.45
   2  10  -1  273.89   27.89
   2  10  -1  276.22   25.89
   2  10  -1  273.00   22.72
   1  10  -1  190.61   20.82
   1  10  -1  197.80   22.20
   1  10  -1  184.63   18.11
   0  10  -1   -1.05    7.81
   0  10  -1  -10.85    8.15
   0 -10   1   -2.92    9.16
  -1  10  -1  519.01   42.95
  -1  10  -1  568.34   44.63
   1 -10   1  580.99   45.58
  -2  10  -1    5.58   10.06
  -2  10  -1   14.82    9.80
  -3  10  -1  106.48   16.80
  -3  10  -1  139.60   19.47
  -4  10  -1   39.12   14.91
  -4  10  -1   41.11   12.80
   7   9  -1   11.94    9.93
   7   9  -1   33.66   16.67
   6   9  -1   -1.57   11.40
   6   9  -1    0.99   12.70
   6   9  -1   -1.86    7.36
   5   9  -1   21.09    7.33
   5   9  -1   43.65   13.48
   5   9  -1   61.19   14.32
   4   9  -1  148.80   19.95
   4   9  -1  141.61   12.49
   4   9  -1  130.57   18.75
   3   9  -1   28.28    6.14
   3   9  -1   18.41   10.25
   3   9  -1    8.60    4.24
   3   9  -1   23.74   12.51
   2   9  -1  114.40   11.80
   2   9  -1   94.97   15.00
   2   9  -1  121.26   17.32
   1   9  -1  413.31   34.64
   1   9  -1  444.46   32.66
   1   9  -1  445.60   33.50
   0  -9   1   16.90    9.40
   0   9  -1    8.67    7.04
   0   9  -1    4.25    8.44
   1  -9   1   13.27    9.16
  -1   9  -1   -0.95    7.19
  -1   9  -1    5.51    8.48
   2  -9   1    5.05    7.98
  -2   9  -1    0.02    7.46
  -2   9  -1   -4.56    7.85
  -3   9  -1  863.22   63.40
  -3   9  -1  864.94   63.26
  -4   9  -1   68.64   14.08
  -4   9  -1   71.38   15.73
  -5   9  -1  269.06   28.61
  -5   9  -1  226.20   25.32
   8   8  -1  179.12   26.77
   8   8  -1  162.81   20.28
   7   8  -1  149.07   22.77
   7   8  -1  107.45   15.61
   6   8  -1   23.00   11.36
   6   8  -1    4.85   12.36
   6   8  -1    2.10    7.00
   5   8  -1  421.31   34.76
   5   8  -1  447.61   35.99
   5   8  -1  412.68   30.21
   4   8  -1   37.61   11.29
   4   8  -1   13.36    5.59
   4   8  -1   30.56   11.25
   3   8  -1   -0.17    3.66
   3   8  -1   -0.07    4.02
   3   8  -1    3.16    8.38
   3   8  -1   -6.56    8.10
   2   8  -1   45.82   11.72
   2   8  -1   25.56    9.36
   2   8  -1   45.58    7.00
   1   8  -1  244.79   20.31
   1   8  -1  259.25   22.37
   1   8  -1  251.50   22.68
   0   8  -1   -1.76    5.68
   0   8  -1    6.12    7.13
   0  -8   1   10.86    7.36
  -1   8  -1  224.07   19.75
   1  -8   1  197.33   20.48
  -1   8  -1  178.57   19.37
   2  -8   1  309.52   20.49
  -2   8  -1  314.93   26.88
   2  -8   1  279.71   25.95
  -2   8  -1  339.21   27.50
  -3   8  -1  114.30   15.52
   3  -8   1  114.74   12.36
  -3   8  -1  129.64   16.61
  -4   8  -1   51.20   12.81
   4  -8   1   39.89    8.52
  -4   8  -1   48.79   13.05
  -5   8  -1  103.70   17.10
  -5   8  -1  132.43   19.57
   8   7  -1   44.39   17.26
  -7  -7   1   35.17    9.65
   7   7  -1   19.85   14.10
   6   7  -1  101.25   18.02
   5   7  -1  116.07   17.81
   5   7  -1  112.97   15.58
   4   7  -1  638.46   47.53
   4   7  -1  638.57   46.87
   4   7  -1  692.20   43.00
   3   7  -1   41.98   10.00
   3   7  -1   38.16    9.71
   3   7  -1   40.75    5.04
   3   7  -1   34.22    5.54
  -3  -7   1   30.04    4.56
   2   7  -1  166.70   17.94
   2   7  -1  194.30   12.85
   2   7  -1  203.91   18.35
   1   7  -1  678.42   47.94
   1   7  -1  693.82   46.35
   1   7  -1  695.59   46.96
   0   7  -1   90.77   10.74
   0   7  -1  108.50   12.86
   1  -7   1   23.06    7.97
  -1   7  -1   15.87    6.73
  -1   7  -1   10.55    6.54
  -2   7  -1  177.99   18.13
  -2   7  -1  192.95   18.55
   2  -7   1  189.07   17.41
   2  -7   1  183.68   13.54
  -3   7  -1  674.09   47.93
   3  -7   1  676.27   47.64
   3  -7   1  598.45   40.90
  -3   7  -1  614.38   47.77
  -4   7  -1    0.85    8.40
  -4   7  -1   -4.31    7.60
   4  -7   1    5.73    3.87
   4  -7   1   -0.82    5.82
  -5   7  -1   89.98   15.69
  -5   7  -1   96.43   16.34
   5  -7   1   84.66   11.95
  -6   7  -1  188.47   21.35
  -6   7  -1  122.72   19.84
   6  -7   1  118.89   15.66
   8   6  -1   31.62   15.53
   8   6  -1    9.61   10.31
   7   6  -1   48.39   11.43
  -7  -6   1   25.42    7.16
   7   6  -1   49.75   15.51
   6   6  -1  106.53   13.63
   6   6  -1  109.98   17.98
   5   6  -1   -2.02    5.48
   5   6  -1   12.64    9.33
   5   6  -1    4.25    7.59
   4   6  -1  269.33   22.17
   4   6  -1  227.87   22.81
   3   6  -1    7.27    3.88
  -3  -6   1    3.31    2.67
   3   6  -1   -2.56    6.47
   3   6  -1   -4.01    6.40
   3   6  -1   -2.54    2.47
  -2  -6   1    1.31    2.07
   2   6  -1    0.02    2.64
  -2  -6   1    7.73    3.38
   2   6  -1    4.96    6.32
   2   6  -1   -1.63    5.71
   2   6  -1    1.79    3.14
   1   6  -1   -1.82    3.20
   1   6  -1    2.57    5.60
   1   6  -1    9.00    5.77
   0   6  -1  417.34   28.54
   0   6  -1  345.97   26.41
   0   6  -1  335.38   26.18
  -1   6  -1  255.18   21.29
   1  -6   1  262.24   16.34
  -1   6  -1  230.61   20.49
   1  -6   1  261.20   22.29
  -2   6  -1   67.84    9.75
   2  -6   1   40.45    5.92
  -2   6  -1   59.13    9.73
   2  -6   1   62.00    7.97
   3  -6   1  679.60   43.33
   3  -6   1  660.82   49.67
  -3   6  -1  685.17   49.19
  -3   6  -1  725.17   50.38
  -4   6  -1  166.54   20.03
  -4   6  -1  217.30   20.60
   4  -6   1  186.36   16.14
   4  -6   1  191.67   15.35
  -5   6  -1  225.81   23.60
  -5   6  -1  197.75   22.13
   5  -6   1  219.91   19.11
  -6   6  -1   25.50   12.71
  -6   6  -1   11.97   11.35
   6  -6   1   13.99    9.22
  -7   6  -1  395.48   35.46
   7  -6   1  352.21   30.30
   8   5  -1   67.23   17.11
   8   5  -1   72.69   14.25
   7   5  -1  152.03   20.69
   7   5  -1  165.60   18.02
   6   5  -1  187.46   17.23
  -6  -5   1  155.97   14.64
   5   5  -1  377.48   27.70
   5   5  -1  395.39   31.56
   4   5  -1   62.35   10.31
   4   5  -1   53.65   11.28
   4   5  -1   93.61    9.19
   3   5  -1 1286.41   79.00
  -3  -5   1 1267.48   79.75
   3   5  -1 1233.21   75.13
   3   5  -1 1194.72   81.09
   2   5  -1    9.10    3.04
  -2  -5   1   12.02    2.68
   2   5  -1   10.02    5.83
   2   5  -1    8.29    5.73
   2   5  -1   14.41    3.11
  -2  -5   1    3.21    2.77
  -1  -5   1 1763.88  108.48
   1   5  -1 1738.29  107.28
   1   5  -1 1561.13  102.41
   1   5  -1 1645.78  108.28
   0   5  -1   60.14    7.15
   0   5  -1   68.47    8.44
  -1   5  -1  240.52   19.70
  -1   5  -1  236.16   20.40
   1  -5   1  272.77   16.31
   1  -5   1  245.92   21.11
  -2   5  -1   60.33    9.60
  -2   5  -1   65.92    9.34
   2  -5   1   51.90    6.56
   2  -5   1   85.05    8.03
  -3   5  -1  811.79   61.09
  -3   5  -1 1008.82   62.55
   3  -5   1  763.90   53.31
   3  -5   1  868.15   61.54
  -3   5  -1  807.83   59.34
   4  -5   1   24.77    6.70
  -4   5  -1   16.70    7.34
   4  -5   1   27.12    4.27
  -4   5  -1   35.77    9.27
  -4   5  -1   35.88   10.04
  -5   5  -1    1.27    8.78
   5  -5   1    3.77    6.16
  -5   5  -1   13.87    9.12
   5  -5   1    1.14    3.46
  -6   5  -1   -4.62   10.14
   6  -5   1  -20.20    7.05
  -6   5  -1   -8.90    9.08
  -7   5  -1    0.03   13.05
  -7   5  -1   23.65   12.06
   7  -5   1   12.33   10.03
   7  -5   1    5.86   12.25
   9   4  -1   14.91   15.17
   9   4  -1   22.24   12.87
   8   4  -1   29.23   14.13
   8   4  -1   14.77   10.59
   7   4  -1   33.13   12.77
   7   4  -1   27.58   10.21
   6   4  -1  528.55   37.24
   6   4  -1  487.07   35.37
  -6  -4   1  499.46   32.97
  -6  -4   1  471.89   31.69
  -5  -4   1   18.61    3.24
   5   4  -1   10.83    5.96
  -5  -4   1   12.66    2.84
   5   4  -1   10.65    8.32
   4   4  -1   13.36    4.97
   4   4  -1   13.34    6.27
   3   4  -1 1503.84   86.96
   3   4  -1 1530.25   89.53
  -3  -4   1 1369.32   91.51
   3   4  -1 1377.44   92.08
   2   4  -1 1201.66   78.17
  -2  -4   1 1229.41   77.90
   2   4  -1 1146.07   73.32
  -2  -4   1 1272.15   72.83
   2   4  -1 1166.18   75.26
   2   4  -1 1259.57   73.43
  -1  -4   1  254.79   17.08
   1   4  -1  227.93   16.98
   1   4  -1  243.10   18.11
   1   4  -1  244.80   18.07
  -1  -4   1  244.48   15.04
   1   4  -1  237.17   15.36
   0   4  -1   13.23    4.55
   0  -4   1   14.36    3.58
   0   4  -1   14.14    4.39
   0   4  -1    7.51    3.17
   1  -4   1 2646.62  190.81
   1  -4   1 2687.47  161.56
  -1   4  -1 2747.94  175.44
  -1   4  -1 2843.65  179.59
   2  -4   1  127.01    9.74
  -2   4  -1  123.34   12.99
  -2   4  -1  113.17   11.69
   3  -4   1 1000.67   73.03
  -3   4  -1 1138.45   73.68
  -3   4  -1 1032.10   69.36
  -3   4  -1  988.24   71.26
   3  -4   1  970.41   63.08
   4  -4   1  331.11   24.45
  -4   4  -1  364.71   29.22
  -4   4  -1  355.46   27.70
  -4   4  -1  388.18   27.42
   4  -4   1  314.66   25.53
  -5   4  -1  395.17   31.95
   5  -4   1  413.34   29.13
  -5   4  -1  481.39   34.82
   5  -4   1  377.42   29.98
  -6   4  -1   15.22   10.62
   6  -4   1  -13.79    6.71
  -6   4  -1    2.65    8.69
   7  -4   1  310.55   25.60
   7  -4   1  269.85   27.29
  -7   4  -1  264.20   26.47
  -7   4  -1  265.73   28.69
   9   3  -1    6.81   15.00
   9   3  -1   25.66   12.69
   8   3  -1   52.55   12.41
   8   3  -1   45.75   14.83
  -7  -3   1  318.80   23.63
   7   3  -1  285.93   27.88
   7   3  -1  337.24   26.97
  -6  -3   1   -1.41    3.91
   6   3  -1    5.94    6.73
   6   3  -1    5.27    8.07
   5   3  -1   -8.64    5.70
  -5  -3   1   -1.23    2.97
  -5  -3   1    0.85    2.97
   5   3  -1   -2.84    4.77
   4   3  -1   77.90   10.95
   4   3  -1   94.70    9.72
   3   3  -1 1062.78   64.88
  -3  -3   1 1020.85   63.85
   3   3  -1 1113.88   65.00
   3   3  -1 1065.06   68.66
   2   3  -1  913.49   57.10
  -2  -3   1  929.74   55.55
  -2  -3   1  925.34   55.01
   2   3  -1  912.89   58.95
   2   3  -1  858.19   55.00
   2   3  -1  941.37   55.29
   1   3  -1 1160.89   68.74
  -1  -3   1 1150.63   68.21
  -1  -3   1 1142.13   73.61
  -1  -3   1 1049.42   70.14
  -1  -3   1 1159.15   72.60
   1   3  -1 1185.05   73.04
   0  -3   1   42.84    4.52
   0   3  -1   39.15    5.23
   0   3  -1   34.31    4.81
   0   3  -1   33.56    4.27
   0  -3   1   37.60    5.04
   0  -3   1   37.70    4.68
  -1   3  -1 1847.97  124.38
   1  -3   1 1697.77  110.84
   1  -3   1 2083.42  121.69
   1  -3   1 2009.96  131.96
  -1   3  -1 2054.00  121.66
   1  -3   1 1640.78  111.71
  -2   3  -1  282.60   20.40
   2  -3   1  243.35   17.78
  -2   3  -1  302.63   20.85
   2  -3   1  249.24   19.78
  -2   3  -1  295.65   22.02
   3  -3   1  655.10   43.01
  -3   3  -1  753.67   49.39
  -3   3  -1  728.95   49.09
  -3   3  -1  677.44   47.19
   3  -3   1  636.90   49.06
  -4   3  -1   75.03   10.31
   4  -3   1   84.65    9.25
   4  -3   1   71.42    7.15
  -4   3  -1   73.35    8.65
   5  -3   1 1111.11   68.53
  -5   3  -1 1052.22   73.65
   6  -3   1   16.37   10.21
   6  -3   1   40.97    9.61
  -6   3  -1   23.38    9.53
   7  -3   1  -11.10    9.50
   7  -3   1   -0.86    8.12
  -7   3  -1   -1.76    8.48
  -8   3  -1   43.15   13.74
   8  -3   1   72.49   17.63
   8  -3   1   84.42   15.53
   9   2  -1   -0.64   13.38
   9   2  -1    1.48   10.62
   8   2  -1   -2.68   11.08
   8   2  -1    1.21    9.05
  -7  -2   1  247.90   20.42
   7   2  -1  271.49   24.60
   7   2  -1  236.69   22.63
   6   2  -1  304.55   24.30
  -6  -2   1  297.35   22.75
   6   2  -1  311.57   25.46
   5   2  -1  596.42   40.43
  -5  -2   1  605.02   40.79
   5   2  -1  608.31   40.31
   4   2  -1  269.28   19.99
  -4  -2   1  281.76   17.86
   4   2  -1  260.77   20.64
   3   2  -1 2691.49  161.77
   3   2  -1 2729.25  158.49
   2   2  -1 2636.62  157.17
  -2  -2   1 2577.57  158.39
  -2  -2   1 2623.05  186.45
   2   2  -1 2684.23  165.69
  -2  -2   1 2761.10  153.86
  -2  -2   1 2627.71  157.04
  -2  -2   1 2622.70  165.67
  -1  -2   1  118.16    9.95
  -1  -2   1  106.48    9.22
  -1  -2   1  123.10    8.21
   1   2  -1  118.15    8.20
   1   2  -1  128.93    9.63
   1   2  -1  133.31    8.53
   1   2  -1  119.05    9.82
   0   2  -1  531.02   32.91
   0   2  -1  583.26   35.85
   0  -2   1  483.89   34.72
   0   2  -1  518.83   34.82
   0  -2   1  551.60   33.01
   1  -2   1 1023.28   62.67
   1  -2   1  832.79   57.33
   1  -2   1  896.43   56.92
  -1   2  -1  936.18   62.48
  -1   2  -1 1172.06   64.79
   1  -2   1  960.27   64.63
   2  -2   1   76.98    5.99
  -2   2  -1   72.69    7.43
   2  -2   1   63.97    6.18
  -2   2  -1   72.72    5.87
  -2   2  -1   73.65    6.52
  -2   2  -1   75.22    8.20
   2  -2   1   69.55    5.83
  -3   2  -1    3.12    2.86
  -3   2  -1    4.51    4.01
   3  -2   1    4.40    2.22
   3  -2   1    1.59    3.22
   3  -2   1    4.05    2.08
  -4   2  -1  405.65   30.68
  -4   2  -1  429.68   31.87
   4  -2   1  409.60   25.99
   4  -2   1  429.98   28.40
   5  -2   1  194.03   17.22
  -5   2  -1  182.03   17.15
   5  -2   1  176.09   16.22
   5  -2   1  182.70   13.31
   6  -2   1   21.19    8.42
   6  -2   1   25.37    9.97
  -6   2  -1   39.29    9.34
   7  -2   1   13.09    8.50
  -7   2  -1    1.70    8.04
   7  -2   1   -7.40    9.30
  -8   2  -1   90.61   15.31
   8  -2   1   79.85   15.54
   8  -2   1   79.66   17.77
   9   1  -1   11.50   11.54
   8   1  -1   30.06   11.42
  -8  -1   1   15.05    8.10
   8   1  -1    0.12   11.39
   7   1  -1   31.35    9.65
  -7  -1   1   29.22    7.71
   7   1  -1   27.11   11.28
  -6  -1   1   88.67   10.31
   6   1  -1   77.17   12.48
   6   1  -1   96.36   12.53
   5   1  -1  104.11   12.86
   5   1  -1  115.62   12.47
  -5  -1   1  131.37   11.57
   4   1  -1  311.70   21.65
   4   1  -1  286.75   21.42
   3   1  -1  372.45   24.38
   3   1  -1  371.93   27.36
  -3  -1   1  367.72   23.80
   3   1  -1  353.77   24.31
  -2  -1   1  363.79   23.31
  -2  -1   1  354.02   23.02
  -2  -1   1  377.04   26.89
   2   1  -1  357.50   23.31
   2   1  -1  386.87   26.90
  -2  -1   1  364.88   24.71
   2   1  -1  351.81   23.37
  -1   1  -1 2870.39  186.24
   1  -1   1 2455.07  185.52
  -1   1  -1 2609.05  170.52
   1  -1   1 2756.86  166.66
  -1   1  -1 2442.35  152.43
   1  -1   1 2570.56  152.45
   2  -1   1  578.94   35.72
  -2   1  -1  549.21   37.85
  -2   1  -1  538.56   35.49
  -2   1  -1  515.48   31.77
   2  -1   1  510.15   37.74
   2  -1   1  492.99   31.66
  -3   1  -1  432.78   31.57
  -3   1  -1  441.59   27.72
  -3   1  -1  483.32   33.30
   3  -1   1  469.19   29.61
  -4   1  -1   72.40    8.47
  -4   1  -1   63.00    5.71
   4  -1   1   71.72    8.88
   4  -1   1   72.90    8.34
   4  -1   1   72.99    6.07
  -5   1  -1  987.99   71.92
   5  -1   1 1090.93   66.95
   5  -1   1 1040.58   67.71
   5  -1   1 1159.14   65.52
   6  -1   1   36.82    8.97
   6  -1   1   39.66   10.18
  -6   1  -1   29.61    8.39
  -7   1  -1  121.50   14.92
   7  -1   1  141.03   16.20
   7  -1   1  129.92   17.94
  -8   1  -1  153.70   17.56
   8  -1   1  149.62   21.50
   8  -1   1  146.84   18.88
  -8   0   1   35.93   10.49
   8   0  -1   72.23   15.98
   8   0  -1   59.48   13.04
  -7   0   1   99.98   12.41
   7   0  -1   95.97   14.20
   7   0  -1   79.88   14.63
   6   0  -1   22.12    7.87
   6   0  -1   16.36    8.04
  -6   0   1   16.55    6.95
   5   0  -1  405.28   29.42
  -5   0   1  438.39   30.46
   5   0  -1  398.17   29.55
   4   0  -1  101.78   10.50
  -4   0   1  114.05   10.47
   4   0  -1  115.46   10.77
   4   0  -1   97.91    9.69
   3   0  -1  350.13   23.00
   3   0  -1  355.21   23.45
   3   0  -1  348.78   26.22
   2   0  -1  425.31   25.51
   2   0  -1  396.43   29.92
   2   0  -1  424.66   26.12
  -2   0   1  416.15   29.97
  -2   0   1  386.48   25.05
  -2   0   1  427.09   26.08
   1   0  -1  333.33   20.04
  -1   0  -1   33.32    2.85
   1   0   1   33.75    3.39
   2   0   1   64.14    4.94
  -2   0  -1   57.13    4.61
  -2   0  -1   50.65    5.15
   2   0   1   69.41    6.00
  -2   0  -1   61.56    5.68
   2   0   1   71.65    6.27
   3   0   1  680.24   40.78
  -3   0  -1  648.16   43.99
   3   0   1  652.93   41.40
  -3   0  -1  638.49   47.48
   3   0   1  681.58   40.37
   3   0   1  705.57   44.29
  -3   0  -1  645.07   39.32
  -4   0  -1   49.28    4.63
   4   0   1   66.04    5.47
  -4   0  -1   65.12    7.46
   4   0   1   59.35    7.65
  -5   0  -1   47.86    4.46
   5   0   1   42.26    8.61
   5   0   1   54.09    5.61
   5   0   1   39.74    7.77
  -5   0  -1   53.29    7.56
   6   0   1  120.00   14.41
   6   0   1   87.97   12.60
  -6   0  -1  127.96   12.57
  -6   0  -1  107.99    7.90
  -7   0  -1  386.21   30.49
   7   0   1  417.08   32.26
   7   0   1  383.39   30.80
   8   0   1   30.38   10.86
  -8   0  -1   19.54    9.23
   8   0   1   49.82   14.91
  -8   1   1  214.80   21.33
   8  -1  -1  208.81   22.30
   8  -1  -1  209.08   23.90
  -7   1   1   15.77    8.01
   7  -1  -1   -4.13    7.31
   7  -1  -1   -3.26    9.08
  -6   1   1   13.05    7.44
   6  -1  -1   36.41    9.83
   6  -1  -1   28.66    8.35
   5  -1  -1 1028.18   73.56
   5  -1  -1 1022.35   64.52
  -5   1   1  992.35   68.58
   5  -1  -1 1011.37   63.37
   4  -1  -1 1437.24   92.16
   4  -1  -1 1539.62   90.03
   4  -1  -1 1537.17  107.70
  -4   1   1 1515.69   98.95
   3  -1  -1   39.37    5.51
  -3   1   1   18.76    4.36
   3  -1  -1   30.82    4.25
   3  -1  -1   34.33    5.17
   2  -1  -1 1291.00   86.36
  -2   1   1 1044.20   86.44
  -2   1   1 1257.71   73.36
   2  -1  -1 1238.84   73.34
   2  -1  -1 1255.30   71.10
  -1   1   1 2344.94  166.83
   1  -1  -1 2446.27  142.78
  -1  -1  -1 2274.20  128.74
  -1  -1  -1 2219.46  133.16
   1   1   1 2258.88  133.83
   1   1   1 2133.98  138.92
   2   1   1  619.85   39.16
  -2  -1  -1  572.99   39.03
   2   1   1  656.89   36.99
   2   1   1  570.59   36.35
  -2  -1  -1  576.15   36.66
  -2  -1  -1  617.11   36.47
   3   1   1  458.00   28.12
   3   1   1  412.07   28.72
  -3  -1  -1  414.53   29.84
   3   1   1  470.97   28.77
  -3  -1  -1  463.15   32.60
  -3  -1  -1  458.79   27.61
   3   1   1  456.07   30.20
   4   1   1    8.68    4.57
  -4  -1  -1    3.53    3.59
   4   1   1   19.66    3.93
   5   1   1  445.23   29.93
  -5  -1  -1  403.41   30.36
  -5  -1  -1  440.69   26.13
   5   1   1  426.33   30.24
   6   1   1  198.01   18.32
  -6  -1  -1  220.72   17.28
   6   1   1  184.03   18.81
  -6  -1  -1  197.32   13.01
  -7  -1  -1    5.80    6.22
   7   1   1    2.44    7.40
   7   1   1    8.95    9.69
  -8  -1  -1   15.37    8.39
   8   1   1   19.86   12.45
   8   1   1   21.14   10.20
   9   1   1   66.61   17.66
   9   1   1   64.15   15.68
   8  -2  -1   69.33   14.36
  -8   2   1   41.70   12.81
   8  -2  -1   58.19   15.46
   7  -2  -1    9.11    9.42
  -7   2   1    5.27    8.37
   7  -2  -1    9.51    9.90
  -6   2   1   81.12   13.21
   6  -2  -1  103.51   13.30
   6  -2  -1  113.04   14.38
   6  -2  -1  106.97   11.02
   5  -2  -1   40.33    8.39
   5  -2  -1   35.21    8.42
  -5   2   1   27.92    8.24
   5  -2  -1   38.58    6.05
  -4   2   1  528.38   40.87
   4  -2  -1  617.76   37.25
   4  -2  -1  577.95   38.00
   4  -2  -1  586.88   42.61
   3  -2  -1   82.02    8.39
   3  -2  -1   99.32    9.05
  -3   2   1   99.58    9.90
   3  -2  -1   95.47    6.59
   2  -2  -1   27.66    4.62
   2  -2  -1   41.90    4.86
  -2   2   1   58.90    5.94
  -2   2   1   48.13    4.98
  -1   2   1  669.70   47.66
   1  -2  -1  643.06   47.49
   1  -2  -1  690.19   40.49
  -1   2   1  656.35   40.30
   0   2   1 1768.75  108.96
   0   2   1 1654.62  108.47
   0  -2  -1 2128.71  108.78
   0  -2  -1 1810.11  109.18
   0   2   1 1793.76  128.08
  -1  -2  -1  905.68   55.23
  -1  -2  -1  885.84   51.79
   1   2   1  817.42   51.61
   1   2   1  896.28   55.39
  -2  -2  -1  153.58   11.04
   2   2   1  137.57   10.40
   2   2   1  170.69   11.23
  -2  -2  -1  185.42   11.64
   2   2   1  118.54    9.78
   2   2   1  159.13   11.07
  -2  -2  -1  136.98    9.24
  -2  -2  -1  182.58   11.09
  -3  -2  -1 3108.97  179.16
   3   2   1 3068.59  174.53
  -3  -2  -1 2928.61  190.77
   3   2   1 2893.09  178.48
  -4  -2  -1  289.55   19.99
  -4  -2  -1  298.68   21.46
   4   2   1  387.50   22.76
   5   2   1   35.76    7.06
  -5  -2  -1   23.32    4.90
   5   2   1   26.18    7.59
  -5  -2  -1   27.99    3.76
  -6  -2  -1   62.70    5.64
   6   2   1   72.80   10.74
   6   2   1   65.83   11.87
  -6  -2  -1   71.91    8.29
   7   2   1  926.70   58.29
  -7  -2  -1  844.52   58.15
   7   2   1  833.12   57.60
   8   2   1   20.00   12.08
  -8  -2  -1   20.98    7.48
   8   2   1    8.49    9.21
   9   2   1   13.81   11.92
   9   2   1   10.34   14.10
   8  -3  -1  158.92   22.42
  -8   3   1  163.88   20.77
   7  -3  -1  145.22   18.96
  -7   3   1  173.72   18.97
   7  -3  -1  140.26   17.68
   6  -3  -1   90.06   10.38
   6  -3  -1   81.02   12.53
   6  -3  -1  110.01   14.13
  -6   3   1   82.56   13.79
   5  -3  -1 1234.34   76.06
   5  -3  -1 1379.73   78.10
  -5   3   1 1239.90   83.90
   5  -3  -1 1112.60   88.84
   5  -3  -1 1264.46   72.91
  -4   3   1   -0.95    5.46
   4  -3  -1    7.75    4.92
   4  -3  -1    4.83    3.43
   4  -3  -1    6.08    2.39
   3  -3  -1   28.68    5.54
   3  -3  -1   33.89    3.75
  -3   3   1   27.89    6.89
   3  -3  -1   34.55    4.97
  -2   3   1   73.57    6.68
   2  -3  -1   61.92    6.45
  -2   3   1   72.32    8.19
  -2   3   1   56.61    8.08
   2  -3  -1   68.07    7.42
  -1   3   1 2598.48  175.71
   1  -3  -1 2484.33  149.19
  -1   3   1 2282.77  164.51
   1  -3  -1 2583.94  175.40
  -1   3   1 2505.86  148.54
   1  -3  -1 2571.68  148.52
   0   3   1  565.70   34.99
   0   3   1  515.57   35.60
   0  -3  -1  600.66   35.79
   0  -3  -1  578.82   35.26
   0  -3  -1  642.30   40.02
   0   3   1  584.75   39.42
   1   3   1   45.97    5.59
  -1  -3  -1   47.31    4.71
  -1  -3  -1   48.18    5.45
   2   3   1   87.50    8.39
   2   3   1   87.64    7.56
  -2  -3  -1  112.12    8.65
   2   3   1   81.56    8.57
  -2  -3  -1   85.04    8.47
   3   3   1  657.54   40.21
   3   3   1  594.74   37.97
   3   3   1  582.73   38.24
  -3  -3  -1  578.29   38.42
   4   3   1    1.88    5.15
   4   3   1   14.13    4.66
  -4  -3  -1    3.74    3.37
  -5  -3  -1  211.64   15.80
   5   3   1  228.98   18.03
  -5  -3  -1  220.38   15.49
   5   3   1  242.69   19.33
  -6  -3  -1    3.32    3.14
   6   3   1    8.85    6.92
  -6  -3  -1   -4.15    3.97
   6   3   1    7.65    8.13
  -7  -3  -1  172.22   14.03
  -7  -3  -1  148.56   11.16
   7   3   1  137.76   18.20
   7   3   1  163.43   17.52
   8   3   1    0.73    8.60
   8   3   1   19.07   12.32
   9   3   1    3.47   10.98
   9   3   1  -12.79   12.81
  -7   4   1  108.35   17.69
   7  -4  -1  148.98   18.94
   7  -4  -1  120.99   16.53
  -6   4   1  254.68   24.00
   6  -4  -1  236.10   20.45
   6  -4  -1  269.24   22.14
   6  -4  -1  214.62   21.76
   5  -4  -1  152.93   14.47
   5  -4  -1  170.94   16.26
   5  -4  -1  173.84   15.76
  -5   4   1  167.02   18.02
  -4   4   1  908.53   62.03
   4  -4  -1  926.76   56.56
   4  -4  -1  854.94   64.49
   3  -4  -1  902.28   52.04
  -3   4   1  851.81   57.60
  -3   4   1  727.57   58.04
  -2   4   1 1051.98   66.82
  -2   4   1  829.89   62.86
  -2   4   1  832.75   61.28
   2  -4  -1  925.51   65.65
  -1   4   1  963.26   65.47
   1  -4  -1  990.17   71.21
  -1   4   1 1012.89   71.24
   1  -4  -1  954.56   59.85
  -1   4   1 1028.46   67.32
   1  -4  -1  964.32   59.44
  -1   4   1  995.65   59.30
   0   4   1   71.17    7.55
   0  -4  -1   58.72    8.57
   0   4   1   67.40    7.05
   0   4   1   66.94    7.11
   0  -4  -1   72.39    6.96
  -1  -4  -1  180.01   12.75
   1   4   1  163.33   13.10
   1   4   1  142.24   12.11
   2   4   1  320.10   21.08
   2   4   1  318.81   20.43
   2   4   1  323.78   22.67
   2   4   1  307.42   22.70
   3   4   1  999.22   59.57
   3   4   1 1033.24   60.07
   3   4   1  898.10   62.86
   4   4   1  668.32   46.00
   4   4   1  750.46   45.78
  -4  -4  -1  725.00   46.13
  -5  -4  -1  310.99   20.84
   5   4   1  248.93   22.84
   5   4   1  305.40   22.40
   6   4   1  354.48   24.53
   6   4   1  309.35   25.48
  -6  -4  -1  269.20   18.74
  -6  -4  -1  289.31   20.13
   7   4   1  351.84   27.78
   7   4   1  324.70   28.36
  -7  -4  -1  317.95   21.71
   8   4   1   91.53   15.08
   8   4   1   85.88   17.59
   9   4   1   -9.28   10.38
   9   4   1    9.43   13.85
   7  -5  -1  106.45   17.99
  -7   5   1   96.27   17.87
  -7   5   1  151.92   21.30
  -6   5   1   22.05   11.89
   6  -5  -1   39.26   11.73
  -6   5   1   18.16   10.70
   6  -5  -1   32.33    6.95
   5  -5  -1   81.31    8.96
  -5   5   1   60.15   13.58
   5  -5  -1   67.81   10.95
  -5   5   1   53.61   12.67
  -4   5   1   -5.78    6.82
  -4   5   1   -2.14    7.67
   4  -5  -1    1.07    5.33
   4  -5  -1    2.58    4.13
   3  -5  -1   58.81    8.61
  -3   5   1   73.13   11.05
  -3   5   1   91.57   12.39
  -2   5   1   65.72   11.25
   2  -5  -1  128.90   12.00
  -2   5   1   91.12   11.74
  -1   5   1  234.31   18.92
  -1   5   1  241.51   15.35
   1  -5  -1  221.88   20.45
   1  -5  -1  221.43   16.82
   1  -5  -1  220.55   15.12
  -1   5   1  258.64   19.90
   0  -5  -1  130.20   13.64
   0   5   1  114.44   11.90
   0   5   1  151.04   12.10
   0   5   1  119.65   11.20
   0  -5  -1  133.92   11.48
   1   5   1  109.09   10.29
   1   5   1  100.27    9.17
   1   5   1   96.00   10.06
   2   5   1  188.11   13.96
   2   5   1  127.73   10.63
   3   5   1   96.98    8.44
   3   5   1   82.01   10.08
   4   5   1  142.87   13.45
   4   5   1  103.18   13.68
   4   5   1  139.70   11.92
   5   5   1 1289.19   78.16
   5   5   1 1284.55   78.44
  -5  -5  -1 1185.52   77.88
   6   5   1  232.13   21.63
  -6  -5  -1  192.56   16.68
   6   5   1  233.17   19.88
   7   5   1  154.63   17.60
  -7  -5  -1  158.67   13.26
   7   5   1  162.88   20.02
   8   5   1    4.98    9.08
   8   5   1   -3.30   11.00
   9   5   1   61.32   16.42
   9   5   1  111.62   20.94
  -7   6   1  199.56   25.69
   7  -6  -1  232.33   22.54
  -7   6   1  185.36   26.63
   7  -6  -1  238.71   24.88
   6  -6  -1  107.37   15.01
  -6   6   1  126.26   18.97
   6  -6  -1  155.96   18.25
   6  -6  -1  136.60   13.80
  -6   6   1  116.21   19.21
   5  -6  -1   16.58    5.48
  -5   6   1   22.22   11.40
  -5   6   1    3.62    8.99
   4  -6  -1  254.58   20.11
  -4   6   1  203.06   23.11
  -4   6   1  228.17   23.28
  -3   6   1 1306.51   94.18
   3  -6  -1 1366.54   99.09
   3  -6  -1 1349.30   83.85
  -3   6   1 1447.70   92.98
  -2   6   1   32.33    8.32
   2  -6  -1   32.50    8.18
   2  -6  -1   42.63    5.43
  -2   6   1   34.37    8.59
   1  -6  -1    5.04    6.87
  -1   6   1   -5.85    5.30
   0   6   1    0.44    4.69
   0   6   1    1.97    4.99
   0  -6  -1   13.81    7.18
   1   6   1  604.58   44.12
   1   6   1  637.46   40.82
   1   6   1  627.75   42.31
   2   6   1   20.99    6.37
   2   6   1    8.22    6.09
   2   6   1    2.80    2.31
   2   6   1    9.01    3.28
   3   6   1  286.86   19.88
   3   6   1  304.07   23.73
   3   6   1  296.92   23.55
   4   6   1  225.61   18.89
   4   6   1  197.11   15.89
   4   6   1  166.56   18.72
   5   6   1   65.29   11.96
   5   6   1   79.04    9.82
  -5  -6  -1   37.45    9.57
   5   6   1   59.84   10.69
   6   6   1   38.86    9.09
  -6  -6  -1    9.45    6.42
   6   6   1   22.63   10.64
   7   6   1   -1.16    9.96
   7   6   1    0.59    7.90
  -7  -6  -1    2.18    5.69
   8   6   1    7.31    9.64
   8   6   1   15.49   13.05
   6  -7  -1  225.12   22.00
  -6   7   1  239.56   26.74
  -6   7   1  259.00   27.58
   5  -7  -1   51.28    8.29
  -5   7   1   62.10   13.95
  -5   7   1   34.82   12.94
   5  -7  -1   43.65    9.95
  -4   7   1    2.79    9.52
  -4   7   1   18.29   10.09
   4  -7  -1   12.63    6.86
   4  -7  -1   17.26    6.48
   3  -7  -1  601.42   40.02
  -3   7   1  637.78   46.73
  -3   7   1  582.67   46.54
   3  -7  -1  647.98   47.86
   2  -7  -1  844.62   67.16
  -2   7   1  931.82   63.95
   2  -7  -1  915.91   55.97
  -2   7   1  954.86   64.67
   1  -7  -1  315.47   29.38
  -1   7   1  402.48   28.15
   1  -7  -1  349.68   21.60
  -1   7   1  286.55   26.79
   0   7   1   11.02    6.61
   0   7   1   12.51    5.89
   0  -7  -1   30.56    9.04
   0   7   1    4.84    6.37
   1   7   1 2182.81  156.34
   1   7   1 2411.94  142.72
   1   7   1 2462.98  152.15
   2   7   1  447.15   31.65
   2   7   1  463.84   33.09
   2   7   1  449.97   30.58
   2   7   1  425.23   27.20
   3   7   1   10.80    3.81
   3   7   1    2.56    2.70
   3   7   1   28.90    8.21
   3   7   1   -0.15    7.07
   4   7   1   38.21   10.98
   4   7   1   59.68   11.03
   4   7   1   60.64    7.86
   5   7   1  771.53   55.31
   5   7   1  778.40   55.51
   5   7   1  829.07   51.85
   6   7   1    7.95    7.34
  -6  -7  -1   18.08    8.43
  -7  -7  -1   25.20    8.74
   7   7   1   34.60   10.15
   8   7   1  113.85   17.33
   6  -8  -1    5.16    9.66
  -6   8   1   14.53   13.13
  -5   8   1   -0.20   11.56
   5  -8  -1   13.24    8.20
  -5   8   1   -7.02   10.01
   4  -8  -1   -6.38    6.82
   4  -8  -1   -8.63    6.25
  -4   8   1   -3.90    9.74
  -4   8   1  -10.72    9.10
   3  -8  -1  288.90   26.91
  -3   8   1  300.50   27.69
  -3   8   1  311.33   27.89
   3  -8  -1  316.08   22.11
  -2   8   1  364.73   31.04
   2  -8  -1  357.24   32.07
   2  -8  -1  373.16   24.68
  -2   8   1  423.48   31.60
   1  -8  -1  133.26   16.70
  -1   8   1  132.25   15.01
  -1   8   1  122.41   14.71
   0   8   1   72.81   10.82
   1   8   1   11.03    5.55
   1   8   1    4.62    6.60
   2   8   1  125.01   11.72
   2   8   1  112.23   14.25
   3   8   1  258.38   18.66
   3   8   1  251.29   17.81
   3   8   1  282.44   23.34
   3   8   1  260.78   23.73
   4   8   1    9.14    9.77
   4   8   1    9.40    5.41
   4   8   1   32.71   10.55
   5   8   1  675.47   49.25
   5   8   1  707.24   44.82
   5   8   1  633.79   49.05
   6   8   1   16.41   11.76
   6   8   1   -4.60    6.89
   6   8   1    8.51   10.59
  -6  -8  -1   -1.20    8.13
   7   8   1  163.04   22.65
  -7  -8  -1  110.91   15.48
   7   8   1  143.19   16.98
   8   8   1   47.35   13.40
   8   8   1   15.79   15.42
  -5   9   1  226.20   26.45
  -5   9   1  164.71   22.16
  -4   9   1   81.67   15.16
  -4   9   1   76.76   16.60
   3  -9  -1  217.71   22.65
   3  -9  -1  232.21   18.10
  -3   9   1  232.88   24.44
  -3   9   1  232.02   23.20
  -2   9   1  146.99   17.52
   2  -9  -1  140.28   17.76
  -2   9   1  124.82   16.25
   2  -9  -1  136.68   11.12
  -1   9   1  317.21   28.21
  -1   9   1  334.68   28.77
   1  -9  -1  345.77   30.93
   0   9   1  153.03   16.79
   0  -9  -1  122.16   17.79
   0   9   1  131.83   14.98
  -1  -9  -1  547.98   46.84
   1   9   1  609.19   42.56
   1   9   1  636.83   41.70
   2   9   1    1.20    8.78
   2   9   1   -1.40    7.52
   2   9   1   -3.37    4.74
   3   9   1   69.62   12.87
   3   9   1   56.26    6.10
   3   9   1   73.52   14.32
   3   9   1   65.38    7.59
   4   9   1  116.54   17.73
   4   9   1  114.16   10.93
   4   9   1  118.77   17.19
   5   9   1   67.11    9.85
   5   9   1   92.20   16.40
   5   9   1   40.74   13.73
   6   9   1   37.44   14.96
   6   9   1   40.14    9.84
   6   9   1   30.94   13.22
   7   9   1   54.93   16.85
   7   9   1   16.84    9.90
  -7  -9  -1   42.50   12.50
   8   9   1   47.65   13.73
   8   9   1   44.08   17.44
  -4  10   1  193.60   23.11
  -4  10   1  220.90   26.09
  -3  10   1   29.39   12.80
   3 -10  -1   54.46   12.69
  -3  10   1   55.41   12.75
  -2  10   1   27.41   11.51
   2 -10  -1   16.92   11.38
  -2  10   1   37.76   11.04
  -1  10   1  187.97   20.84
   1 -10  -1  226.28   23.54
  -1  10   1  191.07   21.21
   0  10   1  105.24   14.06
   0  10   1   74.87   14.41
   0 -10  -1  117.93   17.65
   1  10   1   60.14   10.32
  -1 -10  -1   35.61   12.32
   1  10   1   67.89   12.09
   1  10   1   41.38   12.27
   2  10   1    4.70    6.20
   2  10   1   -2.18    9.49
   2  10   1    7.88    8.93
   3  10   1  577.86   39.50
   3  10   1  552.65   44.65
   3  10   1  565.95   41.55
   4  10   1  116.70   19.20
   4  10   1  132.12   18.48
   5  10   1   58.88   16.13
   5  10   1   75.47   16.99
   6  10   1  -14.37   12.13
   6  10   1    7.89   13.59
   6  10   1   16.53    8.22
   7  10   1  177.80   19.85
   7  10   1  238.17   28.82
  -7 -10  -1  206.42   23.13
  -3  11   1    0.37   12.14
  -3  11   1    8.64   10.48
   2 -11  -1   61.61   14.81
  -2  11   1   55.64   13.64
  -2  11   1   58.67   15.02
  -1  11   1  293.18   28.31
   1 -11  -1  300.97   30.23
  -1  11   1  315.46   29.66
   0  11   1   86.85   14.20
   0 -11  -1   96.28   17.40
   0  11   1   88.41   16.33
   1  11   1  316.20   25.69
  -1 -11  -1  240.37   27.60
   1  11   1  258.96   26.82
   1  11   1  260.33   23.84
  -2 -11  -1   11.26   10.82
   2  11   1   -2.04    9.28
   2  11   1   -7.37    6.20
   2  11   1   -8.84   10.78
   3  11   1   -4.00   12.15
   3  11   1  -14.10    6.03
   3  11   1   -5.03    9.17
   4  11   1   67.07   18.21
   4  11   1   57.23   14.77
   5  11   1   23.71   15.26
   5  11   1    9.36   12.73
   6  11   1   12.94   14.31
   6  11   1  -11.01   13.46
   7  11   1   76.98   21.05
  -7 -11  -1   75.32   17.80
  -2  12   1    8.96   11.99
  -2  12   1   15.44   12.30
  -1  12   1  292.05   29.34
  -1  12   1  347.89   31.88
   1 -12  -1  297.07   31.29
   0 -12  -1   75.55   17.35
   0  12   1   77.37   14.35
   0  12   1   91.68   18.05
   1  12   1   14.89    9.81
   1  12   1   24.99   14.52
  -1 -12  -1   24.78   14.13
   2  12   1   54.50   17.35
   2  12   1   65.17   11.56
  -2 -12  -1   44.40   15.19
   2  12   1   70.89   14.79
   3  12   1  186.10   25.83
   3  12   1  185.77   21.53
   4  12   1   36.00   14.32
   4  12   1   38.68   18.43
   5  12   1   -9.57   14.37
   5  12   1    4.85   13.26
   6  12   1   66.74   18.96
   6  12   1   63.39   20.02
   0 -13  -1   90.95   19.66
   0  13   1  109.36   17.44
   1  13   1   91.83   19.59
  -1 -13  -1   66.47   18.59
   1  13   1  113.52   16.20
   2  13   1    2.03   11.65
   2  13   1   -4.76    8.92
   2  13   1    0.31   14.55
  -2 -13  -1   22.18   14.66
   3  13   1  193.08   22.09
  -3 -13  -1  145.14   23.10
   3  13   1  123.41   25.04
   4  13   1   31.70   14.19
   4  13   1   10.22   16.47
  -2 -13   2    7.10   13.26
   5  12  -2   32.77   16.47
   5  12  -2   66.99   22.04
   4  12  -2  182.89   24.20
   4  12  -2  118.75   25.18
   3  12  -2   49.38   18.71
   3  12  -2   60.54   16.25
   2  12  -2   17.93   13.88
   2  12  -2   20.28   16.05
   2  12  -2   30.13   10.08
  -1 -12   2    9.66   12.13
   1  12  -2    9.14   14.54
   0  12  -2   58.94   13.70
   0  12  -2   29.94   16.16
  -1  12  -2   22.54   12.34
   6  11  -2   55.29   18.91
   6  11  -2   71.68   19.24
   5  11  -2   45.27   17.98
   5  11  -2   27.81   15.44
   4  11  -2   89.60   20.40
   4  11  -2  107.42   19.46
   3  11  -2  262.62   31.45
   3  11  -2  286.41   29.42
   3  11  -2  341.18   24.49
   2  11  -2   -9.28   10.91
   2  11  -2   18.83   13.68
   2  11  -2    4.01    7.48
   1  11  -2   29.47    9.65
   1  11  -2   38.03   15.10
  -1 -11   2    1.80   10.07
   0  11  -2  391.77   34.93
   0  11  -2  418.38   32.79
   0 -11   2  339.36   33.85
  -1  11  -2  221.15   23.14
  -1  11  -2  187.24   23.72
  -2  11  -2   15.13   11.94
  -2  11  -2   15.88   12.28
  -3  11  -2   -1.63   11.93
   7  10  -2   34.20   17.31
   6  10  -2   -3.75   12.67
   6  10  -2   -6.16   13.32
   5  10  -2   -4.22   12.05
   5  10  -2    0.84   13.71
   4  10  -2  149.82   23.13
   4  10  -2  200.49   22.66
   3  10  -2  174.95   23.63
   3  10  -2  190.45   16.95
   3  10  -2  223.45   23.17
   2  10  -2   30.65    8.41
   2  10  -2   52.02   13.63
   2  10  -2   24.75   12.90
   1  10  -2   -6.47   10.31
   1  10  -2   11.28    7.67
   0  10  -2    7.47   10.70
   0 -10   2    7.58    9.21
   0  10  -2    8.86    8.57
   1 -10   2  274.38   25.97
  -1  10  -2  277.11   25.51
  -1  10  -2  238.75   26.11
  -2  10  -2   -8.14    9.16
  -2  10  -2   18.46   10.35
  -3  10  -2   -5.49   10.57
  -3  10  -2   -1.99    9.26
  -4  10  -2  208.02   24.51
  -4  10  -2  272.37   28.41
   7   9  -2  283.80   32.20
   7   9  -2  284.69   25.80
   6   9  -2    4.98    8.43
   6   9  -2   14.82   14.23
   6   9  -2   12.50   12.32
   5   9  -2   13.08   12.39
   5   9  -2  -13.28   11.26
   5   9  -2   -0.40    6.49
   4   9  -2  148.78   13.48
   4   9  -2  165.11   13.25
   4   9  -2  148.19   20.76
   4   9  -2  147.91   20.04
   3   9  -2  409.79   28.59
   3   9  -2  408.33   35.96
   3   9  -2  416.41   33.81
   3   9  -2  429.30   27.06
   2   9  -2  122.19   17.74
   2   9  -2  163.69   13.89
   2   9  -2  133.08   18.55
   1   9  -2   -2.08    8.66
   1   9  -2    6.78   10.22
   1   9  -2    4.84    6.23
   0  -9   2  676.99   51.63
   0   9  -2  669.51   48.43
  -1   9  -2   27.01   10.05
  -1   9  -2   22.67    9.14
   1  -9   2   25.59    9.75
  -2   9  -2   -0.39    8.18
  -2   9  -2   -4.34    8.41
  -3   9  -2   12.08   10.63
  -3   9  -2    0.76    8.72
  -4   9  -2  219.00   25.50
  -4   9  -2  232.98   23.76
   8   8  -2    2.05   16.44
   8   8  -2  -19.28    8.75
   7   8  -2   15.88   10.16
   7   8  -2   24.95   15.93
   6   8  -2    6.79   12.57
   6   8  -2    2.37   10.87
   6   8  -2    0.81    7.92
   5   8  -2  271.06   26.79
   5   8  -2  231.45   20.56
   5   8  -2  262.94   25.13
   4   8  -2   43.37   12.98
   4   8  -2   61.40    6.97
   4   8  -2   66.32   13.98
   4   8  -2   60.08    8.55
  -3  -8   2  249.70   17.47
   3   8  -2  235.27   24.13
   3   8  -2  261.69   18.76
   3   8  -2  251.10   23.90
   3   8  -2  274.68   18.39
   2   8  -2  294.62   26.76
   2   8  -2  297.72   21.91
   2   8  -2  339.24   26.50
   1   8  -2  129.40   16.58
   1   8  -2  159.78   14.95
   1   8  -2  169.26   17.84
   0   8  -2  113.01   12.79
   0   8  -2  108.53   14.54
   1  -8   2  215.54   21.34
  -1   8  -2  211.64   20.50
  -1   8  -2  229.35   21.79
   2  -8   2  867.96   50.97
   2  -8   2  824.53   60.61
  -2   8  -2  783.07   58.97
  -2   8  -2  815.33   59.95
  -3   8  -2   34.43   10.36
   3  -8   2   24.84    6.09
  -3   8  -2   26.23   10.48
   4  -8   2  650.37   41.39
  -4   8  -2  598.88   48.47
  -4   8  -2  607.96   47.85
   5  -8   2   22.04    8.50
  -5   8  -2   26.26   11.33
  -5   8  -2   13.22   12.88
   8   7  -2   70.52   15.25
   8   7  -2   53.55   18.85
   7   7  -2  124.12   16.45
   7   7  -2  116.13   21.28
   6   7  -2  413.81   31.90
   6   7  -2  436.15   37.39
   5   7  -2   41.62   13.02
   5   7  -2   20.02    7.29
   5   7  -2   21.62   10.61
  -4  -7   2  184.84   13.70
   4   7  -2  160.12   18.70
   4   7  -2  173.34   15.32
   4   7  -2  190.88   20.30
   3   7  -2   -2.98    3.77
   3   7  -2    0.49    3.95
  -3  -7   2    5.00    3.86
   3   7  -2   -0.11    7.64
   3   7  -2    0.43    8.01
   2   7  -2  268.75   24.38
  -2  -7   2  292.50   18.99
   2   7  -2  303.72   25.23
   2   7  -2  285.52   20.80
   2   7  -2  324.64   19.82
   1   7  -2  179.26   15.49
   1   7  -2  196.98   18.21
   1   7  -2  170.26   17.69
   0   7  -2  432.49   33.14
   0   7  -2  486.85   35.53
   1  -7   2   47.43    4.83
  -1   7  -2   47.86    9.65
   1  -7   2   54.67    9.44
  -1   7  -2   50.24    9.36
  -2   7  -2   86.80   12.17
   2  -7   2   89.25    9.69
   2  -7   2   71.43    7.61
  -2   7  -2   62.23   11.11
  -3   7  -2  145.34   18.15
   3  -7   2  188.90   14.12
  -3   7  -2  163.83   18.20
   3  -7   2  168.72   14.36
  -4   7  -2    6.15    8.73
  -4   7  -2   12.55    9.01
   4  -7   2    7.97    5.96
  -5   7  -2  116.76   16.53
   5  -7   2   87.79   12.49
  -5   7  -2  100.06   17.04
  -6   7  -2  260.73   27.46
  -6   7  -2  239.03   26.19
   6  -7   2  241.52   22.36
   8   6  -2   25.70   16.28
   8   6  -2   56.25   13.92
   7   6  -2   15.54    8.92
   7   6  -2   10.20   12.86
   6   6  -2  242.37   21.93
   6   6  -2  269.07   27.07
   5   6  -2  333.73   28.77
   5   6  -2  354.24   30.80
   5   6  -2  351.53   26.06
  -4  -6   2   25.81    3.90
   4   6  -2   27.85    6.52
   4   6  -2   10.07    9.49
   4   6  -2   22.13    8.63
  -3  -6   2   19.78    4.03
   3   6  -2   23.07    5.28
   3   6  -2   32.15    8.86
   3   6  -2   55.15   10.26
   3   6  -2   19.29    4.29
   2   6  -2 1859.04  111.31
   2   6  -2 1735.35  117.99
  -2  -6   2 1884.27  109.13
   2   6  -2 1720.31  112.76
   2   6  -2 1909.64  110.27
   1   6  -2  520.87   37.69
   1   6  -2  575.61   39.11
  -1  -6   2  559.09   33.22
   1   6  -2  550.17   37.94
   0   6  -2   -3.97    4.54
   0   6  -2    1.19    4.15
   1  -6   2   89.52   10.60
  -1   6  -2   76.00   10.75
  -1   6  -2   88.09   10.33
   1  -6   2   79.41    6.89
  -2   6  -2 1871.56  132.81
   2  -6   2 2340.66  142.26
   2  -6   2 1859.96  121.12
  -2   6  -2 2001.06  135.77
  -3   6  -2    0.59    6.60
   3  -6   2    0.54    2.31
  -3   6  -2   -2.58    6.14
   3  -6   2   -1.41    4.44
  -4   6  -2  137.22   17.17
   4  -6   2  140.73   11.36
   4  -6   2  157.80   13.94
  -4   6  -2  155.62   17.30
  -5   6  -2   81.93   14.93
  -5   6  -2   60.23   13.69
   5  -6   2   97.64   12.04
   6  -6   2  120.75   15.29
  -6   6  -2  121.21   19.33
  -6   6  -2  142.72   19.15
   8   5  -2   16.06   14.39
   8   5  -2   -7.76    8.64
   7   5  -2   13.96   12.49
   7   5  -2   -0.96    7.81
   6   5  -2   75.00   15.58
   5   5  -2  164.94   15.21
   5   5  -2  145.97   18.27
  -5  -5   2  156.05   10.82
   4   5  -2  348.05   28.42
  -4  -5   2  321.44   23.25
   4   5  -2  361.51   27.37
   4   5  -2  402.04   25.21
   3   5  -2  320.35   26.73
   3   5  -2  374.55   26.93
   3   5  -2  361.25   23.93
   3   5  -2  340.08   22.46
  -3  -5   2  348.31   23.70
   2   5  -2   44.57    8.40
   2   5  -2   49.21    9.23
  -2  -5   2   36.26    5.00
   2   5  -2   40.04    5.22
  -2  -5   2   46.80    4.82
   2   5  -2   46.27    5.32
   1   5  -2 1327.14   86.62
   1   5  -2 1475.97   90.66
   0   5  -2   78.28    8.42
   0  -5   2   79.46    6.48
   0   5  -2   74.02    9.31
   1  -5   2    3.99    2.45
  -1   5  -2    2.54    4.25
   1  -5   2   13.46    4.88
  -1   5  -2    9.12    4.87
  -2   5  -2  923.83   65.30
   2  -5   2  910.65   57.53
  -2   5  -2 1008.07   64.12
   3  -5   2  314.10   22.05
  -3   5  -2  278.56   24.60
   3  -5   2  288.44   21.11
   4  -5   2   10.43    5.66
  -4   5  -2    2.02    7.47
  -4   5  -2   13.82    7.31
  -5   5  -2   35.94   10.21
   5  -5   2   37.41    8.54
  -5   5  -2   24.53   10.81
  -6   5  -2  790.56   60.66
  -6   5  -2  850.60   59.09
   6  -5   2  757.22   53.01
  -7   5  -2   10.26   13.03
   7  -5   2    3.34    9.25
   7  -5   2    3.59   12.95
  -7   5  -2    6.79   11.36
   8   4  -2  116.67   17.64
   8   4  -2  158.93   22.10
   7   4  -2  222.36   24.18
  -6  -4   2   55.47    6.24
  -6  -4   2   35.29    6.23
  -5  -4   2  540.88   34.35
   5   4  -2  573.32   40.72
   4   4  -2  550.63   36.92
  -4  -4   2  471.09   31.45
   4   4  -2  545.25   34.07
   3   4  -2    4.16    5.91
   3   4  -2   12.41    4.27
  -3  -4   2    8.30    2.69
   3   4  -2    9.11    5.78
   2   4  -2 1347.76   87.03
   2   4  -2 1331.47   83.63
  -2  -4   2 1318.91   80.99
   2   4  -2 1372.90   81.88
  -2  -4   2 1331.41   86.87
   2   4  -2 1399.29   81.98
   1   4  -2   18.77    5.20
   1   4  -2   15.59    3.52
   1   4  -2   20.38    3.47
  -1  -4   2   11.80    3.19
  -1  -4   2   10.71    2.43
   1   4  -2    8.39    4.64
   0   4  -2   30.92    5.41
   0   4  -2   22.12    4.39
   0  -4   2   21.00    3.60
  -1   4  -2  301.19   22.24
   1  -4   2  302.42   22.26
  -1   4  -2  267.50   21.59
  -2   4  -2  150.12   13.70
  -2   4  -2  151.94   14.43
   2  -4   2  144.75   11.34
  -3   4  -2  310.21   21.06
  -3   4  -2  255.67   23.46
   3  -4   2  265.56   20.04
  -3   4  -2  247.67   22.00
   3  -4   2  285.19   19.56
  -4   4  -2  166.48   13.92
  -4   4  -2  148.24   16.70
  -4   4  -2  134.29   14.91
   4  -4   2  129.78   12.99
  -5   4  -2   51.11   10.48
  -5   4  -2   39.17   11.32
   5  -4   2   50.24    9.29
  -6   4  -2    2.96   10.03
   6  -4   2   -2.02    7.14
  -6   4  -2    0.30    8.37
  -7   4  -2   45.83   13.14
   7  -4   2   51.96   15.41
  -7   4  -2   54.20   15.19
   7  -4   2   54.99   12.41
   8   3  -2    7.55   13.18
   7   3  -2  337.89   29.93
   7   3  -2  349.36   28.14
  -7  -3   2  327.62   25.15
   6   3  -2  230.62   22.00
   6   3  -2  198.32   19.40
  -6  -3   2  223.00   17.27
   5   3  -2  811.29   52.96
   5   3  -2  837.96   52.32
  -5  -3   2  781.98   47.87
  -4  -3   2  285.97   18.78
  -4  -3   2  306.64   19.53
   3   3  -2 1258.92   73.91
  -3  -3   2 1194.81   72.79
   3   3  -2 1208.22   75.32
  -3  -3   2 1155.58   71.13
   3   3  -2 1206.25   77.80
  -2  -3   2  275.06   16.98
   2   3  -2  266.10   19.78
   2   3  -2  253.55   17.00
  -2  -3   2  260.44   16.96
  -2  -3   2  255.96   17.29
   2   3  -2  265.60   17.88
   2   3  -2  258.71   19.60
   1   3  -2 2602.62  153.10
  -1  -3   2 2680.30  149.42
  -1  -3   2 2547.41  151.55
  -1  -3   2 2506.43  162.46
   1   3  -2 2432.85  152.25
  -1  -3   2 2712.62  179.44
   1   3  -2 2527.25  159.76
   1   3  -2 2485.30  151.97
  -1  -3   2 2378.70  152.44
   0  -3   2 2655.45  166.14
   0   3  -2 2602.34  166.34
   0  -3   2 2238.89  151.64
   0   3  -2 2522.71  162.58
   0  -3   2 2592.91  162.57
   0  -3   2 2646.19  151.91
  -1   3  -2    5.68    3.66
  -1   3  -2    0.38    2.93
   1  -3   2    6.47    2.70
  -2   3  -2  940.57   62.39
   2  -3   2  935.17   57.05
  -2   3  -2  942.34   64.16
  -3   3  -2  123.62   13.63
  -3   3  -2  140.15   11.15
   3  -3   2  122.19   10.88
  -3   3  -2  127.34   12.48
  -4   3  -2  928.23   64.73
  -4   3  -2  911.14   64.22
  -4   3  -2  926.15   62.17
   4  -3   2  870.20   57.06
  -5   3  -2   84.63   13.31
   5  -3   2   78.83   10.64
  -5   3  -2   91.60   11.98
  -6   3  -2  302.39   27.79
   6  -3   2  358.95   26.62
  -7   3  -2   26.91   10.77
   7  -3   2   16.62    9.80
   7  -3   2   31.50   12.88
   8  -3   2   18.19   10.97
   8  -3   2   12.75   14.38
  -8   3  -2   11.42   13.82
  -8   3  -2    7.76   11.07
   8   2  -2  176.22   22.71
  -7  -2   2   17.91    6.98
   7   2  -2   20.54   10.09
   7   2  -2   -0.15   10.37
   6   2  -2   44.91   11.08
   6   2  -2   29.87    8.65
  -6  -2   2   23.01    6.21
   5   2  -2    6.30    5.52
   5   2  -2    1.47    6.52
   4   2  -2   28.75    7.89
  -4  -2   2   45.33    3.80
   4   2  -2   45.64    7.23
   3   2  -2  714.03   45.90
  -3  -2   2  716.68   45.00
  -3  -2   2  755.03   43.48
  -2  -2   2 2175.84  132.50
   2   2  -2 2188.65  133.75
   2   2  -2 2185.33  139.89
  -2  -2   2 2338.92  130.24
  -2  -2   2 2223.63  157.20
   2   2  -2 2248.61  133.45
  -2  -2   2 2223.74  130.17
  -2  -2   2 2221.63  133.65
   1   2  -2  539.67   33.41
   1   2  -2  562.25   33.59
   1   2  -2  556.16   34.34
  -1  -2   2  527.45   35.14
   1   2  -2  525.43   35.37
  -1  -2   2  557.45   32.70
  -1  -2   2  548.35   33.35
  -1  -2   2  473.97   34.13
  -1  -2   2  549.16   33.26
  -1  -2   2  546.93   38.86
   0   2  -2  623.04   36.16
   0  -2   2  590.32   37.23
   0   2  -2  572.23   36.87
   0  -2   2  605.83   39.20
   0  -2   2  592.65   37.06
   0  -2   2  588.35   42.34
   0  -2   2  582.43   39.83
   0   2  -2  600.42   38.39
   0  -2   2  610.46   36.08
  -1   2  -2 9860.29  602.48
   1  -2   2 9449.06  551.73
  -1   2  -2 9118.64  551.76
   1  -2   2 9999.87  602.45
   1  -2   2 8655.12  615.76
  -1   2  -2 9858.09  615.60
  -2   2  -2  113.95   11.40
   2  -2   2  122.49    9.45
  -2   2  -2  128.92    9.19
  -2   2  -2  131.72   11.03
   2  -2   2  120.62    9.16
  -3   2  -2  202.38   19.73
  -3   2  -2  259.53   18.59
   3  -2   2  267.43   17.61
  -3   2  -2  229.94   18.91
  -3   2  -2  251.39   16.30
  -4   2  -2 1504.25   96.12
   4  -2   2 1455.91   89.21
  -4   2  -2 1422.35   86.48
   5  -2   2  130.87   13.48
  -5   2  -2  147.49   14.38
  -5   2  -2  136.82   10.46
   6  -2   2  198.42   19.89
  -6   2  -2  191.89   18.49
   6  -2   2  166.79   17.47
   7  -2   2   13.09    9.10
  -7   2  -2   -4.04    7.86
   7  -2   2    3.32   10.48
   8  -2   2  510.05   39.33
  -8   2  -2  467.56   40.67
   8  -2   2  618.97   44.21
  -8  -1   2  102.21   12.89
   8   1  -2   76.64   17.43
   7   1  -2  551.45   41.30
   7   1  -2  565.02   40.74
  -7  -1   2  566.15   40.60
   6   1  -2    0.05    7.07
   6   1  -2    0.84    6.11
  -6  -1   2    7.58    5.70
   5   1  -2   17.84    6.53
   5   1  -2   24.42    7.52
   4   1  -2 1034.66   73.41
   4   1  -2 1025.98   63.43
   4   1  -2  974.17   62.31
   3   1  -2  281.11   19.91
  -3  -1   2  317.62   19.40
   3   1  -2  282.06   21.72
  -3  -1   2  270.07   16.95
  -2  -1   2   83.40    6.91
  -2  -1   2   71.58    6.82
  -2  -1   2   68.88    6.46
   2   1  -2   70.84    6.75
  -2  -1   2   67.41    5.24
   2   1  -2   79.61    6.89
  -2  -1   2   80.05    7.40
  -1  -1   2   67.89    5.53
   1   1  -2   58.99    5.79
  -1  -1   2   65.16    5.68
  -1  -1   2   63.12    5.22
  -1  -1   2   69.13    4.95
   1   1  -2   65.28    5.72
   1   1  -2   59.90    5.21
   1   1  -2   64.74    5.65
   1   1  -2   64.98    4.98
  -1  -1   2   68.51    5.98
   1   1  -2   70.45    6.16
  -1  -1   2   60.54    6.17
   0   1  -2 1258.11   81.47
   0  -1   2 1381.12   77.99
   0   1  -2 1270.05   91.81
   0  -1   2 1314.48   78.61
   0   1  -2 1295.78   76.58
   1  -1   2   57.39    5.61
  -1   1  -2   57.76    5.06
   1  -1   2   67.73    5.13
   1  -1   2   62.56    6.05
  -1   1  -2   60.01    5.61
  -1   1  -2   60.60    5.90
   2  -1   2 1146.06   68.34
  -2   1  -2 1155.63   68.42
   2  -1   2 1206.02   75.23
  -2   1  -2 1216.89   75.20
  -2   1  -2 1078.80   81.46
  -3   1  -2  216.71   14.30
  -3   1  -2  216.11   16.84
  -3   1  -2  222.87   16.23
   3  -1   2  204.71   15.76
  -4   1  -2  128.80   11.90
  -4   1  -2  128.11   10.11
   4  -1   2  103.59   10.80
  -4   1  -2  103.51    8.76
   5  -1   2  212.59   18.54
   5  -1   2  245.97   20.22
  -5   1  -2  255.07   19.85
  -5   1  -2  227.29   15.57
   6  -1   2  280.06   23.69
  -6   1  -2  256.74   17.52
   6  -1   2  289.44   22.31
  -6   1  -2  262.62   22.77
   7  -1   2  120.66   15.35
   7  -1   2  100.95   16.44
  -7   1  -2   88.61   13.49
  -8   1  -2   89.13   14.16
   8  -1   2  100.44   18.64
   8  -1   2   89.32   15.83
   8   0  -2   -0.63   11.02
  -8   0   2   -1.46    8.15
   7   0  -2  123.51   17.19
   7   0  -2  151.13   17.00
  -7   0   2  127.25   14.86
  -6   0   2   30.78    8.16
   6   0  -2   20.24    8.82
   6   0  -2   20.99    8.07
   5   0  -2  480.90   35.61
   5   0  -2  446.20   32.38
   5   0  -2  460.57   32.22
   4   0  -2   58.78    8.23
   4   0  -2   66.85    8.44
   4   0  -2   55.54    6.93
   3   0  -2 1366.23   83.63
  -3   0   2 1385.34   80.90
   3   0  -2 1353.70   98.13
   3   0  -2 1400.76   81.55
  -2   0   2  165.58   11.58
  -2   0   2  189.13   12.94
   2   0  -2  167.11    9.64
  -2   0   2  144.09    9.73
   2   0  -2  131.93   11.30
   2   0  -2  154.72   12.44
   2   0  -2  143.47   11.09
  -2   0   2  149.63   10.74
  -1   0   2  102.03    9.87
   1   0  -2  121.30    7.87
   1   0  -2  127.71    8.87
  -1   0   2  125.60    8.00
  -1   0   2  130.95    8.38
   1   0  -2  135.21    9.16
   1   0  -2  127.26    9.78
   0   0   2 2423.05  150.87
   1   0   2  124.05    7.66
  -1   0  -2  106.92    7.36
  -1   0  -2  115.50    8.81
  -1   0  -2   86.08    7.51
  -1   0  -2  105.05    8.12
  -2   0  -2 1466.97   87.01
   2   0   2 1548.05   95.35
   2   0   2 1418.26   88.85
  -2   0  -2 1491.28   95.23
   3   0   2   13.93    3.99
  -3   0  -2   18.60    2.73
   3   0   2   17.72    4.14
  -3   0  -2   13.46    2.42
  -3   0  -2   12.03    3.65
   3   0   2   14.74    2.93
  -4   0  -2 1869.38  114.16
   4   0   2 2033.66  116.97
   4   0   2 1935.49  115.12
  -4   0  -2 1852.43  137.49
   4   0   2 1922.60  117.51
  -4   0  -2 2065.26  125.86
  -5   0  -2  148.15   13.62
   5   0   2  134.70   13.70
   5   0   2  157.95   14.92
  -5   0  -2  149.30   10.65
   6   0   2    2.01    6.07
  -6   0  -2    3.35    2.73
   6   0   2   -4.56    6.80
  -6   0  -2   -3.05    5.31
   7   0   2  176.08   19.50
  -7   0  -2  132.20   14.96
   7   0   2  134.45   16.48
  -8   0  -2  258.98   24.21
   8   0   2  273.17   25.64
   8   0   2  263.62   27.43
   8  -1  -2   70.61   15.90
  -8   1   2   36.69   11.53
  -7   1   2  381.46   30.48
   7  -1  -2  350.17   30.03
   6  -1  -2  333.22   26.86
   6  -1  -2  343.59   26.53
   6  -1  -2  306.79   25.95
  -6   1   2  348.42   27.60
   5  -1  -2   12.40    6.54
   5  -1  -2   17.94    6.81
  -5   1   2   12.29    6.77
   5  -1  -2   22.60    5.44
   4  -1  -2  327.68   23.15
   4  -1  -2  330.62   25.54
   4  -1  -2  330.29   23.54
   3  -1  -2    5.26    3.02
   3  -1  -2    6.13    3.36
   2  -1  -2 1063.61   59.24
  -2   1   2  841.76   72.14
   2  -1  -2 1102.75   72.14
   2  -1  -2 1021.65   61.57
   2  -1  -2 1005.30   60.27
  -1   1   2 1288.97   92.47
  -1   1   2 1344.19   78.98
  -1   1   2 1298.20   79.30
   1  -1  -2 1326.12   76.28
  -1   1   2 1329.46   76.05
   1  -1  -2 1315.25   79.23
   1  -1  -2 1309.74   78.85
   1   1   2  566.72   35.99
  -1  -1  -2  613.22   36.03
  -1  -1  -2  536.14   35.92
   1   1   2  631.61   36.03
   2   1   2    5.43    2.16
   2   1   2    8.73    2.30
  -2  -1  -2    2.64    1.95
   2   1   2   -0.51    2.22
  -2  -1  -2    3.29    1.94
   3   1   2  386.85   24.85
  -3  -1  -2  380.63   23.85
   3   1   2  380.89   24.26
   3   1   2  364.90   24.79
  -3  -1  -2  367.63   25.67
   3   1   2  390.16   25.93
   4   1   2  137.25   11.75
   4   1   2  152.44   12.32
  -4  -1  -2  126.14    9.54
   4   1   2  128.07   12.16
  -4  -1  -2  132.14   11.38
   4   1   2  126.50   10.71
   5   1   2  420.80   29.82
   5   1   2  408.01   29.85
  -5  -1  -2  439.57   26.59
  -5  -1  -2  434.63   30.42
   6   1   2  206.16   17.99
  -6  -1  -2  190.50   16.93
   6   1   2  211.76   19.38
  -6  -1  -2  191.30   13.36
   7   1   2    4.85    8.29
   7   1   2   14.85   10.01
  -7  -1  -2   19.69    7.52
  -8  -1  -2   87.98   12.29
   8   1   2  100.25   15.43
   8   1   2   49.46   15.14
   9   1   2   -5.95   10.11
   9   1   2   -0.99   12.99
   8  -2  -2   -6.07    9.19
  -8   2   2    3.79   10.23
   8  -2  -2    6.26   12.52
   7  -2  -2   43.50   12.16
  -7   2   2   36.09   11.32
   6  -2  -2  128.82   13.57
   6  -2  -2  129.26   15.62
  -6   2   2  136.48   16.06
   6  -2  -2  149.68   15.62
  -5   2   2  533.35   39.50
   5  -2  -2  552.06   36.33
   5  -2  -2  529.59   40.36
   5  -2  -2  535.29   36.75
   4  -2  -2  157.60   13.31
   4  -2  -2  157.86   13.90
   4  -2  -2  158.07   13.90
   3  -2  -2  449.99   28.81
   3  -2  -2  457.07   28.50
   3  -2  -2  467.41   34.22
   2  -2  -2 2382.66  131.02
   2  -2  -2 2460.63  136.09
  -2   2   2 2343.24  158.76
   2  -2  -2 1896.24  160.33
  -1   2   2  140.77   13.24
   1  -2  -2  173.52   11.25
   1  -2  -2  149.60   13.23
  -1   2   2  164.65   11.30
   0  -2  -2  989.19   65.56
   0   2   2 1113.68   71.57
   0  -2  -2 1023.21   77.13
   0   2   2 1098.30   64.55
   0   2   2 1110.39   65.47
   0   2   2 1138.32   77.41
   0  -2  -2 1103.26   62.80
   1   2   2   15.17    2.44
  -1  -2  -2   16.68    2.21
   1   2   2   16.17    2.78
   1   2   2   12.69    3.25
  -1  -2  -2   20.35    3.00
   1   2   2   14.47    2.32
  -1  -2  -2   13.30    3.18
   2   2   2 7083.60  444.94
  -2  -2  -2 7381.21  412.17
   2   2   2 6918.52  428.26
  -2  -2  -2 7121.69  426.38
   2   2   2 7551.41  426.68
  -2  -2  -2 7174.39  428.46
  -2  -2  -2 7190.71  444.88
   2   2   2 6972.33  412.12
  -3  -2  -2   66.92    6.75
   3   2   2   60.33    6.82
   3   2   2   67.13    5.93
   3   2   2   68.40    6.99
  -3  -2  -2   64.93    6.15
  -3  -2  -2   63.99    5.69
   3   2   2   72.11    7.78
   4   2   2 1039.20   61.39
   4   2   2  949.07   58.27
  -4  -2  -2  925.07   57.07
   4   2   2  917.85   57.61
  -4  -2  -2  851.11   60.63
  -5  -2  -2   14.70    4.24
   5   2   2    2.68    5.80
  -5  -2  -2   15.05    3.48
   5   2   2   11.40    5.46
   6   2   2    2.75    6.03
  -6  -2  -2    1.08    2.80
  -6  -2  -2   -0.02    4.54
   6   2   2    0.64    7.04
   7   2   2   26.84   10.57
   7   2   2   32.71    9.93
  -7  -2  -2   27.68    7.29
  -7  -2  -2   21.65    4.07
   8   2   2   33.61   13.40
   8   2   2   21.98   10.34
  -8  -2  -2   22.16    8.18
   9   2   2   71.25   15.54
   9   2   2   11.44   13.70
   8  -3  -2   11.02   12.68
   8  -3  -2   11.47   11.17
  -8   3   2   17.60   12.29
   7  -3  -2   12.62    8.90
   7  -3  -2    6.96    9.83
   7  -3  -2   17.79    6.90
  -7   3   2   13.65   10.39
   6  -3  -2   -0.70    7.72
   6  -3  -2    8.06    5.42
  -6   3   2    2.25    8.58
  -5   3   2  986.74   67.67
   5  -3  -2  963.33   70.68
   5  -3  -2  958.45   60.73
   4  -3  -2  121.50    8.36
  -4   3   2  127.61   13.47
   4  -3  -2  113.81   11.32
   4  -3  -2  106.35   10.94
   3  -3  -2  201.70   16.50
   3  -3  -2  238.52   18.29
   2  -3  -2   22.43    5.34
   2  -3  -2   30.72    4.64
  -1   3   2 4183.47  300.68
   1  -3  -2 4565.51  256.27
   1  -3  -2 4099.77  254.18
   1  -3  -2 4456.68  300.64
  -1   3   2 4261.77  281.43
   0  -3  -2  493.03   32.49
   0  -3  -2  466.74   39.02
   0  -3  -2  530.69   32.13
   0   3   2  503.23   32.12
   0   3   2  582.63   35.94
   0   3   2  519.44   32.00
   0   3   2  497.36   38.85
   0  -3  -2  571.72   36.46
  -1  -3  -2  536.54   36.21
  -1  -3  -2  548.55   33.00
   1   3   2  540.54   32.91
  -2  -3  -2 2824.71  179.66
  -2  -3  -2 2786.32  173.17
   2   3   2 2868.45  167.26
   2   3   2 2828.23  172.54
  -2  -3  -2 3105.12  167.64
   2   3   2 2896.52  179.97
  -3  -3  -2  512.49   34.82
   3   3   2  504.82   34.45
  -3  -3  -2  559.61   33.36
   3   3   2  587.75   34.68
  -4  -3  -2  215.42   16.47
   4   3   2  271.54   16.73
  -4  -3  -2  214.70   15.20
   4   3   2  215.05   18.03
   4   3   2  249.40   17.75
  -5  -3  -2   63.79    6.79
  -5  -3  -2   69.02    6.38
   5   3   2   65.06   10.11
   5   3   2   75.68    9.64
  -6  -3  -2  910.75   58.66
   6   3   2  998.30   62.09
   6   3   2 1001.01   61.89
   7   3   2   12.98    8.44
  -7  -3  -2    6.85    3.66
   7   3   2   14.24    9.72
   8   3   2   97.07   15.61
   8   3   2   85.24   16.63
   9   3   2   38.57   13.35
   9   3   2   30.18   14.97
  -7   4   2    2.59   10.75
   7  -4  -2    1.95    8.96
   7  -4  -2   14.38    6.67
   7  -4  -2    3.03   10.13
   6  -4  -2  272.23   23.87
   6  -4  -2  289.28   24.06
   6  -4  -2  290.93   23.30
  -6   4   2  227.13   25.49
  -5   4   2  306.58   28.00
   5  -4  -2  325.42   26.13
   5  -4  -2  356.67   25.62
   5  -4  -2  316.35   24.77
   4  -4  -2   24.41    5.64
  -4   4   2   20.15    8.21
   4  -4  -2   29.62    4.12
   4  -4  -2   30.46    7.21
  -3   4   2   15.62    7.28
   3  -4  -2   20.97    5.63
   3  -4  -2   22.91    5.50
   2  -4  -2  358.24   23.14
  -2   4   2  323.18   26.89
   2  -4  -2  357.56   27.67
   1  -4  -2   -2.61    2.54
  -1   4   2    6.66    5.06
   1  -4  -2    8.15    4.97
  -1   4   2   13.75    5.86
   0   4   2  725.16   45.00
   0  -4  -2  762.42   45.61
   0   4   2  827.18   50.60
   0  -4  -2  650.60   54.64
   0   4   2  723.57   45.32
  -1  -4  -2  561.35   36.66
   1   4   2  529.65   36.86
   1   4   2  537.70   34.25
  -1  -4  -2  515.43   33.33
   2   4   2   17.98    4.86
   2   4   2   27.24    5.00
  -2  -4  -2   25.33    5.26
   3   4   2  843.37   51.09
   3   4   2  823.06   48.74
  -3  -4  -2  686.82   49.44
   3   4   2  766.19   48.29
   4   4   2  291.84   20.43
   4   4   2  274.68   21.35
  -4  -4  -2  266.39   20.06
   5   4   2   32.34    7.20
   5   4   2   28.44    8.24
  -5  -4  -2   27.02    5.73
  -6  -4  -2  416.35   28.18
   6   4   2  454.83   32.54
   6   4   2  505.01   31.91
  -6  -4  -2  399.49   27.04
   7   4   2   43.93   10.74
  -7  -4  -2   23.33    5.10
   8   4   2   13.40   12.07
   8   4   2   34.84   11.43
   9   4   2    9.77   11.43
   9   4   2   -9.47   12.53
   7  -5  -2  199.84   21.25
  -7   5   2  116.59   21.97
   7  -5  -2  165.92   19.43
   7  -5  -2  184.52   17.41
  -7   5   2  150.68   21.27
   6  -5  -2   22.43    9.92
   6  -5  -2   43.40   10.61
   6  -5  -2   20.49    7.00
  -6   5   2   14.54   11.42
   5  -5  -2  924.33   60.38
  -5   5   2  856.27   65.86
   5  -5  -2 1053.00   59.94
   5  -5  -2  901.73   68.13
   4  -5  -2   37.24    7.01
   4  -5  -2   23.62    7.14
  -4   5   2   40.61   10.48
  -4   5   2   28.76    9.62
   3  -5  -2   24.85    7.06
  -3   5   2   42.45    9.21
  -3   5   2   41.49    9.15
   3  -5  -2   33.58    6.48
   2  -5  -2 2154.85  142.70
   2  -5  -2 1980.77  120.92
  -2   5   2 1953.56  131.61
  -2   5   2 1943.67  134.48
   2  -5  -2 2004.32  120.22
   1  -5  -2  703.35   49.70
   1  -5  -2  749.76   50.14
   1  -5  -2  789.47   60.65
  -1   5   2  920.79   57.33
  -1   5   2  959.70   50.17
   0  -5  -2  511.26   42.36
   0  -5  -2  556.70   35.25
   0   5   2  506.17   34.81
   0   5   2  541.17   33.75
   0   5   2  627.86   38.98
  -1  -5  -2    6.62    4.15
   1   5   2    7.55    4.39
   1   5   2   11.63    4.38
   2   5   2 2104.95  133.78
   2   5   2 2129.84  128.04
   3   5   2   28.95    5.04
   3   5   2   31.30    6.77
   3   5   2   33.86    7.18
   4   5   2  383.74   26.56
   4   5   2  376.41   28.12
   4   5   2  409.25   28.16
  -4  -5  -2  383.16   27.65
  -5  -5  -2   80.77    9.90
   5   5   2   87.10   12.74
   6   5   2  551.11   42.60
   6   5   2  697.20   42.77
  -6  -5  -2  599.67   40.08
  -7  -5  -2   23.66    5.83
   7   5   2   21.31   11.40
   7   5   2   39.23   10.47
   8   5   2   20.22   12.71
   8   5   2   35.36   11.57
   9   5   2   30.93   15.72
   9   5   2   13.20   12.04
  -7   6   2   40.62   16.43
  -7   6   2   39.41   15.44
   7  -6  -2   36.43   14.03
   7  -6  -2   15.13   11.61
   6  -6  -2   30.00   10.26
  -6   6   2   14.04   12.03
  -6   6   2   24.18   13.01
   6  -6  -2   34.66   11.31
   6  -6  -2   26.74    7.57
  -5   6   2    7.39   10.30
   5  -6  -2    9.58    5.71
   5  -6  -2   12.27    7.86
  -5   6   2    0.79    9.36
  -4   6   2   -1.46    8.25
   4  -6  -2    4.10    6.14
   4  -6  -2   15.47    6.20
  -4   6   2   15.74    9.82
  -3   6   2  747.70   51.96
   3  -6  -2  736.21   45.52
   3  -6  -2  690.36   53.84
  -3   6   2  654.04   52.18
   2  -6  -2   31.00    5.01
   2  -6  -2   28.28    8.24
  -2   6   2   28.30    8.40
  -2   6   2   29.83    9.15
   1  -6  -2  248.44   17.38
  -1   6   2  288.12   17.79
  -1   6   2  314.15   22.63
   1  -6  -2  248.82   23.81
  -1   6   2  212.75   21.41
   0   6   2  638.92   43.72
   0   6   2  638.26   39.80
   0  -6  -2  583.53   47.80
   0   6   2  599.89   42.78
   1   6   2  632.24   47.39
   1   6   2  740.83   45.30
   1   6   2  719.79   42.89
  -1  -6  -2  757.60   53.12
   1   6   2  676.49   49.11
   2   6   2  112.19   11.92
   2   6   2   92.64   11.08
   2   6   2  109.05    9.66
   2   6   2  102.20    8.34
   3   6   2  960.33   65.16
   3   6   2  995.76   64.79
   3   6   2 1092.78   67.21
   3   6   2 1025.44   62.07
   3   6   2 1021.73   61.39
   4   6   2  598.83   40.95
   4   6   2  618.27   38.21
   4   6   2  522.11   39.35
   5   6   2  830.44   52.17
  -5  -6  -2  739.14   52.56
   5   6   2  799.84   53.25
   5   6   2  847.66   55.42
   6   6   2  251.24   20.45
   6   6   2  230.37   22.62
  -6  -6  -2  200.36   18.77
   7   6   2   -3.24    7.81
   7   6   2   20.74   11.38
  -7  -6  -2    4.32    5.88
   8   6   2   90.34   17.83
   8   6   2   86.59   15.68
   9   6   2  121.93   19.40
   6  -7  -2   -1.13    6.48
   6  -7  -2   -0.68    8.92
  -6   7   2  -13.54   11.41
  -6   7   2   -5.43   11.33
   6  -7  -2    2.73   11.04
  -5   7   2   71.62   15.65
  -5   7   2   72.67   15.25
   5  -7  -2   65.24   11.39
   5  -7  -2   70.28   10.12
  -4   7   2  381.58   32.83
  -4   7   2  342.89   32.00
   4  -7  -2  383.59   27.17
   4  -7  -2  356.38   30.15
  -3   7   2   68.88   12.54
   3  -7  -2   44.54   10.38
   3  -7  -2   42.62    7.48
  -3   7   2   46.75   11.72
   2  -7  -2  130.36   11.10
  -2   7   2  112.18   15.54
   2  -7  -2  141.46   16.19
  -2   7   2  132.50   15.57
  -1   7   2   20.58    8.59
  -1   7   2   62.08    9.42
   1  -7  -2   33.95   10.14
   1  -7  -2   47.54    5.50
   0   7   2  456.47   33.67
   0  -7  -2  435.59   37.84
   0   7   2  446.26   34.01
   0   7   2  466.39   27.94
   0   7   2  453.54   31.04
  -1  -7  -2  119.14   14.40
   2   7   2  169.71   12.23
   2   7   2  199.56   16.94
   2   7   2  170.48   14.37
   2   7   2  144.14   15.56
   3   7   2  207.74   14.57
   3   7   2  182.63   18.10
   3   7   2  186.86   13.98
   3   7   2  183.98   17.94
   4   7   2   14.52    5.49
   4   7   2   14.97    8.32
   4   7   2    2.63    7.77
  -5  -7  -2   14.13    8.52
   5   7   2   35.40   10.79
   5   7   2   20.70    7.29
  -6  -7  -2   79.03   12.29
   6   7   2  120.67   13.71
   6   7   2   99.64   16.17
   7   7   2  111.83   15.48
  -7  -7  -2  104.60   13.13
   7   7   2  108.72   18.04
   8   7   2   48.81   15.98
   8   7   2   59.75   13.86
  -6   8   2    0.18   12.15
  -5   8   2   -7.24   11.12
   5  -8  -2   -4.10    6.51
  -5   8   2   -1.81   11.19
   5  -8  -2   -9.42    7.48
   4  -8  -2   10.95    7.45
   4  -8  -2   18.58    8.17
  -4   8   2   17.24   10.69
  -4   8   2    5.89   10.61
  -3   8   2  936.97   65.81
   3  -8  -2  903.02   69.09
   3  -8  -2  918.02   57.13
  -3   8   2  852.01   65.35
  -2   8   2   99.90   15.67
   2  -8  -2  132.58   11.44
   2  -8  -2  111.57   16.46
  -2   8   2  167.73   16.62
  -1   8   2   21.72    3.84
  -1   8   2    3.32    6.87
   1  -8  -2   13.43    4.29
  -1   8   2   -0.82    6.97
   1  -8  -2    0.60    8.88
   0   8   2  692.29   45.36
   0  -8  -2  655.75   53.94
   0   8   2  695.17   49.55
   0   8   2  682.77   48.66
   1   8   2  294.69   28.38
   1   8   2  399.10   27.52
  -1  -8  -2  379.31   31.26
   1   8   2  356.31   26.55
   2   8   2    3.42    2.51
   2   8   2   11.36    7.83
   2   8   2    0.80    6.73
   2   8   2   -0.14    4.65
   3   8   2    7.23    4.06
   3   8   2   22.03    4.43
   3   8   2    3.14    8.07
   3   8   2   36.08   10.33
   4   8   2 1139.59   70.49
   4   8   2 1143.16   74.67
   4   8   2 1141.31   77.28
   5   8   2   99.12   15.78
   5   8   2   74.42   10.90
   5   8   2   89.85   14.11
   6   8   2   54.79   13.24
   6   8   2   51.41   10.23
  -6  -8  -2   20.87    9.47
   6   8   2   30.15   13.36
   7   8   2    2.97    8.70
  -7  -8  -2    7.32    8.70
   8   8   2   31.59   12.00
  -5   9   2   50.49   15.10
  -5   9   2   59.98   16.97
  -4   9   2  220.10   26.45
  -4   9   2  246.94   25.77
   4  -9  -2  272.76   22.15
   3  -9  -2   32.39   11.38
  -3   9   2   34.93   11.05
  -3   9   2   42.99   12.72
   3  -9  -2   30.84    7.23
  -2   9   2   22.14   10.18
   2  -9  -2   26.30   11.18
  -2   9   2   35.75   10.24
   2  -9  -2   30.84    5.87
  -1   9   2   46.49   11.81
  -1   9   2   69.87   11.80
   1  -9  -2   53.50   13.44
   0   9   2   10.34    7.80
   0  -9  -2   28.44   11.90
   0   9   2   25.78    8.86
   1   9   2  706.83   48.41
   1   9   2  691.04   46.09
   1   9   2  671.14   50.72
  -1  -9  -2  659.68   53.88
   2   9   2   70.73    9.18
   2   9   2   92.74   12.25
   2   9   2   49.85   11.79
   3   9   2    4.99    9.54
   3   9   2    5.95    4.47
   3   9   2    2.86    3.64
   3   9   2   12.65    8.80
   4   9   2  330.68   22.95
   4   9   2  338.72   29.30
   4   9   2  280.87   27.45
   5   9   2  272.81   21.57
   5   9   2  247.05   26.39
   5   9   2  285.10   26.75
   6   9   2   14.70   11.84
  -6  -9  -2  -12.54    8.87
   6   9   2   13.01   12.19
   6   9   2   20.13    8.39
  -7  -9  -2    6.09    9.58
   7   9   2   -2.53   13.09
   7   9   2   11.16    8.83
   8   9   2  163.28   20.12
  -8  -9  -2  166.94   18.47
   8   9   2  123.41   23.55
  -4  10   2  177.32   24.33
  -4  10   2  211.43   23.30
  -3  10   2   32.80   12.78
   3 -10  -2   28.79   12.19
  -3  10   2   43.58   12.61
  -2  10   2   81.68   15.37
  -2  10   2  115.51   15.85
   2 -10  -2  102.91   17.25
   1 -10  -2   28.56   11.79
  -1  10   2   44.95   11.21
  -1  10   2   19.77   10.00
   0  10   2  827.73   56.89
   0  10   2  753.88   54.33
   0 -10  -2  687.66   59.92
   1  10   2    9.10    8.36
  -1 -10  -2   12.49   11.13
   1  10   2   15.90    7.72
  -2 -10  -2   83.71   14.81
   2  10   2   71.31   10.10
   2  10   2   43.74   13.39
   2  10   2   74.85   12.54
   3  10   2   12.20   12.03
   3  10   2   -3.53    5.33
   3  10   2  -18.19    8.64
   4  10   2  236.18   24.75
   4  10   2  263.49   19.18
   4  10   2  263.97   26.85
   5  10   2   81.08   10.41
   5  10   2   67.14   16.93
   5  10   2   62.64   15.99
   6  10   2   15.22   14.26
  -6 -10  -2   27.47   12.28
   6  10   2   31.93   14.70
   6  10   2   21.94    8.61
   7  10   2    4.37    9.48
   7  10   2   16.46   15.92
  -7 -10  -2    5.99   10.30
  -3  11   2  113.71   17.78
  -3  11   2  136.07   20.62
  -2  11   2   36.27   13.73
  -2  11   2   67.44   14.18
   2 -11  -2   64.58   15.42
  -1  11   2  152.87   20.92
   1 -11  -2  244.89   25.20
  -1  11   2  206.99   22.34
   0  11   2   17.50   10.08
   0 -11  -2   30.63   13.81
   0  11   2   22.89   11.40
  -1 -11  -2   30.25   13.63
   1  11   2   10.32   10.47
   1  11   2   15.25    9.04
   2  11   2  362.67   27.89
   2  11   2  347.60   31.55
  -2 -11  -2  306.26   32.32
   2  11   2  368.17   28.87
   3  11   2  277.34   30.52
   3  11   2  329.12   25.17
   3  11   2  338.76   27.86
   4  11   2  216.17   26.75
   4  11   2  262.16   25.37
   5  11   2   38.01   14.47
   5  11   2   24.54   15.76
  -6 -11  -2   79.38   17.34
   6  11   2  111.75   20.50
   6  11   2   59.37   17.88
  -7 -11  -2   98.74   17.67
   7  11   2   55.89   20.28
   7  11   2   81.91   20.36
   2 -12  -2   63.00   16.74
  -2  12   2   48.00   15.34
  -2  12   2   74.00   16.02
   1 -12  -2   29.55   14.17
  -1  12   2   26.67   12.70
  -1  12   2   12.32   11.50
   0  12   2   51.42   15.14
   0  12   2   58.60   13.34
   0 -12  -2   67.46   17.08
   1  12   2    3.12    8.69
  -1 -12  -2   -4.75   12.58
   1  12   2   -1.93   11.78
   2  12   2  125.30   17.70
   2  12   2  160.78   16.30
   2  12   2  114.88   21.17
  -2 -12  -2  140.54   21.34
   3  12   2  119.43   17.58
   3  12   2  110.80   20.73
   4  12   2    2.13   11.74
   4  12   2    0.98   15.04
   5  12   2  -26.68   13.21
   5  12   2   -2.46   12.05
   6  12   2  104.83   21.31
   6  12   2  108.98   23.27
   1 -13  -2  125.06   20.96
   0  13   2    2.90    9.91
   0 -13  -2   -3.43   13.22
   0  13   2    9.73   13.60
   1  13   2   14.95   14.40
   1  13   2   -6.32    9.08
  -1 -13  -2   -4.44   13.59
   2  13   2  395.02   32.62
   2  13   2  399.07   32.52
   2  13   2  443.72   37.73
  -2 -13  -2  338.50   37.88
   3  13   2   10.96   12.66
  -3 -13  -2    6.82   14.10
   3  13   2    5.42   14.94
   4  13   2   13.68   16.38
   4  13   2   -5.74   11.59
   5  13   2   -4.21   13.56
   4  12  -3  122.87   22.35
   4  12  -3  108.18   24.22
   3  12  -3   10.82   16.59
   3  12  -3   13.93   14.27
   2  12  -3  157.08   17.93
   2  12  -3  186.46   27.20
   1  12  -3    9.57   15.11
   1  12  -3   -4.97    9.67
   0  12  -3   69.02   18.55
   5  11  -3    0.63   13.59
   5  11  -3   18.85   16.01
   4  11  -3   23.24   16.61
   4  11  -3   16.02   13.67
   3  11  -3  118.37   14.08
   3  11  -3  131.92   20.30
   3  11  -3  101.94   21.24
   2  11  -3   17.41   12.95
   2  11  -3    9.36   14.23
   2  11  -3   23.00    9.22
   1  11  -3   56.65   11.54
   1  11  -3   38.71   15.63
   0  11  -3   11.01   13.05
  -1  11  -3  140.91   19.10
  -2  11  -3    1.01   11.25
  -2  11  -3   17.92   12.28
   6  10  -3   98.86   21.67
   6  10  -3  113.95   21.14
   5  10  -3   62.74   17.03
   5  10  -3   65.99   17.09
   4  10  -3  418.91   34.91
   4  10  -3  341.44   34.99
   3  10  -3   26.27    8.32
   3  10  -3   15.81   12.25
   3  10  -3   11.46   13.18
   2  10  -3   21.20    8.37
   2  10  -3   27.48   13.25
   2  10  -3   17.16   11.52
   1  10  -3  376.41   34.15
   1  10  -3  366.43   28.38
   0 -10   3  189.26   20.55
   0  10  -3  184.97   19.55
   0  10  -3  194.52   22.80
  -1  10  -3  326.34   27.67
  -1  10  -3  241.09   27.46
  -2  10  -3   32.66   12.35
  -2  10  -3   54.68   13.91
  -3  10  -3  271.18   27.43
  -3  10  -3  258.47   27.86
   7   9  -3    6.41    9.52
   7   9  -3   30.81   16.54
   6   9  -3   27.89   13.82
   6   9  -3   12.68   13.94
   6   9  -3   11.06    8.83
   5   9  -3   32.90    9.05
   5   9  -3   28.19   14.24
   5   9  -3   24.80   13.04
   4   9  -3    7.82    5.97
   4   9  -3   11.65    6.12
   4   9  -3   -3.37   10.54
   4   9  -3    1.78   10.83
   3   9  -3   18.68   12.26
   3   9  -3    6.23    6.46
   3   9  -3    7.86   10.19
   2   9  -3   42.81    8.65
   2   9  -3   36.80   11.95
   2   9  -3   40.82   13.45
   1   9  -3   30.58   12.32
   1   9  -3   46.92    9.34
   0  -9   3  171.53   17.69
   0   9  -3  162.25   17.14
   0   9  -3  154.01   19.55
   1  -9   3   13.32    8.57
  -1   9  -3   -1.02    7.74
  -1   9  -3   -1.45    8.36
  -2   9  -3   48.49   12.18
  -2   9  -3   43.18   11.90
  -3   9  -3  167.69   19.34
  -3   9  -3  140.11   19.85
  -4   9  -3   84.17   15.22
  -4   9  -3   84.52   17.36
   7   8  -3    9.76   10.19
   7   8  -3  -17.60   13.10
   6   8  -3  103.90   20.06
   6   8  -3   88.86   13.49
   5   8  -3  372.09   30.38
   5   8  -3  455.62   35.78
   5   8  -3  448.85   36.91
   4   8  -3  152.63   19.85
   4   8  -3  177.03   14.03
   4   8  -3  157.72   20.38
   4   8  -3  154.42   14.60
   3   8  -3   12.60    5.87
   3   8  -3    5.08    8.98
   3   8  -3   11.64    9.89
   3   8  -3   11.74    5.18
   2   8  -3  173.00   19.78
   2   8  -3  174.75   15.00
   2   8  -3  181.33   19.58
  -2  -8   3  168.07   11.98
   1   8  -3  889.84   61.79
   1   8  -3  889.39   56.77
   1   8  -3  860.14   59.47
   0   8  -3   42.14   11.39
   0   8  -3   39.44    8.87
  -1   8  -3   -5.09    7.00
   1  -8   3    6.49    2.99
   1  -8   3   15.36    7.54
  -1   8  -3    3.35    6.88
   2  -8   3    9.63    4.47
  -2   8  -3   14.34    8.53
  -2   8  -3   -2.03    7.50
   3  -8   3   98.88   10.26
  -3   8  -3   90.70   14.29
  -3   8  -3   97.33   15.15
   4  -8   3  100.12   11.74
  -4   8  -3   93.96   15.25
  -4   8  -3  118.37   17.58
  -5   8  -3    8.33   10.23
  -5   8  -3   39.27   13.86
   8   7  -3   90.70   16.58
   8   7  -3   75.36   21.95
   7   7  -3    4.54    9.23
   7   7  -3   18.84   15.15
   6   7  -3  180.57   18.25
   6   7  -3  159.60   22.73
   5   7  -3   30.87    8.63
   5   7  -3   21.65   11.74
   5   7  -3   36.96   11.52
   4   7  -3  512.78   39.47
   4   7  -3  492.43   34.80
   4   7  -3  571.99   40.29
   3   7  -3   26.49    6.20
   3   7  -3   22.38    9.48
   3   7  -3   45.34    6.62
   3   7  -3   23.93   10.49
   2   7  -3  354.22   30.13
  -2  -7   3  386.22   25.04
   2   7  -3  385.42   31.21
   2   7  -3  428.20   27.17
   1   7  -3  371.97   29.30
   1   7  -3  356.43   25.48
  -1  -7   3  352.78   22.37
   1   7  -3  379.20   28.55
   0   7  -3  921.31   63.53
   0   7  -3  938.28   63.51
   0  -7   3  940.68   56.37
   1  -7   3  412.87   25.26
  -1   7  -3  421.09   30.99
  -1   7  -3  374.03   31.60
   1  -7   3  384.53   31.47
  -2   7  -3    2.10    6.53
   2  -7   3   -2.55    3.61
  -2   7  -3    3.01    6.60
   3  -7   3  409.89   27.43
  -3   7  -3  379.98   32.62
  -3   7  -3  431.22   33.57
  -4   7  -3  103.95   15.86
  -4   7  -3   89.32   14.31
   4  -7   3  107.73   11.74
  -5   7  -3   26.63   12.46
   5  -7   3   52.51   10.16
  -5   7  -3   28.64   11.29
   6  -7   3   30.11   10.55
  -6   7  -3   46.82   13.75
  -6   7  -3   60.23   15.81
   8   6  -3   84.64   16.26
   8   6  -3   93.77   21.18
   7   6  -3   23.33   10.56
   7   6  -3    1.39   13.33
   6   6  -3  -15.06   10.39
   6   6  -3   -3.88    7.11
   5   6  -3  162.83   17.85
   5   6  -3  111.70   17.92
   5   6  -3  147.40   14.97
  -4  -6   3   12.05    3.84
   4   6  -3   11.74    9.56
   4   6  -3   15.20    8.60
   4   6  -3    8.03    5.82
   3   6  -3   75.75   12.17
   3   6  -3   38.33   10.15
   3   6  -3   40.78    7.09
   3   6  -3   56.85    6.83
   2   6  -3  401.44   30.46
   2   6  -3  375.72   29.50
  -2  -6   3  365.65   24.87
   2   6  -3  417.01   26.15
   2   6  -3  397.22   26.32
   1   6  -3   31.71    8.24
   1   6  -3   38.81    6.39
  -1  -6   3   28.47    3.83
   1   6  -3   42.52    8.91
   0   6  -3  879.67   62.75
   0   6  -3  998.84   62.77
   0  -6   3  937.61   56.85
   1  -6   3  215.42   14.82
   1  -6   3  228.52   18.61
  -1   6  -3  230.12   19.85
  -1   6  -3  207.11   18.74
  -2   6  -3   93.62   12.54
  -2   6  -3  112.28   13.05
   2  -6   3  113.42    9.37
  -3   6  -3    3.71    6.56
  -3   6  -3    4.12    6.81
   3  -6   3    1.30    4.43
  -4   6  -3  357.84   29.76
   4  -6   3  336.85   25.01
  -4   6  -3  355.42   29.81
  -5   6  -3  697.74   54.44
   5  -6   3  713.99   48.18
  -5   6  -3  777.16   54.91
  -6   6  -3   10.58   11.09
  -6   6  -3   15.87   11.65
   6  -6   3   11.28    9.36
   8   5  -3   97.41   16.51
   8   5  -3   93.15   20.41
   7   5  -3   18.63    9.94
   7   5  -3   32.94   14.92
   6   5  -3  559.60   46.37
   6   5  -3  660.59   43.74
   5   5  -3   34.77   11.87
   5   5  -3   29.85    7.98
  -5  -5   3   30.70    4.61
   4   5  -3   46.74   11.52
   4   5  -3   63.04   10.97
   4   5  -3   70.19    9.11
  -4  -5   3   60.57    6.12
   3   5  -3  621.94   43.30
   3   5  -3  657.09   39.62
  -3  -5   3  605.50   41.53
   3   5  -3  603.30   43.77
   3   5  -3  640.78   40.53
   2   5  -3  569.68   36.40
   2   5  -3  563.30   40.01
   2   5  -3  610.65   39.21
   2   5  -3  560.32   36.52
  -2  -5   3  561.66   35.44
  -1  -5   3 1236.35   77.22
   1   5  -3 1357.77   83.61
   1   5  -3 1285.92   79.03
   1   5  -3 1269.97   80.11
   0  -5   3   76.90    7.07
   0   5  -3   66.59    9.29
   0  -5   3   69.66    6.57
  -1   5  -3 1102.56   74.08
  -1   5  -3  998.30   72.07
   1  -5   3 1139.92   76.79
  -2   5  -3   15.30    5.88
  -2   5  -3    9.23    5.75
   2  -5   3    5.47    3.66
  -3   5  -3  632.14   47.21
  -3   5  -3  632.27   46.58
   3  -5   3  683.93   41.70
  -4   5  -3   15.45    7.84
   4  -5   3   10.48    5.68
  -4   5  -3   -0.52    7.21
  -5   5  -3   36.60   11.64
  -5   5  -3   46.04   11.62
   5  -5   3   45.16    9.17
  -6   5  -3   14.95   11.77
  -6   5  -3   24.23   11.40
   6  -5   3    1.51    8.76
  -7   5  -3   32.35   14.85
  -7   5  -3   47.53   14.13
   7  -5   3   37.03   11.96
   8   4  -3    1.74   13.72
   8   4  -3   12.66   11.07
   7   4  -3   -1.28    8.10
   7   4  -3   -3.89   11.40
   6   4  -3  281.69   27.33
   6   4  -3  292.73   24.26
   5   4  -3   44.47   11.69
   5   4  -3   31.04    7.98
  -5  -4   3   25.97    5.03
   4   4  -3  198.48   16.53
  -4  -4   3  188.09   14.12
   4   4  -3  218.09   20.02
   3   4  -3  253.54   18.65
   3   4  -3  295.38   21.66
   3   4  -3  239.13   20.32
  -3  -4   3  239.64   17.02
   2   4  -3 1039.63   65.30
   2   4  -3 1019.63   67.60
   2   4  -3 1030.48   63.62
   2   4  -3 1035.09   63.44
   1   4  -3  164.01   14.02
  -1  -4   3  148.25   11.55
   1   4  -3  170.40   14.52
  -1  -4   3  162.77   12.91
   1   4  -3  164.47   12.43
   0  -4   3    3.33    1.96
   0  -4   3    1.19    3.25
   0   4  -3    3.47    3.42
   0   4  -3    2.41    4.55
  -1   4  -3 1346.55   92.34
  -1   4  -3 1463.25   94.49
   1  -4   3 1426.43   99.62
   2  -4   3  786.76   48.88
  -2   4  -3  774.00   55.05
  -2   4  -3  829.29   54.26
   3  -4   3   93.72    9.00
  -3   4  -3   78.67   10.98
  -3   4  -3   73.07   10.35
   4  -4   3   17.97    6.14
  -4   4  -3    9.13    6.93
  -4   4  -3   11.11    7.99
  -5   4  -3  767.94   51.99
   5  -4   3  674.44   46.81
  -5   4  -3  702.49   53.53
  -6   4  -3   68.23   14.65
  -6   4  -3   76.14   13.74
   6  -4   3   63.61   11.96
  -7   4  -3   51.24   15.33
   7  -4   3   59.81   15.84
  -7   4  -3   62.51   14.11
   7  -4   3   70.87   13.51
   8   3  -3   39.74   12.37
   7   3  -3  300.96   26.38
  -7  -3   3  300.53   23.41
   6   3  -3  119.67   14.37
  -5  -3   3   63.76    5.77
   5   3  -3   69.55   10.16
   5   3  -3   89.11   13.53
  -4  -3   3   84.66    7.63
  -4  -3   3   79.96    6.85
   4   3  -3   74.93   11.73
   4   3  -3   88.57   10.03
   3   3  -3 1205.05   77.86
  -3  -3   3 1170.37   72.99
   3   3  -3 1227.20   74.06
   3   3  -3 1190.58   75.40
   2   3  -3  147.19   12.76
   2   3  -3  144.56   13.12
  -2  -3   3  142.29   10.51
   2   3  -3  139.74   11.46
   2   3  -3  131.18   10.57
   1   3  -3   -0.44    3.69
   1   3  -3   -0.18    3.17
   1   3  -3   -2.06    2.71
  -1  -3   3   -0.93    2.18
  -1  -3   3   -2.38    1.64
   1   3  -3   -4.43    3.88
   0  -3   3  118.16   11.45
   0   3  -3  157.58   11.06
   0   3  -3  139.81   11.21
   0   3  -3  157.06   11.95
   0  -3   3  152.83   11.29
  -1   3  -3  275.47   18.78
  -1   3  -3  271.38   20.74
  -1   3  -3  300.21   20.87
  -2   3  -3  903.18   55.28
  -2   3  -3  869.81   61.82
  -2   3  -3  958.39   60.88
  -3   3  -3  203.62   19.37
  -3   3  -3  213.29   15.27
  -3   3  -3  228.35   18.40
   3  -3   3  206.10   15.97
  -4   3  -3    4.52    3.43
  -4   3  -3   -1.89    6.51
   4  -3   3    3.77    4.92
  -4   3  -3    3.59    3.13
  -4   3  -3    6.43    6.13
   5  -3   3    5.79    6.17
  -5   3  -3    1.14    7.66
  -5   3  -3    8.04    7.20
  -6   3  -3  258.04   24.48
  -6   3  -3  253.22   25.77
   6  -3   3  290.77   22.88
   7  -3   3   94.21   14.92
  -7   3  -3   81.44   17.09
  -7   3  -3  119.33   16.27
   7  -3   3  119.67   18.97
  -8   3  -3    0.86   10.74
   8  -3   3    6.01   10.85
   8  -3   3  -22.84   12.09
   8   2  -3  153.78   21.60
   8   2  -3  130.00   18.33
   7   2  -3   18.54    9.16
  -7  -2   3   20.40    7.52
   7   2  -3   19.73   12.18
   6   2  -3  570.32   39.70
   6   2  -3  516.63   38.21
   5   2  -3   11.80    6.03
   5   2  -3    7.36    7.59
   4   2  -3  285.40   21.63
  -4  -2   3  256.10   16.57
   4   2  -3  255.87   20.10
   4   2  -3  273.54   22.07
   3   2  -3   96.05   10.86
   3   2  -3   87.43    8.92
  -3  -2   3   92.73    8.27
  -3  -2   3   96.15    7.09
   3   2  -3   75.86    8.81
   2   2  -3 1887.79  120.53
  -2  -2   3 1901.89  115.14
  -2  -2   3 1953.32  112.03
   2   2  -3 1900.52  115.04
   2   2  -3 1895.04  135.11
   2   2  -3 1896.99  115.22
  -1  -2   3 1693.86  113.27
  -1  -2   3 1937.39  106.25
  -1  -2   3 1707.80  108.17
   1   2  -3 1804.84  113.67
   1   2  -3 1682.91  108.66
   1   2  -3 1835.54  109.05
  -1  -2   3 1975.85  127.59
  -1  -2   3 1762.34  108.86
   1   2  -3 1894.87  127.48
  -1  -2   3 1595.88  108.40
   1   2  -3 1785.62  108.35
   1   2  -3 1909.17  106.33
   0   2  -3  653.95   43.73
   0   2  -3  684.22   48.30
   0   2  -3  686.47   41.26
   0  -2   3  721.49   42.84
   0  -2   3  637.76   45.31
   0  -2   3  757.89   48.51
   0   2  -3  626.43   42.16
   0  -2   3  647.35   42.72
   1  -2   3 1288.75   88.96
  -1   2  -3 1304.69   79.61
  -1   2  -3 1354.83   81.83
  -1   2  -3 1404.51   88.39
  -2   2  -3  159.63   11.48
  -2   2  -3  141.92   13.34
  -2   2  -3  167.37   13.13
  -3   2  -3   30.96    6.06
  -3   2  -3   26.19    6.67
   3  -2   3   37.38    5.59
  -3   2  -3   23.91    4.31
  -4   2  -3   48.15    8.13
  -4   2  -3   50.96    5.79
  -4   2  -3   41.44    5.25
  -4   2  -3   55.26    9.27
   4  -2   3   54.76    7.71
  -5   2  -3  477.39   29.75
  -5   2  -3  494.09   35.02
   5  -2   3  456.73   32.31
  -5   2  -3  442.86   34.86
   6  -2   3  183.57   18.35
  -6   2  -3  209.56   14.74
   6  -2   3  217.45   21.20
  -6   2  -3  185.79   19.20
   7  -2   3   15.59   11.54
  -7   2  -3    5.20    8.80
   7  -2   3   10.34    9.36
   8  -2   3   11.88   13.01
   8  -2   3    5.55   10.87
  -8   2  -3    0.95   10.30
   8   1  -3   24.45   13.49
  -8  -1   3   22.62    9.30
   8   1  -3   12.32   10.60
   7   1  -3    6.71    8.09
  -7  -1   3    2.80    7.11
   7   1  -3   -6.38   10.20
   6   1  -3   -2.91    6.48
   6   1  -3   -7.32    7.88
   5   1  -3   97.78   12.65
   5   1  -3   82.46   11.14
   5   1  -3  101.41   10.57
   4   1  -3  522.65   33.15
   4   1  -3  460.38   32.80
   4   1  -3  485.81   36.75
   3   1  -3   56.71    8.03
   3   1  -3   62.43    7.39
   3   1  -3   59.34    6.67
  -3  -1   3   53.06    4.53
  -2  -1   3  358.02   23.95
   2   1  -3  379.28   25.06
   2   1  -3  377.90   22.87
   2   1  -3  379.26   24.72
  -2  -1   3  356.90   22.62
   2   1  -3  372.44   27.79
  -2  -1   3  397.81   24.08
   1   1  -3   57.03    5.87
   1   1  -3   53.67    5.14
  -1  -1   3   47.67    5.75
   1   1  -3   50.13    5.45
  -1  -1   3   54.53    5.39
   1   1  -3   46.17    4.52
  -1  -1   3   46.53    4.99
  -1  -1   3   50.92    5.73
   1   1  -3   50.87    5.59
   1   1  -3   49.97    5.10
  -1  -1   3   43.57    4.26
  -1  -1   3   51.33    5.34
   0   1  -3   14.79    2.90
   0   1  -3   15.55    2.11
   0  -1   3    8.44    2.04
   0  -1   3    9.00    2.31
   0   1  -3   10.85    2.48
   0   1  -3   12.32    2.86
   0  -1   3   11.62    2.53
   0  -1   3    8.91    2.58
   0  -1   3   11.43    3.31
   0  -1   3   17.82    3.93
  -1   1  -3  166.06   11.87
   1  -1   3  153.63   12.92
  -1   1  -3  165.99   11.27
  -1   1  -3  173.12   11.92
   1  -1   3  149.39   11.02
   1  -1   3  151.94   12.61
  -1   1  -3  163.60   12.13
   1  -1   3  175.03   12.79
  -2   1  -3 2371.88  181.31
  -2   1  -3 2844.32  167.25
  -2   1  -3 2385.15  170.48
  -2   1  -3 2848.06  153.01
   3  -1   3 2103.50  126.82
  -3   1  -3 2100.97  148.79
  -3   1  -3 2149.68  136.49
  -3   1  -3 2104.50  124.53
  -4   1  -3  139.99   10.55
  -4   1  -3  110.58   11.86
  -4   1  -3  117.99    9.87
   4  -1   3  128.05   11.77
   5  -1   3  308.01   24.10
  -5   1  -3  340.70   25.67
  -5   1  -3  327.96   21.49
  -6   1  -3   36.28    9.13
   6  -1   3   29.86    8.72
  -6   1  -3   39.75    5.50
   6  -1   3   42.43   11.06
   7  -1   3  334.03   27.96
   7  -1   3  412.13   31.55
  -7   1  -3  326.28   28.92
   8  -1   3   23.61   11.44
  -8   1  -3   18.56   10.43
   8  -1   3   39.02   14.68
   8   0  -3  383.12   31.74
  -8   0   3  376.60   30.95
   8   0  -3  310.12   31.37
   7   0  -3    7.56    8.60
  -7   0   3    2.98    8.06
   7   0  -3    5.95    9.90
   6   0  -3  314.21   25.88
   6   0  -3  339.53   26.90
   6   0  -3  302.68   25.78
   5   0  -3  513.80   39.72
   5   0  -3  492.09   35.87
   5   0  -3  570.68   35.96
   4   0  -3   32.53    7.06
   4   0  -3   42.66    7.37
   4   0  -3   34.86    5.94
  -3   0   3  153.33   11.47
   3   0  -3  159.88   13.10
   3   0  -3  146.46   12.67
   3   0  -3  138.04   12.32
   2   0  -3  250.01   15.67
   2   0  -3  251.44   17.49
  -2   0   3  245.68   15.91
   2   0  -3  260.74   17.75
  -2   0   3  255.78   16.34
   2   0  -3  258.52   19.53
  -1   0   3 1539.88   92.31
  -1   0   3 1376.89   88.50
   1   0  -3 1434.10   86.05
  -1   0   3 1502.69   87.76
   1   0  -3 1549.82   88.85
  -1   0   3 1495.45   88.95
  -1   0   3 1316.55  104.26
   1   0  -3 1520.11   87.46
  -1   0   3 1476.82   87.85
   0   0   3  292.90   19.52
   0   0  -3  286.58   19.13
   0   0  -3  283.61   23.02
   0   0   3  317.59   19.99
   0   0   3  309.31   20.08
   0   0   3  324.97   21.00
   0   0   3  300.41   22.87
   0   0  -3  355.31   20.16
   0   0  -3  330.08   20.13
  -1   0  -3  545.79   33.73
   1   0   3  548.73   33.72
   1   0   3  489.25   33.25
   1   0   3  541.07   38.97
  -1   0  -3  542.25   35.53
  -1   0  -3  563.96   38.86
  -1   0  -3  546.29   32.71
  -2   0  -3  238.53   16.31
   2   0   3  262.22   18.38
  -2   0  -3  255.34   17.08
   2   0   3  258.53   16.84
  -3   0  -3   50.98    6.41
  -3   0  -3   61.56    5.56
   4   0   3  497.63   34.18
  -4   0  -3  498.50   37.61
  -4   0  -3  496.42   32.06
  -4   0  -3  605.60   36.39
  -5   0  -3    3.28    5.09
   5   0   3    4.66    5.64
  -5   0  -3   10.89    3.49
   5   0   3    8.48    6.62
   6   0   3  195.39   18.90
  -6   0  -3  178.24   16.87
  -6   0  -3  183.08   13.42
   6   0   3  178.97   17.46
   7   0   3  102.85   14.64
  -7   0  -3  116.66   10.12
  -7   0  -3  115.41   13.86
   7   0   3  128.23   17.58
   8   0   3   40.92   15.04
   8   0   3   53.85   13.45
  -8   0  -3   41.18   10.92
   8  -1  -3  237.43   24.91
  -8   1   3  246.57   24.69
   8  -1  -3  283.49   26.68
   7  -1  -3   45.50   11.52
   7  -1  -3   54.28   13.00
  -7   1   3   54.68   11.84
  -6   1   3   47.16   10.15
   6  -1  -3   44.56   10.48
   6  -1  -3   60.95   10.76
   5  -1  -3  203.96   17.48
   5  -1  -3  216.73   17.75
   5  -1  -3  181.72   17.19
   4  -1  -3 1207.14   74.82
   4  -1  -3 1208.27   77.48
   4  -1  -3 1302.00   89.84
   3  -1  -3  157.50   12.83
   3  -1  -3  162.94   12.12
   3  -1  -3  141.86   12.97
  -2   1   3    8.35    2.12
   2  -1  -3    3.49    2.88
   2  -1  -3    6.77    1.89
   2  -1  -3   10.75    3.53
  -2   1   3   12.20    2.36
   2  -1  -3    9.51    3.33
  -1   1   3 5899.10  341.71
  -1   1   3 5885.47  399.33
  -1   1   3 5568.12  341.59
   1  -1  -3 5966.50  339.47
  -1   1   3 6016.54  330.40
   1  -1  -3 5850.07  341.74
   1  -1  -3 5046.95  404.57
   1  -1  -3 5784.49  341.67
   0   1   3 2582.93  162.61
   0   1   3 2705.02  161.58
   0  -1  -3 2617.59  161.49
   0   1   3 2909.70  162.33
   0  -1  -3 2730.11  188.95
   0   1   3 2715.36  189.00
   1   1   3   71.56    6.09
  -1  -1  -3   78.29    6.29
   1   1   3   83.25    8.10
  -1  -1  -3   66.97    8.20
   1   1   3   76.58    6.12
  -1  -1  -3   63.95    5.93
   2   1   3   86.89    7.12
  -2  -1  -3   83.56    7.04
  -2  -1  -3   86.69    7.14
   2   1   3   78.30    7.30
  -3  -1  -3 2324.80  141.24
  -3  -1  -3 2318.27  140.38
   3   1   3 2488.68  150.30
   3   1   3 2226.72  136.74
  -4  -1  -3   90.19    7.59
   4   1   3   81.44    9.75
   4   1   3   92.94    9.55
  -5  -1  -3  201.89   16.76
  -5  -1  -3  213.16   14.31
   5   1   3  188.36   17.63
   5   1   3  204.48   17.19
  -6  -1  -3   30.14    7.04
   6   1   3   20.71    7.83
  -6  -1  -3   15.48    4.11
   6   1   3   24.12    8.78
  -7  -1  -3  315.77   21.17
   7   1   3  333.88   28.60
   7   1   3  324.56   26.52
  -7  -1  -3  318.26   25.96
  -8  -1  -3   15.48    8.56
   8   1   3    7.16    9.48
   8   1   3   12.77   12.18
   8  -2  -3   24.08   13.49
   8  -2  -3   37.57   12.47
  -8   2   3   39.11   13.40
   7  -2  -3    5.51    8.81
   7  -2  -3   15.27    6.74
  -7   2   3    4.47    9.37
   7  -2  -3   -2.49    8.89
  -6   2   3  218.00   21.25
   6  -2  -3  210.07   19.19
   6  -2  -3  214.61   20.16
   6  -2  -3  233.29   20.08
   5  -2  -3  295.63   22.19
   5  -2  -3  227.11   20.57
   5  -2  -3  235.27   20.99
   4  -2  -3   11.43    4.86
   4  -2  -3   10.91    5.49
   3  -2  -3   17.79    4.67
   3  -2  -3   18.53    4.37
   3  -2  -3   22.64    5.25
   3  -2  -3   17.66    2.73
   2  -2  -3 1050.52   57.80
   2  -2  -3  805.31   71.08
   2  -2  -3 1067.06   59.77
   2  -2  -3 1013.21   60.76
   1  -2  -3  973.18   57.18
   1  -2  -3  954.79   67.34
  -1   2   3  910.06   57.59
  -1   2   3  920.44   67.24
   1  -2  -3  926.69   57.44
   0   2   3 3046.35  190.44
   0   2   3 3229.71  183.54
   0  -2  -3 3017.43  190.36
   0   2   3 3286.60  223.14
   0   2   3 3217.18  190.47
   0  -2  -3 3342.96  223.06
   1   2   3  268.29   17.66
   1   2   3  267.04   17.09
  -1  -2  -3  256.24   21.72
   1   2   3  280.18   17.57
   1   2   3  271.26   18.20
  -1  -2  -3  276.12   18.47
  -1  -2  -3  270.72   18.09
   2   2   3  490.03   31.08
  -2  -2  -3  491.11   31.94
   2   2   3  510.28   31.85
  -2  -2  -3  516.56   31.16
   2   2   3  495.77   30.87
  -2  -2  -3  488.19   31.49
   3   2   3  178.64   15.82
  -3  -2  -3  240.96   15.17
   3   2   3  213.52   16.20
  -3  -2  -3  256.83   16.21
  -3  -2  -3  213.28   15.43
  -4  -2  -3  419.89   26.95
   4   2   3  450.57   29.00
   4   2   3  378.83   28.11
   4   2   3  445.93   28.54
  -4  -2  -3  391.75   26.90
  -5  -2  -3  746.26   47.83
  -5  -2  -3  776.13   47.42
   5   2   3  763.44   49.40
  -6  -2  -3  100.98    8.79
   6   2   3  115.96   14.64
   6   2   3  105.05   13.01
   7   2   3  603.56   42.69
   7   2   3  598.77   41.81
  -7  -2  -3  568.71   36.23
   8   2   3   91.11   15.56
   8   2   3   80.12   16.47
  -8  -2  -3   93.87   11.71
   9   2   3   61.16   14.97
   9   2   3   55.88   17.62
  -8   3   3  130.36   20.46
   8  -3  -3  174.82   21.22
   8  -3  -3  170.37   20.95
   7  -3  -3   85.32   11.70
   7  -3  -3   84.69   14.64
  -7   3   3   99.98   15.94
   7  -3  -3   87.98   14.87
   6  -3  -3  364.52   30.09
   6  -3  -3  400.14   30.99
   6  -3  -3  425.13   32.37
  -6   3   3  396.99   33.68
  -5   3   3   52.38   11.13
   5  -3  -3   68.76   10.03
   5  -3  -3   53.48    9.94
   5  -3  -3   62.14    8.64
   4  -3  -3 1071.89   71.97
   4  -3  -3 1134.09   69.37
   4  -3  -3 1098.41   69.16
   4  -3  -3 1221.53   67.72
   4  -3  -3 1179.16   83.36
   3  -3  -3  296.24   18.99
   3  -3  -3  278.08   18.81
   3  -3  -3  245.79   22.66
   3  -3  -3  316.58   20.65
   2  -3  -3  247.52   16.93
   2  -3  -3  248.94   16.86
   2  -3  -3  208.65   19.56
  -1   3   3  681.98   43.83
   1  -3  -3  722.67   43.68
   1  -3  -3  684.57   44.19
   1  -3  -3  723.68   51.86
   0   3   3  541.66   33.75
   0  -3  -3  477.89   41.78
   0   3   3  592.49   35.06
   0   3   3  600.25   42.46
   0   3   3  603.37   38.35
   0  -3  -3  559.68   32.83
   0  -3  -3  510.67   35.41
   1   3   3  356.33   24.24
  -1  -3  -3  335.14   23.67
   1   3   3  351.15   22.07
  -1  -3  -3  358.45   27.86
  -1  -3  -3  367.96   24.39
  -1  -3  -3  346.10   22.17
   2   3   3  333.20   21.77
   2   3   3  340.50   22.87
  -2  -3  -3  340.46   22.57
   2   3   3  340.44   22.29
  -2  -3  -3  358.59   23.28
  -2  -3  -3  350.72   22.56
  -3  -3  -3 1156.63   68.87
   3   3   3 1042.80   67.15
  -3  -3  -3 1089.14   71.07
   3   3   3 1160.76   72.17
  -3  -3  -3 1126.48   67.86
  -4  -3  -3   31.82    4.14
   4   3   3   27.64    4.43
  -4  -3  -3   33.52    5.19
   4   3   3   19.36    6.48
   4   3   3   26.20    6.10
  -5  -3  -3   23.70    4.44
   5   3   3   22.38    6.63
  -5  -3  -3   24.06    5.02
   5   3   3   37.49    5.88
   5   3   3   29.24    7.70
   6   3   3   38.32    8.74
   6   3   3   39.15   10.02
  -6  -3  -3   32.00    6.02
  -6  -3  -3   31.06    5.63
  -7  -3  -3    7.44    5.59
   7   3   3   18.70   10.12
  -7  -3  -3   13.68    4.42
   7   3   3    3.67    7.92
   8   3   3   -3.01    9.88
   8   3   3    0.33    8.94
   9   3   3   23.91   14.87
   9   3   3   25.51   12.89
   7  -4  -3   33.99    8.44
   7  -4  -3   34.06   11.79
   7  -4  -3   42.39   12.16
  -7   4   3   35.55   13.41
   6  -4  -3  504.92   37.11
   6  -4  -3  526.07   38.02
   6  -4  -3  519.67   40.38
  -6   4   3  514.51   41.80
   5  -4  -3    7.60    5.01
   5  -4  -3   10.76    7.20
   5  -4  -3    3.89    6.46
  -5   4   3    5.71    7.98
   4  -4  -3  274.21   19.58
   4  -4  -3  259.62   21.20
   4  -4  -3  277.56   20.08
   4  -4  -3  277.92   22.80
   3  -4  -3   71.73    8.30
   3  -4  -3   52.21    8.76
   2  -4  -3 1773.95  125.35
   2  -4  -3 1748.96  106.50
   1  -4  -3   13.70    2.88
   1  -4  -3   22.31    3.94
  -1   4   3   16.69    4.01
  -1   4   3   12.22    5.33
   1  -4  -3   20.57    6.60
   0   4   3 1073.05   66.21
   0  -4  -3 1107.37   64.65
   0   4   3 1142.34   73.81
   0  -4  -3  977.29   80.03
   0  -4  -3 1178.87   74.64
   0   4   3 1120.46   67.03
  -1  -4  -3  937.14   57.85
  -1  -4  -3  874.06   66.70
   1   4   3  910.11   61.06
  -1  -4  -3  937.81   61.16
  -1  -4  -3  911.07   54.61
  -2  -4  -3  105.41    8.74
  -2  -4  -3  109.75    9.79
  -2  -4  -3   87.17   10.07
   2   4   3  103.11    9.27
   2   4   3  102.90    8.10
   2   4   3   97.77    9.30
   3   4   3  567.97   33.83
  -3  -4  -3  553.23   36.15
   3   4   3  528.88   36.24
   3   4   3  531.21   35.10
   4   4   3   92.57    8.09
  -4  -4  -3   92.96    9.52
  -4  -4  -3   91.35    7.42
   4   4   3   90.87    9.75
   4   4   3   83.92   10.46
  -5  -4  -3  990.25   64.09
   5   4   3 1154.15   68.66
  -5  -4  -3 1034.69   65.53
   5   4   3 1025.09   65.95
   5   4   3 1052.69   66.53
  -6  -4  -3   87.44    8.82
   6   4   3   79.65   11.59
  -6  -4  -3   76.88    7.30
   6   4   3   72.31   12.48
   7   4   3  419.77   33.87
   7   4   3  500.75   34.08
  -7  -4  -3  427.92   28.50
  -7  -4  -3  426.73   28.91
   8   4   3   14.29    9.96
   8   4   3    0.34   10.34
   9   4   3   54.41   15.04
   9   4   3   45.65   16.58
   7  -5  -3  165.71   18.98
  -7   5   3  121.86   20.45
   7  -5  -3  142.35   15.57
   7  -5  -3  130.71   18.26
   6  -5  -3   10.01    8.88
   6  -5  -3    8.42    9.06
  -6   5   3   -1.56   10.27
   6  -5  -3   19.31    7.40
   5  -5  -3    0.84    6.65
   5  -5  -3    9.49    7.57
   5  -5  -3   12.03    6.07
   5  -5  -3    1.69    5.49
  -5   5   3    2.39    9.33
   4  -5  -3  108.28   11.81
  -4   5   3   90.95   13.77
   4  -5  -3  102.53   11.89
  -3   5   3  458.59   37.52
   3  -5  -3  482.87   38.74
   3  -5  -3  515.44   32.86
   2  -5  -3 1305.73   93.35
   2  -5  -3 1303.98   78.74
   2  -5  -3 1295.70   77.63
  -2   5   3 1232.31   87.93
   1  -5  -3    8.93    6.75
  -1   5   3   21.34    6.88
   1  -5  -3   12.26    3.66
   1  -5  -3    6.97    3.36
   0   5   3   56.72    6.03
   0   5   3   76.53    8.21
   0   5   3   61.36    6.58
   0  -5  -3   57.00   10.72
   1   5   3  346.22   22.26
  -1  -5  -3  315.21   26.69
  -1  -5  -3  319.79   21.58
   1   5   3  301.09   23.45
   2   5   3 1934.88  123.49
   2   5   3 1998.80  115.16
  -2  -5  -3 1928.62  120.01
  -3  -5  -3  155.95   15.43
   3   5   3  193.25   15.13
   3   5   3  181.18   15.16
   3   5   3  179.60   12.12
   4   5   3   22.39    7.11
   4   5   3   26.34    6.21
  -4  -5  -3   38.21    7.31
  -5  -5  -3  484.75   33.87
   5   5   3  470.77   34.96
   5   5   3  545.07   34.86
  -6  -5  -3  275.48   21.40
   6   5   3  254.55   24.21
   6   5   3  346.53   24.61
  -7  -5  -3    8.82    5.65
   7   5   3   22.09   10.84
   7   5   3   26.36    9.51
   8   5   3   29.98   11.66
   8   5   3   30.05   13.14
   9   5   3  289.88   29.02
   9   5   3  268.03   30.08
  -6   6   3  321.48   31.65
   6  -6  -3  336.38   27.68
   6  -6  -3  346.13   27.83
  -6   6   3  262.64   31.33
   6  -6  -3  320.54   27.34
  -5   6   3   19.15   11.63
   5  -6  -3   33.46    9.87
   5  -6  -3   36.76    8.24
   5  -6  -3   38.88    9.57
  -5   6   3   28.99   12.15
  -4   6   3   85.92   15.54
  -4   6   3  106.65   15.80
   4  -6  -3  126.45   13.67
   4  -6  -3  117.12   12.70
  -3   6   3  708.97   48.97
   3  -6  -3  621.84   51.20
   3  -6  -3  676.52   42.95
  -3   6   3  639.10   49.51
  -2   6   3  717.16   53.27
   2  -6  -3  732.46   56.08
   2  -6  -3  751.31   45.93
   2  -6  -3  728.87   46.12
   1  -6  -3   53.15    6.23
   1  -6  -3   52.51    6.58
  -1   6   3   41.18    8.64
   1  -6  -3   62.57   11.28
   0   6   3   -2.64    2.73
   0  -6  -3   -1.34    7.05
   0  -6  -3    9.38    4.54
   0   6   3    1.58    4.26
   0   6   3    6.98    4.98
   1   6   3  835.94   51.23
   1   6   3  769.43   55.98
  -1  -6  -3  818.48   61.15
   1   6   3  830.57   50.14
   2   6   3   50.30    8.13
   2   6   3   48.63    8.09
   3   6   3  607.46   36.61
   3   6   3  551.71   35.59
   3   6   3  612.17   39.61
  -3  -6  -3  497.79   38.92
   3   6   3  590.54   37.86
   4   6   3   24.02    7.92
   4   6   3   19.39    5.56
   4   6   3   20.27    7.09
  -4  -6  -3   11.22    6.76
  -5  -6  -3  100.71   12.67
   5   6   3  130.91   13.01
   6   6   3  376.41   27.21
  -6  -6  -3  325.49   25.47
   6   6   3  334.88   28.36
  -7  -6  -3  122.87   12.45
   7   6   3   99.21   16.83
   7   6   3  113.14   15.22
   8   6   3   20.67   13.00
   8   6   3   20.98   11.06
  -6   7   3   -8.62   11.22
   6  -7  -3    1.86    7.29
   6  -7  -3   -9.15    8.72
  -6   7   3   -3.91   12.56
  -5   7   3   55.70   15.10
  -5   7   3   75.96   15.65
   5  -7  -3   67.60   10.93
   5  -7  -3   59.62   11.70
   5  -7  -3   46.42   11.22
  -4   7   3  303.32   29.13
  -4   7   3  257.21   27.60
   4  -7  -3  314.69   23.71
   3  -7  -3   -3.59    5.27
  -3   7   3   -0.58    7.85
  -3   7   3   15.46   10.03
   3  -7  -3    5.83    8.09
   2  -7  -3  484.63   40.52
   2  -7  -3  503.35   32.34
  -2   7   3  487.61   38.06
  -2   7   3  496.07   38.58
   1  -7  -3  178.14   13.57
  -1   7   3  186.52   17.65
   1  -7  -3  183.72   20.03
  -1   7   3  144.70   16.79
   0  -7  -3  103.20   15.67
   0   7   3  120.23   11.01
   0   7   3  108.92   11.81
   0   7   3   90.98    8.27
  -1  -7  -3  637.90   48.55
   1   7   3  557.01   43.87
   1   7   3  647.53   40.34
   1   7   3  619.24   38.09
   2   7   3  766.25   51.75
   2   7   3  759.09   49.67
   3   7   3  144.42   15.38
   3   7   3  149.94   12.13
   3   7   3  154.35   12.23
   3   7   3  133.26   14.89
  -4  -7  -3  111.35   14.53
   4   7   3  130.13   11.66
   4   7   3  107.70   13.75
  -5  -7  -3  986.25   67.15
   5   7   3 1011.65   66.82
   5   7   3 1029.26   69.68
   5   7   3 1104.09   66.04
   6   7   3  146.36   18.34
  -6  -7  -3  139.47   15.40
   6   7   3  128.26   15.09
   7   7   3   34.82   13.19
  -7  -7  -3   42.64    9.52
   7   7   3   58.18   11.97
   8   7   3   50.46   15.61
   8   7   3   49.45   13.50
  -8  -7  -3   58.63    9.80
  -5   8   3  126.08   20.48
   5  -8  -3  158.43   16.75
   5  -8  -3  147.63   16.56
  -5   8   3  112.66   20.51
   4  -8  -3   13.07    8.81
  -4   8   3   -3.93    9.57
  -4   8   3   -6.14   10.37
   4  -8  -3   12.42    7.61
   3  -8  -3   26.62   10.42
  -3   8   3   17.52   10.41
   3  -8  -3    6.70    6.08
  -3   8   3   -5.21    8.94
  -2   8   3  130.06   14.73
   2  -8  -3   85.25    9.24
   2  -8  -3   99.44   15.48
  -2   8   3   67.37   13.89
   1  -8  -3  260.23   25.08
  -1   8   3  186.95   20.74
  -1   8   3  212.70   16.25
   1  -8  -3  264.16   17.50
  -1   8   3  239.53   21.58
   0   8   3   93.72   11.37
   0   8   3   84.68    7.39
   0   8   3  103.60   12.05
   0  -8  -3   85.73   15.61
   0   8   3   49.05   11.21
   1   8   3  292.78   23.76
  -1  -8  -3  273.58   27.50
   1   8   3  304.06   19.29
   1   8   3  289.16   22.46
   1   8   3  290.98   24.93
   2   8   3   40.34    5.53
   2   8   3   37.88    7.21
   2   8   3   47.51    5.32
   2   8   3   22.22    7.94
   2   8   3   34.82    9.14
   3   8   3    1.90    4.30
   3   8   3    3.97    4.01
   3   8   3    4.95    8.33
   3   8   3    7.96    8.22
   4   8   3  310.33   25.38
   4   8   3  233.82   19.84
   5   8   3   12.57    9.66
   5   8   3   23.25    7.43
   5   8   3    3.75    9.93
  -5  -8  -3   11.62    8.89
  -6  -8  -3   18.28    9.19
   6   8   3    9.33    7.60
  -7  -8  -3   12.83    8.71
   7   8   3   -3.90   10.91
   7   8   3   11.76    9.26
   8   8   3   -6.44   12.15
  -8  -8  -3    9.90    8.63
   8   8   3   15.82   12.01
   5  -9  -3   21.64   10.02
   5  -9  -3    4.72    8.91
  -5   9   3    3.27   12.80
  -5   9   3    5.51   12.42
   4  -9  -3  454.44   31.65
  -4   9   3  420.53   38.99
  -4   9   3  416.72   37.85
  -3   9   3    0.58    9.53
  -3   9   3    2.59    9.08
   3  -9  -3    9.57    6.53
   3  -9  -3  -11.70    8.50
   2  -9  -3   59.25    8.04
   2  -9  -3   69.64   14.37
  -2   9   3   53.33   12.80
  -2   9   3   64.73   12.58
  -1   9   3 1720.89  111.35
   1  -9  -3 1625.11  119.63
  -1   9   3 1529.45  109.63
   0   9   3  697.63   52.15
   0  -9  -3  684.66   58.06
   0   9   3  790.56   53.35
  -1  -9  -3  156.24   20.77
   1   9   3  153.04   16.50
   1   9   3  196.46   16.63
   1   9   3  141.02   17.46
   2   9   3  211.76   21.87
   2   9   3  243.48   21.17
   2   9   3  263.42   16.59
   2   9   3  236.47   20.23
  -2  -9  -3  231.25   24.58
   2   9   3  247.56   16.45
   3   9   3  570.71   44.12
   3   9   3  604.00   37.48
   3   9   3  569.74   41.51
   3   9   3  596.46   40.51
   4   9   3   37.56   12.66
   4   9   3   45.95    7.56
   4   9   3   31.01   12.08
   5   9   3  227.08   19.68
  -5  -9  -3  276.26   24.53
   5   9   3  233.74   24.53
   5   9   3  221.34   23.93
  -6  -9  -3   16.84   10.15
   6   9   3    7.90    7.33
   6   9   3   -1.80   11.41
   6   9   3    0.05   10.93
  -7  -9  -3   39.06   12.02
   7   9   3   42.35   11.87
   7   9   3   76.34   17.99
   8   9   3    6.32   15.23
  -8  -9  -3    3.32    9.42
   8   9   3  -20.74    8.90
  -4  10   3  158.17   20.63
   4 -10  -3  129.11   18.83
  -4  10   3  132.66   21.40
  -3  10   3   15.73   11.74
   3 -10  -3   -0.72   10.54
  -3  10   3   12.89   10.67
  -2  10   3   63.38   12.62
  -2  10   3   13.74   10.75
   2 -10  -3   33.75   12.93
   1 -10  -3   60.07   14.85
  -1  10   3   51.26   12.11
  -1  10   3   41.67   11.83
   0  10   3  667.97   49.74
   0  10   3  644.66   48.55
   0 -10  -3  652.93   54.38
  -1 -10  -3   -0.94   10.77
   1  10   3  -11.29    7.35
   1  10   3    0.00    7.11
   1  10   3   -3.87    8.56
   2  10   3    1.26    7.44
   2  10   3   22.10   10.95
  -2 -10  -3   24.41   11.90
   2  10   3    8.57    6.79
   3  10   3  441.81   36.13
   3  10   3  469.57   39.60
   3  10   3  523.19   35.16
   3  10   3  499.77   31.31
   4  10   3  210.54   21.96
   4  10   3  211.32   23.44
   4  10   3  183.39   15.98
   5  10   3   -6.87   11.63
   5  10   3    4.07    6.29
  -5 -10  -3   -2.46    9.93
   5  10   3    1.87   11.99
   6  10   3   26.25   14.35
   6  10   3   14.46    8.62
   6  10   3    7.13   13.92
  -6 -10  -3   44.13   12.84
  -7 -10  -3  290.31   27.87
   7  10   3  298.10   26.33
  -3  11   3   61.59   14.64
   3 -11  -3   41.67   14.64
  -3  11   3   25.84   13.27
  -2  11   3   36.10   12.10
   2 -11  -3   20.91   13.65
  -2  11   3    3.52   11.07
   1 -11  -3  211.58   25.11
  -1  11   3  166.85   21.64
  -1  11   3  218.01   22.46
   0  11   3    9.08   10.17
   0  11   3   18.38   10.22
   0 -11  -3   -1.73   11.99
  -1 -11  -3   29.29   14.64
   1  11   3   44.79   10.51
   1  11   3   34.59   10.84
   2  11   3   24.47   10.84
  -2 -11  -3   32.58   13.64
   2  11   3   32.38    9.10
   2  11   3   54.26   14.03
   3  11   3   56.62   15.56
  -3 -11  -3   44.70   14.68
   3  11   3   64.49    9.70
   3  11   3   47.21   12.74
   4  11   3  101.34   16.86
   4  11   3   71.00   17.88
   5  11   3   -5.64   11.86
   5  11   3   -1.83   14.02
   6  11   3   12.49   15.09
   6  11   3    5.55   14.14
  -6 -11  -3   23.40   13.33
   7  11   3   68.51   20.41
   7  11   3   81.83   19.95
  -7 -11  -3   67.65   16.10
   2 -12  -3   49.55   16.98
  -2  12   3   82.71   16.87
  -2  12   3   99.32   16.91
  -1  12   3   90.18   16.05
  -1  12   3   36.82   13.43
   1 -12  -3   42.12   15.97
   0  12   3  434.84   38.12
   0  12   3  526.99   41.13
   0 -12  -3  466.28   43.30
   1  12   3   69.75   15.47
   1  12   3   52.64   12.67
   1  12   3   36.59   11.13
  -1 -12  -3   29.57   15.54
   2  12   3   19.08    9.24
  -2 -12  -3   44.20   15.65
   2  12   3   29.61   11.64
   2  12   3   53.28   15.02
   3  12   3  164.00   19.29
  -3 -12  -3  148.57   22.49
   3  12   3  170.51   23.65
   4  12   3   18.09   15.95
   4  12   3   36.92   13.44
   5  12   3   42.04   15.01
   5  12   3   36.19   18.93
  -6 -12  -3  -12.34   11.57
   6  12   3   17.82   16.69
   6  12   3    0.80   15.07
   1 -13  -3   14.73   14.63
   0 -13  -3  140.51   22.85
   0  13   3  153.59   22.18
   0  13   3  143.57   19.28
  -1 -13  -3    0.95   13.98
   1  13   3   -4.19    9.75
   1  13   3  -21.77   12.30
   2  13   3  213.72   20.55
   2  13   3  187.94   20.90
  -2 -13  -3  160.80   26.05
   2  13   3  198.08   26.27
  -3 -13  -3   15.67   14.91
   3  13   3   -7.23   13.57
   3  13   3   -1.96   10.95
  -4 -13  -3   16.08   14.46
   4  13   3    6.35   15.46
   4  13   3   14.20   12.72
   5  13   3   62.30   17.06
   3  12  -4  169.72   25.94
   3  12  -4  233.57   30.24
   2  12  -4   -0.11    9.99
   2  12  -4   -3.56   16.63
   1  12  -4   57.90   19.23
   1  12  -4   31.99   12.36
   0  12  -4  130.08   18.43
   5  11  -4   29.70   17.07
   5  11  -4   28.09   15.76
   4  11  -4   -6.48   14.33
   4  11  -4   -9.23   13.33
   3  11  -4  242.97   31.74
   3  11  -4  338.87   31.35
   2  11  -4   -8.49   13.26
   2  11  -4    1.99    8.75
   1  11  -4   -5.20   14.25
   1  11  -4   -7.87    8.74
   0  11  -4   35.61   16.42
   0  11  -4   61.13   13.27
  -1  11  -4  410.69   37.90
  -2  11  -4    6.55   12.61
  -2  11  -4   28.30   13.01
   6  10  -4   19.11   16.08
   6  10  -4   23.64   15.90
   5  10  -4   -2.66   13.91
   5  10  -4    3.67   13.34
   4  10  -4    5.16   13.41
   4  10  -4   19.05   13.18
   3  10  -4    8.01    7.95
   3  10  -4  -18.10   12.52
   3  10  -4    5.49   12.01
   2  10  -4   49.01   10.19
   2  10  -4   23.52   14.22
   2  10  -4   27.04   13.93
   1  10  -4   12.02   13.02
   1  10  -4   25.88    9.58
   0  10  -4   28.62   14.05
   0  10  -4   35.61   10.82
  -1  10  -4  102.38   18.61
  -2  10  -4   -3.49    9.83
  -2  10  -4    5.04   10.66
  -3  10  -4   58.24   15.52
  -3  10  -4   34.89   13.19
   6   9  -4    2.33   14.05
   6   9  -4   -3.88    8.91
   6   9  -4   16.47   14.57
   5   9  -4  359.72   27.34
   5   9  -4  344.05   33.19
   5   9  -4  329.17   32.41
   4   9  -4  359.99   26.32
   4   9  -4  342.80   33.45
   4   9  -4  382.10   26.78
   4   9  -4  324.78   32.54
   3   9  -4  781.48   55.14
   3   9  -4  801.90   49.88
   3   9  -4  666.96   55.90
   2   9  -4   57.10   15.43
   2   9  -4   91.47   11.61
   2   9  -4   75.42   14.98
   1   9  -4  142.77   19.22
   1   9  -4  116.22   14.10
   0   9  -4  174.77   21.08
   0   9  -4  191.18   18.22
  -1   9  -4  171.17   18.92
  -2   9  -4  114.51   17.08
  -2   9  -4  112.32   16.66
  -3   9  -4   -0.21    9.68
  -3   9  -4  -12.47    9.80
  -4   9  -4  321.86   31.47
  -4   9  -4  312.90   30.04
   7   8  -4   -4.77   14.00
   7   8  -4   -7.26    9.00
   6   8  -4   20.14    9.61
   6   8  -4    4.77   13.30
   5   8  -4  264.34   28.18
   5   8  -4  256.66   22.96
   5   8  -4  295.74   27.69
   4   8  -4    7.43   10.69
   4   8  -4    4.07    9.83
   4   8  -4    7.45    6.67
   4   8  -4    2.98    6.00
   3   8  -4    6.04    5.79
   3   8  -4   -9.85    9.62
   3   8  -4   -0.22    9.21
   3   8  -4   -5.34    5.68
   2   8  -4   44.42   12.60
   2   8  -4   69.43    9.72
   2   8  -4   69.56   13.98
   1   8  -4  586.70   42.87
   1   8  -4  521.27   37.44
   0   8  -4   -0.02    6.43
   0   8  -4    4.66    8.99
   1  -8   4   33.47    8.63
  -1   8  -4   37.94    9.75
  -1   8  -4   33.55   10.21
   1  -8   4   26.28    4.65
  -2   8  -4  339.07   28.20
  -2   8  -4  300.27   28.29
   2  -8   4  321.17   21.90
   3  -8   4  515.50   32.54
  -3   8  -4  487.42   39.47
  -3   8  -4  445.62   38.73
  -4   8  -4   46.29   13.42
  -4   8  -4   28.58   10.86
  -5   8  -4  113.39   19.18
  -5   8  -4   79.90   15.64
   7   7  -4    7.99   14.07
   7   7  -4    4.01    9.62
   6   7  -4  153.60   17.07
   6   7  -4  135.85   21.74
   5   7  -4  429.79   31.04
   5   7  -4  415.51   34.52
   5   7  -4  378.78   34.96
   4   7  -4   20.90    7.54
   4   7  -4   16.43   10.32
   4   7  -4    1.36    9.79
   3   7  -4  139.51   18.60
   3   7  -4  187.02   15.51
   3   7  -4  177.48   19.50
   3   7  -4  173.60   14.86
   2   7  -4  102.62   15.54
   2   7  -4  139.72   16.48
   2   7  -4  124.35   12.10
   1   7  -4   59.46   12.07
   1   7  -4   88.00   13.15
   1   7  -4   73.15    9.46
  -1  -7   4   55.28    6.23
   0   7  -4   72.39    9.92
   0   7  -4   88.81   12.32
   0  -7   4   57.28    6.70
   1  -7   4   58.63    6.43
   1  -7   4   68.90    9.25
  -1   7  -4   54.19   10.18
  -1   7  -4   57.76   10.93
   1  -7   4   77.26    6.79
   2  -7   4   32.30    5.67
  -2   7  -4   19.84    8.63
  -2   7  -4   32.65    9.51
   3  -7   4  248.46   18.77
  -3   7  -4  236.95   23.10
  -3   7  -4  250.13   23.68
  -4   7  -4   48.08   12.96
   4  -7   4   38.06    8.32
  -4   7  -4   52.48   11.58
  -5   7  -4   72.11   13.98
   5  -7   4   67.05   11.42
  -5   7  -4   72.00   15.35
   8   6  -4  149.78   26.21
   8   6  -4  176.91   22.05
   7   6  -4   83.32   19.64
   7   6  -4   70.91   14.20
   6   6  -4   29.00   10.17
   6   6  -4   33.54   14.48
   5   6  -4  239.25   20.65
   5   6  -4  225.97   24.34
   4   6  -4   22.74    9.44
   4   6  -4   34.61    7.76
   4   6  -4   11.20    9.80
   3   6  -4  109.41   14.44
   3   6  -4   80.10   10.02
   3   6  -4   86.57    9.16
   3   6  -4   71.81   12.71
   2   6  -4  310.45   26.40
   2   6  -4  377.72   23.76
   2   6  -4  330.77   23.29
   2   6  -4  271.40   26.12
  -1  -6   4 2144.13  129.82
   1   6  -4 2216.71  139.25
   1   6  -4 2137.15  132.35
   1   6  -4 2180.16  133.25
   0  -6   4  103.69    9.20
   0  -6   4   99.54    9.02
   0   6  -4  108.40   12.54
   0   6  -4   97.33   10.98
   1  -6   4   43.14    4.54
  -1   6  -4   45.69    8.62
  -1   6  -4   51.93    9.40
  -2   6  -4  377.04   30.47
  -2   6  -4  417.31   30.42
   2  -6   4  369.25   25.44
   3  -6   4  101.36    9.80
  -3   6  -4   80.96   12.16
  -3   6  -4   76.96   12.44
  -4   6  -4   17.19    9.21
  -4   6  -4   10.73    8.17
   4  -6   4   28.37    7.41
   5  -6   4   44.77    9.57
  -5   6  -4   48.61   12.83
  -5   6  -4   31.75   10.95
  -6   6  -4  437.68   36.26
   6  -6   4  401.56   31.26
  -6   6  -4  372.81   34.84
   8   5  -4   19.47   11.59
   8   5  -4    4.73   15.36
   7   5  -4   22.03   13.96
   7   5  -4    5.67    9.45
   6   5  -4   11.62   11.53
   6   5  -4   20.74    8.81
   5   5  -4    8.27    6.95
   5   5  -4   17.90   10.75
   4   5  -4  296.99   25.57
   4   5  -4  291.61   24.69
   4   5  -4  277.03   22.33
   3   5  -4  355.97   26.97
   3   5  -4  300.94   25.99
   3   5  -4  348.58   22.83
   3   5  -4  311.37   23.81
   2   5  -4   63.44    8.34
   2   5  -4   69.52    7.87
   2   5  -4   60.64   10.71
   2   5  -4   64.80   10.64
   1   5  -4  452.90   31.32
   1   5  -4  437.41   28.88
   1   5  -4  379.47   30.21
   0  -5   4  133.39   11.03
   0  -5   4  133.78   11.60
   0   5  -4  137.00   13.35
   0   5  -4  131.48   12.11
   1  -5   4 1165.46   80.88
  -1   5  -4 1109.36   77.80
  -2   5  -4   39.85    7.91
  -2   5  -4   27.20    7.14
   3  -5   4  958.97   56.64
  -3   5  -4  851.52   63.00
  -3   5  -4  889.96   62.46
  -4   5  -4    4.17    7.63
  -4   5  -4   13.91    7.84
   4  -5   4   20.10    6.98
   5  -5   4   32.57    8.53
  -5   5  -4    4.80    8.79
  -5   5  -4   34.68   10.64
   6  -5   4  371.09   29.85
  -6   5  -4  362.10   33.84
  -6   5  -4  443.26   34.85
   7  -5   4   43.28   12.68
  -7   5  -4   45.09   14.85
   8   4  -4    5.52   13.93
   8   4  -4   -0.40   10.21
   7   4  -4  216.97   21.61
   7   4  -4  183.15   24.43
   6   4  -4   10.12    8.24
   6   4  -4   27.51   12.16
   5   4  -4  344.02   30.71
   5   4  -4  380.76   27.98
   4   4  -4  233.55   22.13
   4   4  -4  254.22   20.13
   3   4  -4   83.90   12.16
   3   4  -4   88.12    9.79
   3   4  -4   97.82   11.68
   2   4  -4  422.67   29.18
   2   4  -4  426.86   30.56
   2   4  -4  431.47   31.15
   2   4  -4  438.39   28.48
   1   4  -4  851.15   53.90
   1   4  -4  909.75   57.01
   1   4  -4  810.04   54.46
   0  -4   4  393.15   28.62
   0  -4   4  463.81   31.24
   0   4  -4  423.42   27.88
   0   4  -4  421.54   29.86
   0   4  -4  401.98   28.52
  -1   4  -4  265.66   19.78
  -1   4  -4  301.81   19.16
  -1   4  -4  317.58   21.48
   1  -4   4  241.29   19.48
  -2   4  -4   74.54    8.32
  -2   4  -4   87.39    9.71
  -2   4  -4   72.77    9.67
  -3   4  -4   35.88    7.81
  -3   4  -4   33.81    6.07
   3  -4   4   44.88    6.84
  -3   4  -4   35.22    8.11
  -4   4  -4   98.01   13.04
   4  -4   4  113.25   11.72
  -4   4  -4  102.20   13.40
   5  -4   4  122.43   13.99
  -5   4  -4  124.80   16.60
  -5   4  -4  161.22   16.90
  -6   4  -4  119.98   18.44
  -6   4  -4  133.84   17.48
   6  -4   4  142.20   15.83
   7  -4   4  152.93   18.53
  -7   4  -4  115.62   20.60
  -7   4  -4  180.54   20.48
   8   3  -4   13.50   11.31
   8   3  -4   10.93   13.71
   7   3  -4  167.79   22.56
   7   3  -4  172.15   19.49
   6   3  -4  208.59   22.27
   6   3  -4  192.91   19.18
   5   3  -4   18.60    9.72
  -5  -3   4   31.61    4.09
   5   3  -4   29.53    8.16
   4   3  -4   79.41   12.67
   4   3  -4   87.07   10.56
   3   3  -4 1915.37  113.50
   3   3  -4 1825.81  113.93
   3   3  -4 1829.77  118.93
   2   3  -4   66.21    9.03
   2   3  -4   71.64    7.39
   2   3  -4   68.18    7.40
   2   3  -4   79.14    8.42
   2   3  -4   76.90    9.20
   1   3  -4  202.92   17.14
   1   3  -4  201.48   15.64
   1   3  -4  204.87   16.85
   1   3  -4  213.62   16.87
  -1  -3   4  247.91   17.18
   1   3  -4  211.67   15.33
   0  -3   4  595.40   38.04
   0  -3   4  424.41   34.01
   0   3  -4  507.30   33.85
   0   3  -4  522.60   35.25
   0   3  -4  525.70   33.11
  -1   3  -4 1265.23   75.86
  -1   3  -4 1281.21   84.02
  -1   3  -4 1235.09   77.89
  -2   3  -4  539.50   33.26
  -2   3  -4  526.59   36.73
  -2   3  -4  495.19   36.48
   3  -3   4  705.61   42.77
  -3   3  -4  592.81   46.99
  -3   3  -4  727.81   46.94
  -3   3  -4  666.42   41.96
   4  -3   4  771.14   48.57
  -4   3  -4  790.39   52.85
  -4   3  -4  702.32   54.04
  -4   3  -4  748.94   46.96
   5  -3   4   59.34    9.92
  -5   3  -4   47.92    7.22
  -5   3  -4   71.17   12.14
  -5   3  -4   65.13   11.02
  -6   3  -4   83.58   13.66
   6  -3   4   97.98   13.32
  -6   3  -4   77.56   14.84
  -7   3  -4   26.49   12.67
   7  -3   4   47.85   15.36
   7  -3   4   22.85   10.51
  -7   3  -4   11.48   10.49
   8   2  -4   35.94   12.50
   7   2  -4  250.93   23.79
   6   2  -4   57.26   13.25
   6   2  -4   71.03   11.97
   5   2  -4   74.02   10.00
   5   2  -4   90.12   11.58
   5   2  -4  116.57   14.27
  -4  -2   4   62.84    5.53
   4   2  -4   64.29    9.40
   4   2  -4   69.57   11.08
   4   2  -4   80.39    8.66
   3   2  -4  188.81   15.88
   3   2  -4  179.42   14.91
  -3  -2   4  163.89   11.86
   3   2  -4  172.59   14.69
   2   2  -4   30.53    6.11
   2   2  -4   26.30    5.40
   2   2  -4   21.56    4.10
   2   2  -4   24.04    3.89
   2   2  -4   17.36    5.54
   1   2  -4   24.42    5.48
   1   2  -4   31.92    4.74
  -1  -2   4   35.09    4.35
   1   2  -4   25.98    4.16
   1   2  -4   24.74    3.79
   1   2  -4   32.72    5.47
   1   2  -4   28.64    5.41
   0  -2   4   26.08    3.80
   0  -2   4   15.43    3.28
   0   2  -4   19.26    2.78
   0   2  -4   25.99    4.47
   0   2  -4   16.71    3.66
   0  -2   4   24.17    5.29
   0   2  -4   30.19    4.65
  -1   2  -4  907.20   56.81
   1  -2   4  923.17   66.08
  -1   2  -4  998.94   66.44
  -1   2  -4  909.15   62.52
   1  -2   4  892.42   63.03
  -1   2  -4  993.87   58.62
  -2   2  -4  140.38   11.53
  -2   2  -4  121.52   10.21
  -2   2  -4  124.44   11.33
  -3   2  -4   78.50    9.24
  -3   2  -4   71.78    7.53
  -3   2  -4   74.40    9.53
  -4   2  -4  153.60   14.05
   4  -2   4  133.20   12.63
  -4   2  -4  129.91   14.53
  -4   2  -4  122.74   11.05
   5  -2   4  271.24   22.30
  -5   2  -4  304.93   24.36
  -5   2  -4  300.55   20.22
  -5   2  -4  266.37   25.68
  -6   2  -4   11.10    8.24
   6  -2   4   -4.17    6.87
  -6   2  -4    6.61    4.34
  -6   2  -4   14.14    9.37
   7  -2   4   26.11   10.15
   7  -2   4   21.09   12.71
  -7   2  -4   16.82   11.19
  -7   2  -4    5.33    9.29
  -8   2  -4  337.81   30.92
  -8   2  -4  353.53   34.00
   8  -2   4  403.10   35.42
   8  -2   4  297.84   29.77
   8   1  -4   79.12   17.17
   8   1  -4   97.55   16.56
  -8  -1   4  102.33   14.41
   7   1  -4  328.86   28.56
   7   1  -4  342.58   29.65
   6   1  -4   30.05    7.40
   6   1  -4   29.07   10.46
   6   1  -4   33.64    9.46
   5   1  -4  378.10   28.12
   5   1  -4  374.74   29.92
   4   1  -4  508.24   34.68
   4   1  -4  514.10   35.29
   4   1  -4  544.88   38.66
  -4  -1   4  480.49   30.99
   3   1  -4 4722.28  266.26
   3   1  -4 4409.87  271.81
   3   1  -4 4620.47  273.23
   3   1  -4 4503.96  322.25
   2   1  -4   11.49    4.37
   2   1  -4   15.22    4.54
  -2  -1   4    9.29    2.32
   2   1  -4   15.95    3.04
   2   1  -4    8.63    3.38
  -1  -1   4   30.87    4.93
   1   1  -4   33.74    4.21
   1   1  -4   33.80    4.86
   1   1  -4   46.25    4.67
  -1  -1   4   29.95    3.79
  -1  -1   4   22.36    4.28
  -1  -1   4   35.83    5.49
  -1  -1   4   42.07    5.28
   1   1  -4   35.43    4.88
   1   1  -4   45.84    5.47
   1   1  -4   41.53    6.13
   0  -1   4  283.93   21.91
   0   1  -4  263.17   18.79
   0  -1   4  252.34   19.35
   0  -1   4  287.54   19.57
   0   1  -4  326.64   19.98
   0   1  -4  316.89   20.01
   0   1  -4  323.38   21.81
   0  -1   4  273.24   20.84
   0  -1   4  310.06   20.25
   1  -1   4  920.90   62.50
  -1   1  -4  817.20   62.42
  -1   1  -4  900.36   54.57
   1  -1   4  841.97   58.28
  -1   1  -4  924.20   53.03
  -2   1  -4  653.09   47.18
  -2   1  -4  686.59   42.40
  -2   1  -4  688.64   41.06
  -2   1  -4  653.51   45.01
  -3   1  -4    1.10    2.91
  -3   1  -4    8.49    4.82
  -3   1  -4    7.89    1.64
  -3   1  -4    3.92    3.74
   4  -1   4  526.32   36.53
  -4   1  -4  521.06   40.29
  -4   1  -4  577.44   40.05
  -4   1  -4  554.22   35.04
  -4   1  -4  584.73   39.34
   5  -1   4   14.54    6.92
  -5   1  -4   28.66    7.56
  -5   1  -4   21.83    4.01
  -5   1  -4   16.10    4.55
   6  -1   4    8.70    7.50
  -6   1  -4   18.45    7.80
   6  -1   4    2.08    8.50
  -6   1  -4   19.32    4.93
  -7   1  -4    1.13    4.34
   7  -1   4   11.05    9.06
  -7   1  -4    7.46    8.74
   7  -1   4   17.00   11.47
   8  -1   4    3.60   13.36
   8  -1   4   20.67   11.18
  -8   1  -4   35.09   11.55
   8   0  -4   11.02   12.91
  -8   0   4    8.44    9.69
   8   0  -4   20.86   11.35
   7   0  -4    1.15    8.34
  -7   0   4   -4.67    7.63
   7   0  -4   -2.82    9.90
   6   0  -4    5.28    7.26
   6   0  -4   12.39    9.03
   6   0  -4   -0.95    5.02
   5   0  -4  435.85   33.03
   5   0  -4  505.00   34.12
   5   0  -4  478.84   36.80
   4   0  -4    4.42    5.11
   4   0  -4   10.87    4.71
   4   0  -4    3.03    5.70
  -3   0   4 1350.16   78.74
   3   0  -4 1390.27   96.05
   3   0  -4 1309.17   82.42
   3   0  -4 1346.01   81.78
   3   0  -4 1393.08   78.63
  -3   0   4 1233.03   80.09
  -2   0   4   71.11    6.04
   2   0  -4   65.27    5.89
   2   0  -4   77.34    7.27
   2   0  -4   79.44    7.76
  -2   0   4   72.95    6.65
   2   0  -4   62.53    7.48
   1   0  -4 1671.34   94.33
  -1   0   4 1636.57   96.23
  -1   0   4 1619.94   97.40
  -1   0   4 1614.51   96.01
   1   0  -4 1368.64  113.78
   1   0  -4 1696.37   97.78
   1   0  -4 1610.88   95.46
  -1   0   4 1622.48  100.85
   0   0  -4  990.83   74.98
   0   0   4 1010.21   74.09
   0   0   4 1010.62   65.78
   0   0  -4 1131.40   64.40
   0   0   4 1192.03   65.51
   0   0  -4 1034.56   62.25
   0   0   4 1010.97   64.15
   0   0   4 1036.17   63.53
  -1   0  -4 1408.44   83.96
   1   0   4 1359.25   89.97
  -1   0  -4 1312.10   81.41
   1   0   4 1418.20   97.46
  -1   0  -4 1387.38   96.67
  -1   0  -4 1353.91   85.88
   1   0   4 1396.93   83.88
  -2   0  -4  639.82   50.64
  -2   0  -4  818.49   44.42
  -2   0  -4  717.21   42.73
  -2   0  -4  658.79   46.90
  -3   0  -4 1175.17   71.67
  -3   0  -4 1228.06   74.05
  -4   0  -4  724.29   45.16
   4   0   4  743.17   47.17
  -4   0  -4  745.48   47.06
  -5   0  -4  480.19   31.90
   5   0   4  552.95   35.09
   5   0   4  493.03   35.10
   6   0   4  330.16   27.07
   6   0   4  383.91   28.78
  -6   0  -4  358.78   23.46
  -6   0  -4  331.37   27.32
   7   0   4   33.46   10.60
   7   0   4   45.98   13.07
  -7   0  -4   41.90    6.54
   8   0   4  306.36   28.09
   8  -1  -4   20.44   12.75
   8  -1  -4   14.36   11.42
  -8   1   4   15.07   10.93
   7  -1  -4  244.62   23.19
  -7   1   4  198.43   22.68
   7  -1  -4  268.18   22.61
   7  -1  -4  234.40   23.16
   6  -1  -4   56.57   11.16
   6  -1  -4   58.58    9.24
   6  -1  -4   35.59   10.26
   5  -1  -4   -3.89    4.33
   5  -1  -4   -1.89    6.15
   5  -1  -4    6.71    6.52
   4  -1  -4    8.23    5.16
   4  -1  -4    8.63    4.51
   4  -1  -4    7.53    5.54
  -3   1   4  224.81   15.34
   3  -1  -4  237.38   14.57
   3  -1  -4  228.75   18.90
   3  -1  -4  220.32   17.64
   3  -1  -4  231.61   16.45
  -2   1   4  483.82   30.48
   2  -1  -4  488.16   30.58
  -2   1   4  481.55   29.33
   2  -1  -4  518.62   36.87
   2  -1  -4  470.48   31.87
  -1   1   4  465.33   27.93
   1  -1  -4  444.99   29.21
   1  -1  -4  363.87   33.16
   1  -1  -4  443.57   27.70
  -1   1   4  490.69   27.41
   0   1   4   23.10    4.01
   0  -1  -4   28.23    3.75
   0   1   4   37.62    4.05
   0   1   4   25.15    5.21
   0  -1  -4   29.98    5.31
  -1  -1  -4   23.70    5.19
   1   1   4   13.25    3.30
   1   1   4   22.14    5.29
  -1  -1  -4    9.66    2.94
  -1  -1  -4   17.10    3.47
  -2  -1  -4  102.94    9.16
  -2  -1  -4  121.82    9.17
  -2  -1  -4  108.79   11.10
   2   1   4  111.93    9.39
  -3  -1  -4  560.18   35.67
  -4  -1  -4  265.24   17.31
   4   1   4  230.23   19.20
   4   1   4  277.23   19.13
  -4  -1  -4  234.30   17.94
  -5  -1  -4  357.25   24.28
   5   1   4  345.66   25.64
   5   1   4  331.72   25.76
  -5  -1  -4  337.87   22.64
  -6  -1  -4  418.92   27.02
  -6  -1  -4  396.84   29.06
   6   1   4  403.40   30.58
   6   1   4  453.52   32.04
   7   1   4  246.61   22.85
  -7  -1  -4  280.79   21.17
   7   1   4  228.81   24.02
  -7  -1  -4  234.72   17.73
   8   1   4   39.82   14.86
   8   1   4   69.46   13.81
  -8  -1  -4   29.14    9.45
   8  -2  -4   87.55   16.92
   8  -2  -4   66.01   15.86
  -8   2   4   91.15   16.46
  -7   2   4    9.59   10.00
   7  -2  -4    9.14    9.73
   7  -2  -4    6.16    9.03
   7  -2  -4    4.38    6.80
   6  -2  -4    1.66    7.98
   6  -2  -4    1.63    7.38
   6  -2  -4   -2.33    5.16
   5  -2  -4 1067.04   79.87
   5  -2  -4 1092.86   67.41
   5  -2  -4 1123.88   70.32
   4  -2  -4  416.59   28.11
   4  -2  -4  397.96   29.79
   4  -2  -4  445.64   33.12
   3  -2  -4  132.79   12.24
   3  -2  -4  124.20   11.87
   3  -2  -4  122.95    8.88
   3  -2  -4  114.15    9.85
   2  -2  -4  389.62   35.69
   2  -2  -4  512.42   31.09
   2  -2  -4  474.87   29.44
   2  -2  -4  503.67   29.07
   1  -2  -4  275.75   18.89
  -1   2   4  299.47   19.33
   1  -2  -4  306.81   20.23
   1  -2  -4  276.36   23.13
   0   2   4  417.99   26.60
   0  -2  -4  396.55   26.06
   0  -2  -4  412.82   31.53
   0   2   4  382.75   31.56
   0   2   4  425.10   26.38
   1   2   4  728.92   45.40
   1   2   4  893.94   54.45
  -1  -2  -4  758.41   45.48
  -1  -2  -4  639.54   53.70
   1   2   4  694.41   43.27
  -1  -2  -4  700.87   45.29
  -2  -2  -4 1747.02  105.12
   2   2   4 1764.71  105.33
   2   2   4 1710.38  101.70
  -2  -2  -4 1797.04  123.11
  -2  -2  -4 1628.16  108.26
  -2  -2  -4 1804.67  105.40
  -3  -2  -4  372.82   23.02
   3   2   4  318.74   23.30
   3   2   4  357.47   24.57
  -3  -2  -4  356.69   23.24
  -3  -2  -4  333.40   23.25
   4   2   4   62.56    8.86
  -4  -2  -4   61.24    6.83
  -4  -2  -4   65.29    6.84
   4   2   4   65.88    8.45
   5   2   4  106.60   13.27
   5   2   4  136.71   13.57
  -5  -2  -4  134.57   11.52
  -6  -2  -4   55.80    6.93
  -6  -2  -4   63.07    8.37
   6   2   4   75.60   12.58
   6   2   4   70.41   11.15
   7   2   4   -3.05    7.03
  -7  -2  -4    4.44    6.06
  -7  -2  -4   -4.29    3.67
   7   2   4    4.76    9.74
   8   2   4  132.09   17.38
  -8  -2  -4  100.06   12.96
   8   2   4  115.83   19.31
  -7   3   4   72.94   15.80
   7  -3  -4   84.79   14.53
   7  -3  -4   82.94   14.86
   7  -3  -4  100.34   12.56
   6  -3  -4   20.92    8.84
  -6   3   4   12.51    9.99
   6  -3  -4   17.35    7.07
   6  -3  -4   17.12    9.04
   5  -3  -4   70.66    9.95
   5  -3  -4   55.77    8.88
   5  -3  -4   68.68   10.80
   4  -3  -4  196.59   13.14
   4  -3  -4  161.29   14.77
   4  -3  -4  198.80   17.09
   4  -3  -4  217.71   17.72
   3  -3  -4    4.65    4.77
   3  -3  -4    8.55    5.27
   3  -3  -4    5.97    3.43
   3  -3  -4    8.25    3.49
   2  -3  -4  219.11   16.62
   2  -3  -4  224.08   19.94
   2  -3  -4  230.70   15.99
   1  -3  -4 3368.28  231.32
   1  -3  -4 3286.76  197.46
   1  -3  -4 3234.35  197.37
   0   3   4  104.09    7.21
   0  -3  -4  104.54   12.22
   0  -3  -4  107.59    9.50
   0   3   4  108.60   10.08
  -1  -3  -4  469.83   33.52
   1   3   4  487.94   29.95
   1   3   4  526.74   31.60
  -1  -3  -4  499.68   32.00
   1   3   4  518.47   33.09
  -1  -3  -4  427.55   37.99
   2   3   4  513.47   33.68
  -2  -3  -4  575.24   41.34
  -2  -3  -4  557.15   35.22
   2   3   4  546.85   34.95
  -2  -3  -4  595.28   34.41
  -2  -3  -4  527.02   36.15
   2   3   4  511.45   34.16
  -3  -3  -4 2236.61  127.42
   3   3   4 1969.34  122.72
  -3  -3  -4 1940.61  122.97
   3   3   4 1948.71  119.48
  -3  -3  -4 2045.46  122.76
  -4  -3  -4  113.56    9.15
   4   3   4  104.76   10.74
   4   3   4   95.68    9.30
   4   3   4   89.97   10.91
  -4  -3  -4  110.41    9.82
   5   3   4   14.74    7.40
   5   3   4   28.72    7.43
  -5  -3  -4   33.79    5.89
  -5  -3  -4   33.64    5.24
  -6  -3  -4  655.50   43.51
   6   3   4  701.72   46.54
  -6  -3  -4  690.44   43.74
   6   3   4  716.39   46.78
  -7  -3  -4  364.14   25.46
   7   3   4  394.76   32.00
   7   3   4  398.73   30.70
  -7  -3  -4  389.79   26.66
   8   3   4   77.80   14.28
   8   3   4   57.76   15.04
   9   3   4    1.74   11.48
   7  -4  -4   68.70   14.52
   7  -4  -4   88.61   12.24
  -7   4   4   75.35   16.42
   6  -4  -4   19.55    9.76
   6  -4  -4   18.83    9.64
   6  -4  -4   16.05    7.32
  -6   4   4    9.59   10.57
   5  -4  -4  598.64   42.57
   5  -4  -4  635.68   47.31
   5  -4  -4  602.92   40.28
   4  -4  -4   44.13    8.76
   4  -4  -4   57.70    8.62
   4  -4  -4   46.35    7.37
   4  -4  -4   55.12    6.42
   3  -4  -4   19.53    4.42
   3  -4  -4   20.92    7.18
   3  -4  -4   32.87    5.63
   3  -4  -4   18.44    6.07
   2  -4  -4   74.75    6.47
   2  -4  -4   93.55    8.88
   2  -4  -4   77.51    6.54
   2  -4  -4  103.10    9.14
   1  -4  -4  429.37   34.98
   1  -4  -4  452.44   29.56
   1  -4  -4  451.49   29.08
  -1   4   4  423.99   32.14
   0   4   4   76.06    7.75
   0  -4  -4   54.62    5.27
   0   4   4   67.37    5.58
   0  -4  -4   58.36    7.72
   0  -4  -4   43.92    9.66
  -1  -4  -4  520.90   36.60
  -1  -4  -4  515.73   34.77
   1   4   4  497.00   35.82
  -1  -4  -4  536.22   41.48
  -1  -4  -4  535.00   32.44
   1   4   4  559.13   32.32
   2   4   4  754.87   48.47
  -2  -4  -4  824.85   58.09
  -2  -4  -4  774.45   49.90
  -2  -4  -4  802.35   52.00
   2   4   4  793.06   47.67
   2   4   4  752.09   50.19
  -3  -4  -4    5.95    3.20
  -3  -4  -4    3.98    4.34
   3   4   4    3.48    3.54
   3   4   4    2.85    4.04
   3   4   4    3.18    2.84
   4   4   4  117.98   10.20
  -4  -4  -4  105.94    9.28
   4   4   4  109.15   11.86
   4   4   4  127.29   11.60
  -4  -4  -4  104.83   10.91
   5   4   4  171.58   15.72
  -5  -4  -4  160.61   13.27
   5   4   4  148.65   14.65
   5   4   4  153.70   13.19
  -5  -4  -4  132.42   11.60
  -6  -4  -4   11.50    5.50
   6   4   4   23.06    9.01
  -6  -4  -4   21.18    4.80
   6   4   4   27.33    8.37
  -7  -4  -4  121.97   10.58
   7   4   4  117.56   16.54
  -7  -4  -4  114.35   11.20
   7   4   4  114.50   15.38
   8   4   4   48.75   14.45
   8   4   4   56.00   13.37
   9   4   4   23.31   13.40
   7  -5  -4  186.96   18.77
   7  -5  -4  173.42   20.66
  -7   5   4  132.32   21.78
   6  -5  -4   32.61   10.08
   6  -5  -4   32.15    8.93
  -6   5   4   34.54   13.34
   6  -5  -4   50.29   11.87
   5  -5  -4  251.53   22.24
   5  -5  -4  234.09   19.88
  -5   5   4  251.60   24.76
   5  -5  -4  255.39   22.38
   4  -5  -4    4.08    5.77
   4  -5  -4    1.12    4.81
   4  -5  -4    0.77    6.02
   4  -5  -4   -4.38    4.50
   3  -5  -4  869.38   73.24
   3  -5  -4 1094.43   62.37
   3  -5  -4 1070.60   62.27
   3  -5  -4  914.07   58.39
  -2   5   4  108.93   13.18
   2  -5  -4  127.80   14.60
   2  -5  -4  185.45   13.77
   2  -5  -4   95.01   10.06
   2  -5  -4   96.86    8.64
   1  -5  -4  810.96   51.88
   1  -5  -4  828.29   53.34
   1  -5  -4  872.37   50.32
  -1   5   4  791.89   57.74
   1  -5  -4  818.78   62.48
   0   5   4  392.91   26.73
   0   5   4  340.68   22.86
   0  -5  -4  337.81   30.51
   0  -5  -4  316.67   25.70
   0  -5  -4  380.80   22.64
  -1  -5  -4  685.66   39.76
  -1  -5  -4  606.78   49.59
   1   5   4  625.31   43.97
  -1  -5  -4  632.50   42.57
   1   5   4  649.44   40.36
   2   5   4  618.96   38.16
   2   5   4  611.64   37.79
  -2  -5  -4  591.37   45.86
  -2  -5  -4  577.68   40.01
   2   5   4  594.75   39.84
   3   5   4  541.22   35.79
  -3  -5  -4  536.61   37.20
   3   5   4  554.32   34.59
   3   5   4  564.36   37.10
   4   5   4  346.23   25.72
  -4  -5  -4  372.96   25.99
   4   5   4  329.85   25.70
   4   5   4  355.81   24.46
   4   5   4  379.15   25.41
   5   5   4    9.15    6.06
   5   5   4    6.30    3.72
  -5  -5  -4   -6.04    4.96
   5   5   4   -2.35    6.87
   6   5   4  358.31   25.62
   6   5   4  301.11   25.83
  -6  -5  -4  307.95   22.72
  -6  -5  -4  289.64   20.12
   7   5   4   24.07   11.14
   7   5   4   26.92    9.96
  -7  -5  -4   56.42    8.10
   8   5   4  119.19   18.50
   8   5   4   71.75   15.04
   9   5   4   14.17   12.39
  -6   6   4   59.19   17.49
   6  -6  -4   80.37   14.38
  -6   6   4   70.00   16.91
   6  -6  -4   90.41   12.34
   5  -6  -4   66.15   10.67
   5  -6  -4   69.93   10.39
  -5   6   4   29.34   12.11
  -5   6   4   54.96   14.48
   5  -6  -4   56.16   11.52
   4  -6  -4  444.17   31.21
  -4   6   4  442.05   38.55
   4  -6  -4  509.63   34.05
  -4   6   4  459.40   38.15
   4  -6  -4  502.69   33.36
   3  -6  -4   12.41    6.01
  -3   6   4   20.08    9.06
   3  -6  -4   23.95    8.92
   3  -6  -4   13.84    4.94
  -2   6   4  -13.39    7.15
   2  -6  -4    4.50    4.33
   2  -6  -4   -6.16    3.50
   2  -6  -4    1.78    7.93
   1  -6  -4  136.40   16.30
  -1   6   4  131.16   13.64
   1  -6  -4  112.27   10.59
   1  -6  -4  107.19    9.83
   0  -6  -4   25.82    4.97
   0   6   4   26.06    5.24
   0  -6  -4   36.71   10.42
   0   6   4   27.55    6.55
   1   6   4  726.23   45.19
   1   6   4  696.08   49.57
  -1  -6  -4  663.59   55.39
  -1  -6  -4  710.05   47.83
  -1  -6  -4  775.57   44.55
   2   6   4   28.81    6.78
  -2  -6  -4   31.72    8.37
  -2  -6  -4   32.64    8.66
   2   6   4   18.56    6.28
  -3  -6  -4  138.80   14.73
   3   6   4  146.86   11.74
   3   6   4  152.15   14.04
   3   6   4  159.24   14.10
   4   6   4  409.69   31.90
   4   6   4  473.25   31.08
   4   6   4  467.81   28.66
  -4  -6  -4  452.99   32.60
   4   6   4  468.73   32.20
  -5  -6  -4  717.25   49.65
   5   6   4  763.60   49.44
   5   6   4  782.80   50.11
   6   6   4   28.88    9.16
  -6  -6  -4   34.91    8.66
   6   6   4   52.84   11.89
  -7  -6  -4   55.21    9.50
   7   6   4   75.92   14.72
   7   6   4   59.80   12.33
   8   6   4  110.83   18.21
   8   6   4   73.81   15.04
  -8  -6  -4   71.09   10.01
   6  -7  -4   -5.77    7.30
  -6   7   4   -9.37   12.63
  -6   7   4   -7.35   11.31
   6  -7  -4  -24.48    8.60
  -5   7   4    2.81   11.12
   5  -7  -4   18.51    9.03
  -5   7   4   13.88   12.74
   5  -7  -4   28.79   10.25
  -4   7   4  114.80   17.37
   4  -7  -4  117.98   12.96
  -4   7   4   86.08   15.89
   4  -7  -4   74.50   13.93
   4  -7  -4  119.71   13.92
  -3   7   4  445.88   41.46
   3  -7  -4  605.15   35.80
   3  -7  -4  518.19   43.61
  -3   7   4  494.80   40.79
  -2   7   4   55.26   11.79
   2  -7  -4   56.99    7.78
   2  -7  -4   42.84    6.89
   2  -7  -4   83.17   13.82
   1  -7  -4  150.59   12.85
   1  -7  -4  141.01   18.87
  -1   7   4  157.85   16.01
   1  -7  -4  158.57   13.64
   0  -7  -4  851.11   51.51
   0   7   4  895.42   58.74
   0   7   4  835.08   52.47
   0  -7  -4  761.75   64.73
   1   7   4   23.28    6.89
   1   7   4   30.11    6.56
  -1  -7  -4   24.21    9.97
   2   7   4   23.61    6.77
   2   7   4    3.74    6.01
  -2  -7  -4   14.36    7.70
  -2  -7  -4   22.14    8.83
  -3  -7  -4  134.26   16.28
   3   7   4  158.92   15.68
   3   7   4  174.59   13.26
   3   7   4  162.96   15.95
  -4  -7  -4  114.42   13.58
   4   7   4  110.09   12.87
   4   7   4   94.08    8.41
   4   7   4  107.48   11.01
   4   7   4   97.88   13.21
  -5  -7  -4  151.81   16.68
   5   7   4  181.90   16.98
   5   7   4  130.69   16.99
   5   7   4  177.27   16.00
   6   7   4   -2.27    8.41
   6   7   4   21.87    8.63
  -6  -7  -4   10.47    7.67
  -7  -7  -4  155.59   15.50
   7   7   4  108.17   16.14
   7   7   4  127.77   18.59
   8   7   4   -1.77   12.03
   8   7   4    1.83    9.66
  -8  -7  -4    5.67    7.63
   5  -8  -4   65.16   12.85
  -5   8   4   69.09   15.86
  -5   8   4   58.58   16.51
   5  -8  -4   83.17   13.20
  -4   8   4    9.58   10.77
   4  -8  -4   -0.44    7.18
   4  -8  -4   -6.31    8.72
  -4   8   4    9.16   11.31
   3  -8  -4  517.03   47.85
  -3   8   4  540.91   45.78
   3  -8  -4  645.13   39.35
  -3   8   4  616.88   46.07
  -2   8   4  130.04   17.29
   2  -8  -4  172.46   20.56
  -2   8   4  167.77   18.16
   1  -8  -4   73.06   14.73
  -1   8   4   67.01   11.25
   0  -8  -4  270.03   29.12
   0   8   4  290.96   22.29
   0   8   4  319.14   24.95
   1   8   4 1723.26  106.82
   1   8   4 1682.91  118.13
  -1  -8  -4 1694.56  128.44
   1   8   4 1886.22  105.95
  -2  -8  -4    3.66    8.72
   2   8   4    6.71    7.29
   2   8   4   14.24    6.96
  -3  -8  -4    0.97    7.79
   3   8   4   -7.77    6.79
   3   8   4   -0.14    4.43
   3   8   4   -1.34    7.80
   4   8   4  335.45   23.20
   4   8   4  316.09   24.05
   4   8   4  331.43   27.82
   4   8   4  383.39   28.39
  -4  -8  -4  303.38   27.23
   5   8   4  387.74   27.95
   5   8   4  375.27   30.61
   5   8   4  360.98   29.86
  -5  -8  -4  367.89   29.89
   6   8   4  -10.37    8.99
   6   8   4   -5.53    6.62
  -6  -8  -4  -10.57    7.51
  -7  -8  -4   21.92    9.42
   7   8   4   35.90   10.98
   7   8   4   31.20   13.90
   8   8   4  219.56   24.43
  -8  -8  -4  255.19   22.11
   8   8   4  221.16   27.22
  -5   9   4  -18.21   10.34
   5  -9  -4   15.61    9.94
   5  -9  -4  -10.27    8.10
  -5   9   4    8.93   13.57
  -4   9   4   12.33   11.41
  -4   9   4   12.21   11.96
   4  -9  -4  -13.35    7.29
   4  -9  -4    6.67   10.86
   3  -9  -4   21.71    7.63
  -3   9   4    2.75   10.41
  -3   9   4   22.61   11.40
   3  -9  -4   10.92   11.23
  -2   9   4   63.12   13.14
   2  -9  -4   86.23   10.16
   2  -9  -4   92.79   16.57
  -2   9   4   81.81   14.48
  -1   9   4  343.32   26.45
   1  -9  -4  285.21   29.36
  -1   9   4  227.49   24.91
   0   9   4   21.99    8.68
   0  -9  -4   49.44   13.55
   0   9   4   13.34    8.30
   1   9   4  101.75   13.87
   1   9   4   89.49   12.15
  -1  -9  -4   95.35   17.19
   1   9   4  100.77   11.84
   2   9   4   -2.35    5.55
   2   9   4   13.18    8.97
   2   9   4   -8.12    6.33
  -2  -9  -4   -3.66    8.89
   3   9   4  102.45   13.93
   3   9   4   75.70   10.17
   3   9   4  104.47    9.61
   3   9   4   96.12   14.77
   4   9   4  123.98   12.13
   4   9   4  133.05   16.91
   4   9   4  132.57   11.38
  -4  -9  -4  108.10   16.54
   4   9   4   97.06   16.44
   5   9   4  241.95   23.87
  -5  -9  -4  206.96   21.90
   5   9   4  225.52   19.08
   5   9   4  197.70   22.54
   6   9   4   28.50    9.25
   6   9   4   10.63   12.92
  -6  -9  -4   24.58   10.77
   6   9   4   33.96   12.57
  -7  -9  -4   42.52   12.81
   7   9   4   48.98   11.76
   8   9   4   89.60   16.23
  -8  -9  -4   80.20   14.58
  -4  10   4   91.36   17.00
   4 -10  -4   61.38   15.01
  -4  10   4   68.09   17.30
   3 -10  -4  203.09   25.66
  -3  10   4  220.68   25.25
  -3  10   4  262.06   24.98
  -2  10   4   -1.73    9.64
   2 -10  -4   -2.26   11.33
  -2  10   4    2.65    9.25
   1 -10  -4  165.12   21.61
  -1  10   4  136.82   16.87
  -1  10   4  122.97   17.49
   0  10   4  348.97   29.33
   0 -10  -4  375.23   33.86
   0  10   4  288.21   28.88
  -1 -10  -4  213.02   27.98
   1  10   4  274.60   23.57
   1  10   4  241.02   24.08
   1  10   4  288.51   21.94
   2  10   4  244.44   16.45
   2  10   4  212.33   20.31
   2  10   4  235.47   21.38
  -2 -10  -4  240.27   26.99
   2  10   4  248.57   23.32
   3  10   4    7.65   11.31
   3  10   4   12.30    5.07
  -3 -10  -4    4.32   10.76
   3  10   4   -1.58    6.06
   3  10   4    2.78    8.71
   4  10   4   62.91   16.33
   4  10   4  101.12   10.84
  -4 -10  -4   78.46   15.43
   4  10   4  107.90   16.31
   5  10   4   40.35   14.36
   5  10   4   53.61    9.31
   5  10   4   46.64   14.20
  -5 -10  -4   37.89   12.75
   6  10   4    5.93    7.41
   6  10   4   17.18   12.78
   6  10   4    4.28   13.20
  -6 -10  -4    5.19   10.14
  -7 -10  -4    1.04   10.42
   7  10   4   13.23   15.03
   7  10   4   10.61    9.68
   3 -11  -4   14.19   12.17
  -3  11   4    7.09   11.88
  -3  11   4    8.27   12.87
  -2  11   4   25.10   13.04
  -2  11   4   30.10   11.92
   2 -11  -4   30.96   15.12
   1 -11  -4  455.72   40.97
  -1  11   4  428.36   37.16
  -1  11   4  430.28   36.56
   0  11   4   27.03   11.54
   0 -11  -4   35.51   14.56
   0  11   4   13.31    9.66
   1  11   4   77.72   12.79
   1  11   4   82.46   12.75
  -1 -11  -4   94.07   19.18
   1  11   4   73.96   15.01
   2  11   4   69.83   12.60
   2  11   4   88.15   15.29
   2  11   4   69.53   12.04
  -2 -11  -4   54.30   16.51
  -3 -11  -4  547.58   49.95
   3  11   4  629.62   42.64
   3  11   4  540.04   46.56
   3  11   4  649.42   43.32
   4  11   4   18.02   13.86
  -4 -11  -4   11.59   12.23
   4  11   4   23.97   11.64
   5  11   4   30.98   14.23
  -5 -11  -4   39.33   13.58
   5  11   4   28.78   15.33
  -6 -11  -4  154.99   21.06
   6  11   4  155.70   23.44
   6  11   4  186.96   24.15
  -7 -11  -4  246.32   26.22
   7  11   4  230.52   29.49
  -2  12   4  102.96   16.89
   2 -12  -4   76.23   18.64
  -2  12   4   53.85   15.55
  -1  12   4   11.78   11.03
  -1  12   4    4.73   10.53
   1 -12  -4   -2.10   12.51
   0  12   4   14.22   12.22
   0 -12  -4   21.28   14.56
   0  12   4   -0.06    9.73
   1  12   4   14.21   10.11
  -1 -12  -4   19.78   14.92
   1  12   4   -2.43    8.79
  -2 -12  -4   54.08   17.70
   2  12   4   66.19   15.24
   2  12   4   59.68   11.34
   2  12   4   82.07   13.92
   3  12   4   47.69   15.70
   3  12   4   56.67   13.22
  -3 -12  -4   45.88   16.43
  -4 -12  -4   20.78   14.08
   4  12   4   31.00   12.76
   4  12   4   22.90   16.01
   5  12   4   26.59   17.15
   5  12   4   10.30   12.97
  -5 -12  -4   10.77   13.14
   6  12   4   20.41   15.64
   6  12   4    0.14   15.96
  -6 -12  -4    5.44   12.44
   1 -13  -4  242.58   29.95
   0 -13  -4    3.81   14.43
   0  13   4   26.68   14.20
   0  13   4  -16.39    9.06
  -1 -13  -4    9.10   15.14
   1  13   4    6.79    9.82
   1  13   4   33.00   15.20
   2  13   4  100.10   15.39
  -2 -13  -4   58.07   19.54
   2  13   4  169.25   21.79
   2  13   4   68.48   13.42
   3  13   4   14.44   15.29
   3  13   4    5.51   10.87
  -3 -13  -4   23.77   15.75
   4  13   4   30.92   13.53
   4  13   4   16.17   16.09
  -4 -13  -4   24.22   15.83
   5  13   4   14.21   14.17
   4  11  -5   78.52   19.23
   4  11  -5   75.49   20.57
   3  11  -5   42.39   16.96
   3  11  -5   17.61   15.52
   2  11  -5   11.64   10.09
   2  11  -5   36.35   16.22
   1  11  -5  185.37   24.89
   1  11  -5  157.62   18.88
   0  11  -5   -0.06   10.55
   0  11  -5  -13.91   13.54
  -1  11  -5   36.21   16.82
  -1  11  -5   40.02   13.55
   5  10  -5    5.75   13.04
   5  10  -5   26.43   15.43
   4  10  -5  397.88   38.49
   4  10  -5  457.87   39.59
   3  10  -5   -1.84   12.15
   3  10  -5    2.05   14.48
   3  10  -5   -1.70    9.08
   2  10  -5   -7.27    8.59
   2  10  -5    2.05   13.49
   1  10  -5   20.39   13.71
   1  10  -5    9.59    9.10
   0  10  -5  771.29   57.92
   0  10  -5  754.46   52.81
  -1  10  -5   15.40   13.40
  -1  10  -5   48.15   12.68
  -2  10  -5   47.79   13.93
   6   9  -5   -2.20   13.77
   6   9  -5    1.94   13.19
   6   9  -5   -0.88    9.45
   5   9  -5   39.45   15.56
   5   9  -5   29.70   14.79
   4   9  -5    9.42   12.84
   4   9  -5   26.16   12.87
   3   9  -5   23.16   13.13
   3   9  -5    7.17   12.29
   3   9  -5   23.30    8.67
   2   9  -5   61.86   15.43
   2   9  -5   77.93   11.75
   2   9  -5   51.91   15.00
   1   9  -5   -3.69   10.68
   1   9  -5   10.05    8.06
   0   9  -5  419.30   32.40
   0   9  -5  442.55   37.24
  -1   9  -5   19.94   12.73
  -1   9  -5   22.82   10.07
  -2   9  -5   57.53   13.84
  -3   9  -5    7.97   10.45
   7   8  -5   15.56   11.55
   7   8  -5   16.13   16.04
   6   8  -5   21.17   15.39
   6   8  -5   36.59   11.63
   5   8  -5  112.62   19.37
   5   8  -5   96.72   17.59
   5   8  -5  101.32   14.06
   4   8  -5  489.60   42.99
   4   8  -5  574.35   37.51
   4   8  -5  565.07   38.53
   4   8  -5  522.90   42.97
   3   8  -5    5.22    7.15
   3   8  -5    0.81   10.42
   3   8  -5    9.07   10.96
   2   8  -5   50.59   13.37
   2   8  -5   51.02    9.48
   2   8  -5   41.72   12.72
   1   8  -5  366.17   32.27
   1   8  -5  380.47   28.20
   0   8  -5  148.55   18.62
   0   8  -5  133.27   14.78
  -1   8  -5  108.68   16.06
  -1   8  -5  127.99   15.05
   1  -8   5  115.79    9.90
   2  -8   5  156.45   13.43
  -2   8  -5  163.38   18.93
  -3   8  -5  133.26   18.42
  -3   8  -5  189.64   20.42
  -4   8  -5   -4.27    9.99
  -4   8  -5   -8.10    8.92
   7   7  -5  101.07   21.64
   7   7  -5  126.59   17.74
   6   7  -5   68.97   13.16
   6   7  -5   58.21   16.77
   5   7  -5  104.73   17.49
   5   7  -5  121.18   15.27
   5   7  -5  145.77   20.29
   4   7  -5   10.46   10.49
   4   7  -5   40.71    9.44
   4   7  -5   27.48   11.19
   3   7  -5    7.69    6.28
   3   7  -5   -0.28    9.92
   3   7  -5    1.18    6.18
   3   7  -5    0.64    9.30
   2   7  -5  342.68   29.73
   2   7  -5  378.59   26.59
   2   7  -5  350.85   30.24
   1   7  -5  218.68   21.44
   1   7  -5  207.79   18.62
   0   7  -5  974.08   64.58
   0   7  -5 1034.73   68.81
   1  -7   5   44.94    7.30
  -1   7  -5   22.61    8.64
  -1   7  -5   25.80   10.11
  -2   7  -5  105.73   15.18
   2  -7   5  142.20   11.59
   3  -7   5  135.87   12.33
  -3   7  -5  104.36   15.26
  -3   7  -5  135.38   16.69
  -4   7  -5  398.36   34.79
   4  -7   5  428.27   30.45
  -4   7  -5  460.23   36.77
  -5   7  -5  102.07   15.64
   5  -7   5   82.30   12.72
  -5   7  -5  135.18   19.03
   7   6  -5   -1.49   14.00
   7   6  -5    6.43    9.44
   6   6  -5  177.77   23.50
   6   6  -5  183.74   19.51
   5   6  -5   18.60    8.77
   5   6  -5   28.63   11.90
   4   6  -5  113.39   13.37
   4   6  -5  130.75   16.26
   4   6  -5  108.75   16.92
   3   6  -5  104.04   14.38
   3   6  -5  105.87   10.61
   3   6  -5   71.95   11.02
   3   6  -5   74.45   13.51
   2   6  -5   41.50    7.78
   2   6  -5   42.77   10.56
   2   6  -5   47.30   11.10
   1   6  -5    4.33    5.65
   1   6  -5    3.56    8.12
   0   6  -5  139.10   15.23
   0   6  -5  123.89   13.00
   1  -6   5    4.69    2.86
  -1   6  -5   10.66    6.59
  -2   6  -5  394.17   31.27
   3  -6   5    9.99    5.85
  -3   6  -5    5.13    7.26
  -3   6  -5   -0.18    7.04
  -4   6  -5   84.05   12.83
  -4   6  -5   80.47   13.73
   4  -6   5   77.91   10.82
  -5   6  -5   11.13    9.35
  -5   6  -5    9.76   10.28
   5  -6   5    7.82    7.89
   6  -6   5  149.93   17.56
  -6   6  -5  147.52   20.97
  -6   6  -5  171.97   20.26
   8   5  -5   -1.87   15.16
   8   5  -5    6.97   10.85
   7   5  -5   -2.60   13.33
   7   5  -5    2.12    9.70
   6   5  -5  867.33   62.38
   6   5  -5  889.45   59.53
   5   5  -5    9.80    7.66
   5   5  -5   18.17   10.71
   4   5  -5    8.99    6.72
   4   5  -5    4.15    8.02
   4   5  -5   -3.26    8.52
   3   5  -5   29.12    7.70
   3   5  -5   20.53    6.30
   3   5  -5   26.71    9.11
   3   5  -5   45.24   10.27
   2   5  -5 1995.55  119.71
   2   5  -5 1974.04  120.43
   2   5  -5 1952.40  119.44
   2   5  -5 1876.86  125.52
   1   5  -5  -12.67    6.42
   1   5  -5    4.32    6.94
   1   5  -5   -6.69    4.58
   0   5  -5  188.75   17.15
   0  -5   5  230.50   16.95
   0   5  -5  202.13   18.49
   1  -5   5  500.65   37.54
  -1   5  -5  567.47   35.72
  -2   5  -5  178.01   17.11
  -2   5  -5  179.44   16.40
  -3   5  -5   84.83   11.93
  -3   5  -5   44.39    9.73
   3  -5   5   74.85    8.96
  -4   5  -5   67.22   11.45
   4  -5   5   71.27   10.34
  -4   5  -5   75.87   12.69
   5  -5   5  323.97   25.90
  -5   5  -5  281.66   28.27
  -5   5  -5  408.55   30.83
   6  -5   5   -8.94    7.97
  -6   5  -5    2.34   10.16
  -6   5  -5    4.61    9.46
   8   4  -5   23.77   12.82
   8   4  -5   44.86   17.78
   7   4  -5  -14.40   11.39
   7   4  -5   -8.53    8.42
   6   4  -5   35.52   13.41
   6   4  -5   22.67    9.69
   4   4  -5  283.42   21.85
   4   4  -5  240.28   23.10
   3   4  -5   -7.99    6.05
   3   4  -5    5.96    6.54
   3   4  -5   -1.61    5.14
   2   4  -5  587.98   38.86
   2   4  -5  605.15   40.04
   2   4  -5  594.41   41.73
   2   4  -5  609.93   40.76
   1   4  -5  135.80   11.54
   1   4  -5  101.94   10.26
   1   4  -5  119.82   12.53
   1   4  -5  111.75   12.63
   0  -4   5  282.44   20.45
   0   4  -5  242.83   18.82
   0   4  -5  274.44   21.10
   0   4  -5  248.82   19.83
  -1   4  -5  174.04   13.73
  -1   4  -5  159.08   14.62
  -2   4  -5 1777.16  109.05
  -2   4  -5 1845.35  120.99
  -2   4  -5 1827.66  112.37
  -3   4  -5   80.83    9.34
  -3   4  -5   82.72   10.58
   4  -4   5  124.94   12.69
  -4   4  -5  108.45   13.52
  -4   4  -5  118.14   14.37
  -4   4  -5  109.71   11.26
  -5   4  -5  198.65   21.11
  -5   4  -5  256.10   22.82
   5  -4   5  215.51   19.38
  -6   4  -5  396.70   32.03
   6  -4   5  354.20   28.32
  -6   4  -5  318.80   30.96
   7  -4   5   73.93   14.33
  -7   4  -5   70.73   15.57
  -7   4  -5   87.99   16.02
   8   3  -5  195.56   23.00
   8   3  -5  202.64   26.84
   7   3  -5   37.30   11.55
   7   3  -5   44.65   15.56
   6   3  -5  468.70   35.66
   6   3  -5  478.86   38.45
   5   3  -5   13.01    7.67
   5   3  -5    7.32    9.15
   4   3  -5    7.95    7.41
   4   3  -5   17.41    5.60
   4   3  -5   17.94    6.73
   3   3  -5  113.69   13.03
   3   3  -5  114.96   12.05
   3   3  -5  110.07   11.10
   2   3  -5    0.83    4.81
   2   3  -5   13.85    5.60
   2   3  -5    2.30    5.11
   2   3  -5    3.34    3.38
   2   3  -5   10.09    4.49
   2   3  -5    8.87    3.50
   1   3  -5  519.07   36.62
   1   3  -5  473.43   33.30
   1   3  -5  472.16   34.47
   1   3  -5  495.37   31.89
   1   3  -5  511.70   32.94
   0   3  -5  137.90   11.48
   0   3  -5  140.11   12.34
   0  -3   5  109.80   11.63
   0   3  -5  137.86   12.53
   0   3  -5  157.54   11.16
   1  -3   5 1241.30   87.42
  -1   3  -5 1201.41   79.64
  -1   3  -5 1299.18   77.73
  -1   3  -5 1251.04   75.47
  -2   3  -5   93.07    9.19
  -2   3  -5   68.90    9.25
  -2   3  -5   75.18    8.46
  -3   3  -5  283.10   21.87
  -3   3  -5  286.03   20.32
  -4   3  -5  190.93   14.69
   4  -3   5  185.73   15.93
  -4   3  -5  153.37   16.65
  -5   3  -5  127.79   15.05
  -5   3  -5  115.53   15.43
  -5   3  -5  111.52   11.62
   5  -3   5  150.24   14.72
  -6   3  -5  132.78   12.80
  -6   3  -5  127.05   17.87
  -6   3  -5  150.33   17.68
   6  -3   5  153.87   16.81
   7  -3   5   96.40   15.90
  -7   3  -5  129.79   17.71
  -7   3  -5  139.85   19.73
   8   2  -5  278.30   28.13
   8   2  -5  308.24   31.16
   7   2  -5  186.54   21.26
   7   2  -5  221.39   24.29
   6   2  -5  164.66   20.19
   6   2  -5  192.74   19.01
   5   2  -5  216.86   19.13
   5   2  -5  199.39   20.19
   5   2  -5  194.61   18.25
   4   2  -5 1332.88   82.76
   4   2  -5 1228.20   82.54
   4   2  -5 1372.17   95.58
   3   2  -5  208.04   14.20
   3   2  -5  197.21   17.32
   3   2  -5  187.49   16.99
   3   2  -5  222.90   17.27
   2   2  -5 1475.81  106.56
   2   2  -5 1516.05   91.11
   2   2  -5 1489.22   88.80
   2   2  -5 1495.75   92.16
   2   2  -5 1480.41   95.52
   1   2  -5  132.43   11.46
   1   2  -5  143.12   10.31
   1   2  -5  117.35   10.63
   1   2  -5  106.41   11.92
   1   2  -5  108.80   10.76
   1   2  -5  120.80   10.68
   0   2  -5  609.88   40.11
   0  -2   5  580.02   41.16
   0   2  -5  620.74   38.04
   0   2  -5  623.99   39.26
   0   2  -5  609.79   43.82
   1  -2   5    7.66    3.85
   1  -2   5    6.94    4.14
  -1   2  -5   17.87    4.18
  -1   2  -5    7.00    4.25
  -1   2  -5   15.68    4.06
  -1   2  -5   17.62    2.47
  -2   2  -5  780.36   51.32
  -2   2  -5  744.92   48.61
  -2   2  -5  747.44   47.04
  -3   2  -5  165.74   14.94
  -3   2  -5  161.13   13.28
  -3   2  -5  179.46   14.80
  -4   2  -5  202.11   19.91
  -4   2  -5  212.58   16.52
  -4   2  -5  236.51   18.50
   4  -2   5  230.81   17.79
   5  -2   5  558.26   36.44
  -5   2  -5  457.60   39.40
  -5   2  -5  529.94   33.74
  -6   2  -5   95.81    9.98
   6  -2   5   97.42   13.56
  -6   2  -5   67.45   13.73
   7  -2   5   13.90    9.48
   7  -2   5   27.85   13.18
  -7   2  -5   13.84   11.14
  -7   2  -5   22.17    6.41
   8  -2   5   56.00   14.32
   8   1  -5   16.73   13.75
   8   1  -5   30.40   12.44
  -8  -1   5    7.32   10.09
   7   1  -5   21.46   10.50
   7   1  -5   36.12   13.30
   6   1  -5   28.59    7.72
   6   1  -5   31.90   11.12
   6   1  -5   31.42   10.32
   5   1  -5   37.18   10.21
   5   1  -5   42.91    7.87
   5   1  -5   52.75   10.10
  -4  -1   5  189.84   13.76
   4   1  -5  225.25   18.38
   4   1  -5  206.09   17.91
   4   1  -5  219.78   18.69
   3   1  -5  159.51   13.71
   3   1  -5  160.94   10.78
   3   1  -5  146.51   13.45
   3   1  -5  144.54   13.02
  -3  -1   5  125.21   10.49
  -2  -1   5    2.90    4.28
   2   1  -5    5.24    3.96
   2   1  -5    3.32    4.24
   2   1  -5    0.67    3.14
   2   1  -5    4.72    2.72
   1   1  -5   86.44    8.64
  -1  -1   5   83.86    9.33
   1   1  -5   94.31    8.61
   1   1  -5   89.32   10.16
   1   1  -5   87.47    8.59
   1   1  -5   82.73    7.69
   0   1  -5 1762.83  107.34
   0   1  -5 1502.67   95.03
   0  -1   5 1406.74  106.00
   0   1  -5 1442.93   89.65
   0   1  -5 1552.38   92.47
   0  -1   5 1377.00   94.59
  -1   1  -5    4.67    2.92
   1  -1   5    5.00    2.89
  -1   1  -5    0.92    2.92
  -1   1  -5    3.53    3.63
   1  -1   5    1.16    3.74
  -1   1  -5    3.48    2.65
  -2   1  -5  221.16   15.81
  -2   1  -5  210.52   15.08
  -2   1  -5  191.63   15.52
  -2   1  -5  203.97   14.74
  -3   1  -5  872.94   62.07
  -3   1  -5  903.41   55.64
  -3   1  -5  974.06   54.01
  -3   1  -5  774.04   59.04
  -4   1  -5 2002.92  141.02
  -4   1  -5 2139.73  123.19
  -4   1  -5 1851.50  133.07
  -4   1  -5 1907.34  119.05
  -4   1  -5 2097.43  140.38
   5  -1   5    3.56    6.10
  -5   1  -5    9.08    6.63
  -5   1  -5    7.33    7.09
  -5   1  -5    7.91    4.38
  -6   1  -5  182.64   20.14
   6  -1   5  183.71   20.39
  -6   1  -5  220.62   18.63
   6  -1   5  166.70   18.21
  -6   1  -5  198.79   15.50
  -7   1  -5  114.95   16.96
  -7   1  -5  110.52   14.39
   7  -1   5   95.68   17.13
  -7   1  -5   92.09   10.30
   7  -1   5  101.04   15.28
  -8   1  -5  117.21   19.83
  -8   1  -5  135.76   16.94
   8  -1   5  128.41   21.39
   8  -1   5  123.08   18.08
  -8   0   5  423.61   35.64
   8   0  -5  410.61   35.76
   7   0  -5   50.85   12.81
   7   0  -5   60.71   10.39
   6   0  -5  114.95   15.05
   6   0  -5  100.92   12.83
   5   0  -5    4.22    5.42
   5   0  -5   15.55    7.11
   5   0  -5   10.06    7.66
   4   0  -5 1566.12   89.74
   4   0  -5 1538.83   94.16
  -4   0   5 1482.27   91.65
   4   0  -5 1544.99  110.22
   4   0  -5 1501.43   94.94
  -3   0   5    8.89    3.74
   3   0  -5    2.36    2.43
  -3   0   5    7.54    2.69
   3   0  -5    6.72    4.06
   3   0  -5    4.84    4.31
   3   0  -5   12.46    5.06
  -2   0   5  321.84   20.30
   2   0  -5  329.71   19.89
   2   0  -5  319.09   24.14
   2   0  -5  293.97   20.41
   2   0  -5  280.73   21.94
  -2   0   5  292.16   20.01
  -1   0   5  318.43   20.94
  -1   0   5  292.76   20.33
   1   0  -5  296.28   21.96
   1   0  -5  267.42   23.10
   1   0  -5  318.87   19.48
   0   0   5  161.73   14.19
   0   0  -5  137.96   13.54
   0   0   5  154.78   11.51
   0   0   5  184.59   13.30
   0   0  -5  158.24   11.56
   0   0  -5  157.50   12.39
  -1   0  -5    9.55    3.76
   1   0   5    7.94    4.75
  -1   0  -5    7.56    2.76
   1   0   5    1.48    1.98
  -1   0  -5    2.15    2.22
  -1   0  -5    6.09    3.58
  -2   0  -5  584.56   35.59
  -2   0  -5  520.91   34.07
  -2   0  -5  544.26   40.11
  -2   0  -5  543.43   36.34
  -3   0  -5 1033.37   56.66
  -3   0  -5 1077.88   58.73
  -3   0  -5  892.66   66.86
  -3   0  -5  753.74   62.16
  -4   0  -5   76.49    8.98
  -4   0  -5   64.91    7.55
  -4   0  -5   74.85    9.34
  -5   0  -5   55.12    8.70
   5   0   5   51.40    9.44
  -5   0  -5   62.48    7.40
  -6   0  -5  148.27   12.70
   6   0   5  139.07   16.08
  -6   0  -5  154.44   14.87
   6   0   5  123.08   17.04
   7   0   5   -1.19   10.21
  -7   0  -5    0.22    4.69
  -7   0  -5    5.22    8.30
   7   0   5   14.48    9.39
  -8   0  -5  206.08   21.60
   8   0   5  302.97   28.98
   8   0   5  257.23   25.30
  -8   1   5    6.22   11.30
   8  -1  -5   29.14   13.18
   7  -1  -5  253.36   24.90
   7  -1  -5  261.85   24.17
   7  -1  -5  269.63   24.47
   6  -1  -5  413.83   32.77
   6  -1  -5  429.78   34.54
   6  -1  -5  433.83   32.11
   5  -1  -5   24.65    7.10
   5  -1  -5   29.55    8.72
   4  -1  -5  285.90   23.83
   4  -1  -5  326.79   19.44
   4  -1  -5  288.10   22.92
   4  -1  -5  327.77   25.74
  -3   1   5  523.83   32.61
  -3   1   5  519.97   31.76
   3  -1  -5  534.13   39.47
   3  -1  -5  479.10   34.63
   3  -1  -5  517.57   31.60
   3  -1  -5  531.07   33.52
  -2   1   5  534.19   32.49
   2  -1  -5  482.03   38.87
   2  -1  -5  515.62   31.59
   2  -1  -5  510.07   34.18
   2  -1  -5  517.29   31.84
  -2   1   5  522.95   31.00
   1  -1  -5  217.19   20.01
  -1   1   5  264.24   16.37
   1  -1  -5  243.19   18.58
   0  -1  -5 2101.89  142.58
   0   1   5 1954.85  126.26
   0  -1  -5 1993.17  121.72
   0  -1  -5 2051.17  122.88
  -1  -1  -5   70.46    7.26
  -1  -1  -5   89.88    9.65
   1   1   5   92.94   10.75
  -1  -1  -5   83.73    7.96
  -2  -1  -5    2.59    3.85
  -2  -1  -5   19.59    6.11
  -3  -1  -5 1249.19   79.50
  -3  -1  -5 1404.71   82.01
  -3  -1  -5 1338.91   94.97
  -4  -1  -5 1469.68   86.97
  -4  -1  -5 1434.51   89.43
  -5  -1  -5   34.60    5.76
   5   1   5   26.03    8.55
   5   1   5   35.52    8.08
  -5  -1  -5   26.60    6.69
   6   1   5    1.43    7.14
  -6  -1  -5   11.58    6.60
  -6  -1  -5   10.56    4.59
   6   1   5   20.26    9.33
   7   1   5  335.72   28.86
   7   1   5  309.02   26.87
  -7  -1  -5  304.90   21.97
  -7  -1  -5  300.69   24.41
   8   1   5   34.72   12.61
   8   1   5   30.25   14.54
  -8  -1  -5   38.49   10.48
   7  -2  -5   32.64    9.10
  -7   2   5   24.44   11.70
   7  -2  -5   17.73   10.71
   7  -2  -5   55.85   12.50
   6  -2  -5   -8.14    7.35
   6  -2  -5    0.90    8.02
   6  -2  -5   -2.20    6.26
   5  -2  -5   50.85    8.87
   5  -2  -5   49.82    9.10
   5  -2  -5   62.51   10.90
   4  -2  -5  106.78   13.22
   4  -2  -5  140.31   11.91
   4  -2  -5  129.19   13.48
   4  -2  -5  137.42    9.14
   3  -2  -5 1161.01   79.89
   3  -2  -5 1023.25   68.30
   3  -2  -5 1080.55   66.25
   2  -2  -5  805.88   50.99
   2  -2  -5  837.58   49.29
  -2   2   5  854.62   49.90
   2  -2  -5  696.57   59.30
   1  -2  -5  101.67    8.79
   1  -2  -5  112.92   10.83
   0  -2  -5   29.66    4.57
   0  -2  -5   23.77    6.35
  -1  -2  -5  141.80   11.67
  -1  -2  -5  150.32   11.54
  -1  -2  -5  144.38   14.96
  -2  -2  -5 1353.98  107.63
  -2  -2  -5 1590.21   92.05
  -2  -2  -5 1560.54   91.72
  -3  -2  -5    9.26    2.91
  -3  -2  -5   11.30    6.03
  -3  -2  -5    9.03    4.07
  -3  -2  -5   10.35    3.87
   3   2   5   -0.19    4.07
  -4  -2  -5 1238.46   76.35
  -4  -2  -5 1229.16   76.56
   4   2   5 1278.01   75.66
  -4  -2  -5 1227.17   78.69
  -5  -2  -5   35.20    6.69
   5   2   5   44.20    9.42
  -5  -2  -5   55.90    6.91
   5   2   5   48.69    8.92
   6   2   5  188.68   17.54
  -6  -2  -5  151.44   14.14
  -6  -2  -5  157.69   13.48
   6   2   5  172.61   17.91
  -7  -2  -5   55.03    9.29
   7   2   5   44.93   11.63
   7   2   5   47.52   13.09
  -7  -2  -5   58.65    7.62
   8   2   5  283.77   27.34
  -8  -2  -5  285.75   23.69
   8   2   5  303.83   29.43
   7  -3  -5   24.62   12.15
   7  -3  -5   56.76   10.48
  -7   3   5   27.01   13.11
   6  -3  -5  507.93   37.07
   6  -3  -5  467.09   38.72
   6  -3  -5  492.13   34.39
   5  -3  -5   18.24    7.08
   5  -3  -5    4.91    6.26
   5  -3  -5    9.48    7.63
   4  -3  -5  589.96   36.62
   4  -3  -5  590.05   40.59
   4  -3  -5  604.39   45.61
   4  -3  -5  587.33   37.16
   3  -3  -5  217.28   21.98
   3  -3  -5  249.77   19.43
   3  -3  -5  274.11   17.22
   2  -3  -5  995.43   79.59
   2  -3  -5 1115.60   67.47
   2  -3  -5 1123.87   66.31
   1  -3  -5   57.87    8.09
   1  -3  -5   73.16    7.33
   1  -3  -5   79.79   10.83
   0  -3  -5  711.32   54.11
   0  -3  -5  686.31   45.33
   0   3   5  730.58   48.82
   0   3   5  741.35   42.17
  -1  -3  -5 1478.57   87.76
   1   3   5 1436.09   93.73
   1   3   5 1448.58   83.72
  -1  -3  -5 1357.40  103.42
  -2  -3  -5  224.77   15.71
   2   3   5  201.57   15.30
   2   3   5  215.72   14.31
  -2  -3  -5  224.31   20.37
  -2  -3  -5  222.05   15.05
  -2  -3  -5  195.57   15.83
  -3  -3  -5   65.02    7.34
  -3  -3  -5   58.36    6.28
  -3  -3  -5   47.96    5.15
   3   3   5   46.86    7.26
   4   3   5   34.07    7.42
  -4  -3  -5   31.73    6.16
  -4  -3  -5   34.60    5.69
  -4  -3  -5   31.54    5.43
  -5  -3  -5  224.78   17.24
  -5  -3  -5  226.16   17.53
   5   3   5  249.60   19.72
   5   3   5  244.63   20.29
   6   3   5  162.29   16.82
   6   3   5  144.42   17.30
  -6  -3  -5  158.92   13.71
  -7  -3  -5   97.60   11.53
  -7  -3  -5  114.69   10.99
   7   3   5  143.28   17.77
   7   3   5  153.51   17.21
   8   3   5   13.58   10.52
   8   3   5    4.23   11.64
   7  -4  -5    9.83    7.97
   7  -4  -5   26.30   12.04
  -7   4   5    2.12   11.86
  -6   4   5   32.97   12.83
   6  -4  -5   78.55   13.67
   6  -4  -5   65.85   10.88
   5  -4  -5   69.01   11.09
   5  -4  -5   95.66   10.61
   5  -4  -5   76.91   12.41
   4  -4  -5   94.61    8.93
   4  -4  -5  103.12   12.78
   4  -4  -5  111.94    9.88
   4  -4  -5  103.65   12.85
   3  -4  -5   35.08    7.56
   3  -4  -5   57.83    6.79
   3  -4  -5   48.81    5.14
   3  -4  -5   24.36    8.45
   2  -4  -5 1196.85   70.78
   2  -4  -5 1070.72   84.61
   2  -4  -5 1153.11   71.12
   1  -4  -5   56.14    7.96
  -1   4   5   62.81    8.59
   1  -4  -5   58.36   10.54
   1  -4  -5   60.24    7.71
   0   4   5  362.87   26.02
   0  -4  -5  315.59   29.43
   0  -4  -5  357.85   24.54
   0   4   5  352.28   21.83
   1   4   5 1061.82   61.11
   1   4   5 1010.47   68.46
  -1  -4  -5 1063.67   64.91
  -1  -4  -5  994.35   76.73
   2   4   5 1740.58  106.04
  -2  -4  -5 1837.56  110.71
   2   4   5 1788.78  113.36
  -2  -4  -5 1920.31  129.98
  -2  -4  -5 1776.70  118.34
  -3  -4  -5  414.24   27.94
   3   4   5  403.67   26.81
   3   4   5  388.32   27.04
  -3  -4  -5  401.19   27.50
   4   4   5 1322.20   79.83
  -4  -4  -5 1337.53   81.46
  -4  -4  -5 1284.73   80.32
   5   4   5  368.75   25.95
  -5  -4  -5  327.07   22.96
  -5  -4  -5  337.16   24.26
   5   4   5  345.72   26.18
   6   4   5   34.64    9.34
  -6  -4  -5   38.83    7.18
   6   4   5   41.09   10.55
  -6  -4  -5   39.32    6.51
   7   4   5    8.48    9.54
  -7  -4  -5   -1.16    5.26
   7   4   5   -2.59    7.85
  -8  -4  -5   28.60    6.69
   8   4   5   34.19   11.60
   8   4   5   40.73   13.75
   7  -5  -5   19.27    9.20
   7  -5  -5   -0.26   11.10
  -7   5   5    1.70   12.99
   6  -5  -5  304.23   26.99
  -6   5   5  241.05   28.33
   6  -5  -5  345.88   27.71
   5  -5  -5   59.75    9.21
   5  -5  -5   67.09   12.13
   5  -5  -5   67.62   10.77
   4  -5  -5   -1.74    6.08
   4  -5  -5   -0.05    4.62
   4  -5  -5   -1.12    4.34
   4  -5  -5    3.29    6.55
   3  -5  -5   81.45   10.26
   3  -5  -5  103.29    8.38
   3  -5  -5   94.05   14.22
   3  -5  -5  116.80   11.75
   3  -5  -5  102.73    8.00
   2  -5  -5  344.90   22.94
   2  -5  -5  308.28   22.24
   2  -5  -5  277.80   27.58
  -2   5   5  282.13   25.11
   1  -5  -5   14.61    7.92
  -1   5   5    6.23    5.95
   1  -5  -5   13.38    5.88
   1  -5  -5   13.78    5.38
   0  -5  -5  952.33   64.58
   0   5   5 1083.80   61.46
   0   5   5 1021.89   69.07
   0  -5  -5  986.12   76.25
   0  -5  -5 1019.57   59.83
  -1  -5  -5   86.76    7.97
  -1  -5  -5   89.80   13.90
   1   5   5   76.68    8.34
  -1  -5  -5   89.38   10.51
  -2  -5  -5  617.04   41.55
   2   5   5  602.06   38.80
  -2  -5  -5  610.83   42.48
   2   5   5  643.39   41.08
  -2  -5  -5  638.37   48.74
  -3  -5  -5   53.56    8.56
  -3  -5  -5   56.93    5.82
   3   5   5   43.64    7.66
   3   5   5   46.10    6.10
   3   5   5   41.14    6.35
   4   5   5   20.55    6.91
  -4  -5  -5   23.27    6.89
  -5  -5  -5   24.12    7.00
   5   5   5   16.88    8.34
   5   5   5   20.63    7.39
   5   5   5   25.00    5.42
   6   5   5  287.50   24.86
  -6  -5  -5  288.11   19.84
  -6  -5  -5  289.98   22.06
   6   5   5  285.21   24.23
   7   5   5    0.38    9.05
  -7  -5  -5    1.11    5.53
   7   5   5   -1.30    8.50
   8   5   5   44.97   14.20
   8   5   5   10.50   10.54
  -6   6   5  295.86   31.65
   6  -6  -5  332.15   28.35
   6  -6  -5  309.64   28.33
   5  -6  -5  150.89   16.09
  -5   6   5  140.88   19.80
  -5   6   5  100.12   17.67
   5  -6  -5  118.19   15.95
   4  -6  -5  435.54   28.85
   4  -6  -5  458.13   32.07
   4  -6  -5  448.61   30.79
  -4   6   5  406.29   36.50
  -3   6   5   98.16   14.56
   3  -6  -5   66.33   13.79
   3  -6  -5   92.64   11.00
   3  -6  -5  106.71   11.47
   3  -6  -5   84.10    7.86
   2  -6  -5 1760.40  131.60
  -2   6   5 1723.22  122.58
   2  -6  -5 1960.82  112.49
   2  -6  -5 1851.76  108.04
   2  -6  -5 1764.58  110.89
   1  -6  -5   42.08    8.72
   1  -6  -5   37.56    7.50
   1  -6  -5   47.34   11.50
  -1   6   5   33.66    9.05
   1  -6  -5   49.60    4.95
   0  -6  -5   79.05   11.75
   0   6   5  112.84   11.43
   0   6   5  108.91    9.32
   0  -6  -5  108.90   15.96
   0  -6  -5  108.49    8.85
  -1  -6  -5   58.74    9.78
  -1  -6  -5   71.36    7.86
  -1  -6  -5   49.86   12.42
   1   6   5   59.65    7.94
   1   6   5   57.75    7.51
   2   6   5  847.21   53.24
   2   6   5  911.37   56.93
  -2  -6  -5  847.89   65.90
  -2  -6  -5  855.02   56.79
   3   6   5   62.17    8.65
  -3  -6  -5   59.34   10.27
   3   6   5   69.02    9.48
   4   6   5    1.18    4.05
  -4  -6  -5   -6.90    5.46
   4   6   5    6.11    5.82
   4   6   5    1.55    6.12
   5   6   5  198.44   20.11
   5   6   5  243.47   19.50
  -5  -6  -5  223.29   19.65
   6   6   5   27.70   10.41
  -6  -6  -5   26.32    8.01
   6   6   5   31.50    9.71
  -7  -6  -5    7.14    6.70
   7   6   5   -2.48    8.38
   7   6   5    4.46   10.13
  -8  -6  -5    0.17    6.86
   8   6   5   -7.60    9.22
   8   6   5   -0.01   11.69
   6  -7  -5   83.60   14.84
  -6   7   5   69.10   17.25
   6  -7  -5   83.58   13.65
  -6   7   5   77.78   19.15
   5  -7  -5  181.27   19.27
  -5   7   5  192.66   24.15
   5  -7  -5  245.70   21.57
  -5   7   5  115.70   20.92
  -4   7   5  240.04   25.67
   4  -7  -5  174.15   23.41
   4  -7  -5  280.36   21.36
   4  -7  -5  318.29   22.40
  -4   7   5  224.32   24.76
   3  -7  -5    2.86    9.18
  -3   7   5    9.48    9.82
   3  -7  -5    8.74    7.87
   3  -7  -5    2.08    6.24
   2  -7  -5   19.96    8.85
   2  -7  -5   18.34   10.72
  -2   7   5    4.88    8.65
   2  -7  -5   12.94    6.10
   1  -7  -5   25.43    4.87
   1  -7  -5   27.85    8.70
   1  -7  -5   18.09   10.94
  -1   7   5   16.89    8.25
   1  -7  -5   15.07    6.57
   0  -7  -5 2109.19  158.57
   0   7   5 2168.78  145.80
   0   7   5 2236.76  131.44
   0  -7  -5 2222.32  128.21
   0  -7  -5 2225.26  135.96
  -1  -7  -5   25.25    8.37
   1   7   5   18.14    5.70
  -1  -7  -5   19.68   10.14
   1   7   5    7.06    5.68
   2   7   5 1014.55   65.86
   2   7   5  990.32   62.91
  -2  -7  -5 1005.87   65.44
  -2  -7  -5  985.47   75.64
   3   7   5   57.46   10.06
   3   7   5   99.06   11.43
  -3  -7  -5   78.29   12.04
  -3  -7  -5   89.35   13.61
   4   7   5  642.88   45.12
   4   7   5  659.36   43.80
   4   7   5  674.44   41.32
  -4  -7  -5  615.57   45.01
   5   7   5   81.49   11.65
  -5  -7  -5  111.84   13.69
   5   7   5   64.50   12.76
   5   7   5   90.80   11.95
  -6  -7  -5  386.10   30.60
   6   7   5  375.28   31.79
   6   7   5  444.80   31.41
   7   7   5  268.22   25.28
  -7  -7  -5  273.26   22.94
   7   7   5  267.35   26.48
   8   7   5  118.07   18.43
  -8  -7  -5  131.35   14.62
   8   7   5  108.71   20.07
   5  -8  -5   17.14   10.48
  -5   8   5   -3.27   11.15
  -5   8   5  -12.52   12.04
   5  -8  -5    5.36    9.63
   4  -8  -5  148.34   16.10
   4  -8  -5  150.62   15.58
  -4   8   5  109.27   18.36
   4  -8  -5   99.50   17.47
  -4   8   5  119.69   19.38
   3  -8  -5   54.30    9.46
  -3   8   5   54.68   12.99
   3  -8  -5   45.14   11.36
   3  -8  -5   43.65   13.35
  -3   8   5   28.88   13.18
   2  -8  -5  601.04   54.93
   2  -8  -5  704.70   45.12
  -2   8   5  709.57   51.35
   2  -8  -5  718.99   47.83
   1  -8  -5  142.77   20.08
  -1   8   5  170.84   16.98
   1  -8  -5  144.68   16.88
   0  -8  -5  130.92   15.96
   0   8   5  126.35   13.94
   0  -8  -5  132.36   19.38
   0   8   5  127.22   12.29
  -1  -8  -5    2.83    8.01
  -1  -8  -5   28.29   11.56
   1   8   5  -13.08    5.45
   1   8   5   -0.39    5.46
  -2  -8  -5    9.32    7.50
   2   8   5   -1.05    6.17
  -2  -8  -5   -2.23    8.90
   2   8   5   -2.45    6.54
  -3  -8  -5  148.74   18.10
   3   8   5  116.44   14.16
  -3  -8  -5   99.75   14.86
   3   8   5  130.89   14.74
   4   8   5  310.17   23.57
  -4  -8  -5  332.44   27.09
   4   8   5  320.41   26.57
   5   8   5  131.47   15.98
  -5  -8  -5  152.25   17.40
   5   8   5  136.32   17.28
   5   8   5  150.66   15.36
   6   8   5    2.44   10.32
   6   8   5    6.61    7.55
  -6  -8  -5    4.56    8.17
  -7  -8  -5    4.27    8.68
   7   8   5   -3.22    8.54
   7   8   5  -12.85   10.76
   8   8   5  140.75   20.16
  -8  -8  -5  191.07   18.38
   8   8   5  142.70   22.91
  -5   9   5    1.29   12.16
   5  -9  -5    1.13    9.57
   4  -9  -5  532.98   37.48
  -4   9   5  488.83   43.27
   4  -9  -5  518.85   38.99
   3  -9  -5   62.89   14.71
  -3   9   5   67.29   15.08
  -3   9   5   90.52   15.64
   3  -9  -5   65.95   13.81
   3  -9  -5   60.20   10.84
  -2   9   5   17.17    9.82
  -2   9   5   18.48    9.91
   2  -9  -5    4.63    6.80
   2  -9  -5    7.09   11.53
   1  -9  -5   76.16   16.58
  -1   9   5   72.09   12.46
   0   9   5  485.41   36.96
   0  -9  -5  472.30   42.69
   1   9   5   -5.82    5.81
  -1  -9  -5    2.22   11.20
   1   9   5    1.56    7.17
   2   9   5  109.68   13.28
   2   9   5  137.92   15.65
  -2  -9  -5  119.97   16.42
  -2  -9  -5  135.34   19.42
  -3  -9  -5  383.54   31.69
  -3  -9  -5  394.73   35.09
   3   9   5  370.86   29.71
   3   9   5  401.38   31.60
   4   9   5  307.95   26.27
   4   9   5  264.85   24.97
  -4  -9  -5  309.82   26.13
   4   9   5  263.57   21.42
   5   9   5  106.73   17.01
   5   9   5  116.32   13.19
   5   9   5  100.97   15.48
  -5  -9  -5   83.27   15.30
   6   9   5   29.93    9.82
   6   9   5   47.83   12.95
  -6  -9  -5   26.84   11.10
   7   9   5  217.85   23.88
   7   9   5  283.72   28.31
  -7  -9  -5  316.15   26.08
   8   9   5   -4.64    9.58
   4 -10  -5    1.95   11.56
  -4  10   5    6.24   11.77
  -4  10   5   16.72   12.82
  -3  10   5  150.29   21.11
   3 -10  -5  175.79   20.05
   3 -10  -5  125.35   20.98
  -3  10   5  149.24   20.19
  -2  10   5  161.50   21.49
  -2  10   5  218.36   21.78
   2 -10  -5  194.79   25.35
   1 -10  -5   47.25   15.32
  -1  10   5   59.67   13.15
  -1  10   5   51.80   11.82
   0  10   5  386.20   33.22
   0 -10  -5  426.64   39.04
   0  10   5  420.57   33.73
   1  10   5  202.45   21.99
  -1 -10  -5  197.88   26.89
   1  10   5  256.32   20.36
   1  10   5  249.30   21.89
   2  10   5  134.79   14.18
   2  10   5  116.18   13.51
   2  10   5  131.03   16.06
  -2 -10  -5   82.70   18.63
  -2 -10  -5   92.81   16.49
   3  10   5   16.83    5.92
  -3 -10  -5   36.26   12.62
   3  10   5   17.56   11.57
   3  10   5   25.40   10.00
  -3 -10  -5   22.76   12.82
   3  10   5   35.29    7.82
   4  10   5  348.83   30.43
  -4 -10  -5  326.72   33.40
   4  10   5  375.78   26.16
  -4 -10  -5  360.18   31.19
   4  10   5  364.75   31.80
   5  10   5   16.41   11.96
   5  10   5   31.88   13.25
   5  10   5   20.70    7.92
  -5 -10  -5    8.69   10.50
   6  10   5   21.27   13.67
  -6 -10  -5   20.54   11.72
   6  10   5   -6.19    7.41
   6  10   5    3.24   11.49
   7  10   5   94.52   20.24
   7  10   5   71.13   14.06
  -7 -10  -5   88.89   16.72
   3 -11  -5   -0.36   12.58
  -3  11   5  -12.93   10.87
  -3  11   5    0.00   11.06
   3 -11  -5   11.18   13.19
  -2  11   5    6.17   11.42
  -2  11   5   -1.16    9.63
   2 -11  -5   12.09   14.37
  -1  11   5   11.46   10.65
   1 -11  -5   19.08   14.30
  -1  11   5    7.45   10.23
   0 -11  -5  194.77   25.74
   0  11   5  191.46   21.07
   0  11   5  202.48   21.51
  -1 -11  -5  272.51   31.18
   1  11   5  230.51   25.44
   1  11   5  279.76   25.14
   1  11   5  285.32   22.72
   2  11   5   11.89    8.18
   2  11   5   15.82   11.63
  -2 -11  -5    7.47   13.78
   2  11   5    9.00    8.55
   3  11   5   94.11   12.27
  -3 -11  -5   92.07   18.84
   3  11   5   80.18   16.88
   3  11   5   99.85   14.68
  -3 -11  -5   62.02   15.24
  -4 -11  -5   11.00   11.13
   4  11   5   23.52   11.53
  -4 -11  -5    9.55   12.60
   4  11   5    4.13   13.03
   5  11   5    5.40   12.65
  -5 -11  -5   14.90   10.67
   5  11   5    2.29   12.28
   6  11   5   20.36   14.81
   6  11   5   49.43   16.03
  -6 -11  -5   18.50   12.99
   6  11   5   20.10    9.32
  -2  12   5  225.61   26.43
  -2  12   5  228.52   25.39
   2 -12  -5  263.62   30.84
  -1  12   5   18.43   11.49
  -1  12   5   -3.97   10.48
   1 -12  -5   -3.56   13.17
   0  12   5  221.98   23.26
   0  12   5  205.93   23.70
   0 -12  -5  219.62   27.84
   1  12   5   -4.34    9.01
  -1 -12  -5   20.33   14.95
   1  12   5   -3.58    8.37
   2  12   5  346.88   29.68
  -2 -12  -5  200.80   31.75
   2  12   5  306.13   26.42
   2  12   5  331.12   25.80
  -3 -12  -5   43.20   14.56
   3  12   5   59.79   16.12
   3  12   5   70.87   13.46
  -3 -12  -5   40.40   16.53
   4  12   5  182.25   21.34
  -4 -12  -5  161.55   22.50
   4  12   5  186.02   24.87
  -5 -12  -5   90.36   17.76
  -5 -12  -5   72.95   18.52
   5  12   5  118.40   21.51
   5  12   5   86.15   17.85
  -6 -12  -5   26.39   13.84
   6  12   5   20.33   15.41
   0 -13  -5   67.03   18.96
   0  13   5   39.59   13.70
   0  13   5   53.11   15.65
   1  13   5   18.40   10.68
  -1 -13  -5    9.55   15.47
   2  13   5  159.27   18.45
   2  13   5  151.01   17.94
  -2 -13  -5  131.38   25.08
   2  13   5  182.19   22.49
  -3 -13  -5   16.83   16.26
  -3 -13  -5   -7.19   11.76
   3  13   5    2.19   13.62
   3  13   5    4.38   10.46
   4  13   5   19.29   12.36
   4  13   5   -3.77   15.38
  -4 -13  -5    4.30   12.90
  -4 -13  -5   18.44   15.89
  -5 -13  -5   -2.14   14.58
   2  11  -6   92.55   21.06
   2  11  -6   87.95   15.01
   1  11  -6   94.88   15.81
   1  11  -6   72.39   20.45
   0  11  -6   42.78   13.51
   4  10  -6   26.98   14.42
   4  10  -6   14.30   14.76
   3  10  -6  195.38   27.56
   3  10  -6  260.00   29.22
   3  10  -6  261.03   22.85
   2  10  -6    4.31   14.20
   2  10  -6  -17.38    8.73
   1  10  -6    0.16   13.90
   1  10  -6    0.93    9.49
   0  10  -6    8.36   10.44
   0  10  -6   -8.36   13.05
  -1  10  -6   -1.46   13.99
  -1  10  -6   -3.22   10.20
  -2  10  -6   28.76   15.44
  -2  10  -6   26.96   12.60
   5   9  -6  247.47   28.88
   5   9  -6  248.72   28.64
   4   9  -6  254.10   28.36
   4   9  -6  237.74   27.04
   3   9  -6   44.31   15.15
   3   9  -6   46.62   15.04
   3   9  -6   31.57   10.23
   2   9  -6   28.67   10.15
   2   9  -6   16.03   12.92
   1   9  -6  414.84   30.28
   1   9  -6  328.88   33.63
   0   9  -6   46.95   15.18
   0   9  -6   38.89   11.04
  -1   9  -6  402.99   33.43
  -1   9  -6  448.19   36.94
  -2   9  -6   15.66   12.53
  -2   9  -6    6.41   10.75
  -3   9  -6   36.89   13.65
  -3   9  -6   36.99   13.15
   6   8  -6   31.95   15.35
   6   8  -6   17.43   11.04
   5   8  -6   -2.37    8.89
   5   8  -6    8.63   12.74
   5   8  -6   -6.02   12.77
   4   8  -6   26.79   13.20
   4   8  -6   29.63   14.00
   4   8  -6   38.05    9.69
   4   8  -6   25.92    9.99
   3   8  -6   68.28   11.29
   3   8  -6   48.59   14.51
   3   8  -6   59.99   14.72
   2   8  -6   39.26   13.20
   2   8  -6   39.71    9.57
   2   8  -6   40.35   14.01
   1   8  -6  396.51   33.20
   1   8  -6  360.32   28.84
   0   8  -6  461.06   35.73
   0   8  -6  374.41   30.75
  -1   8  -6    4.28   10.30
  -1   8  -6    7.10    8.44
  -2   8  -6   14.12   10.28
  -3   8  -6  341.93   29.29
  -3   8  -6  327.64   30.45
  -4   8  -6   11.34   11.64
  -4   8  -6   14.23   11.50
   7   7  -6   11.56   15.74
   7   7  -6   53.20   14.64
   6   7  -6   53.34   17.02
   6   7  -6   72.59   14.58
   5   7  -6  446.23   35.76
   5   7  -6  505.59   39.59
   4   7  -6   -0.96    9.81
   4   7  -6    0.05    7.80
   4   7  -6   -0.07   10.11
   3   7  -6   -6.56    9.31
   3   7  -6   -6.54    6.75
   3   7  -6    6.62   10.58
   3   7  -6    4.28    7.84
   2   7  -6   30.29   11.24
   2   7  -6   34.07   11.32
   2   7  -6    8.52    7.38
   1   7  -6  433.17   35.68
   1   7  -6  476.42   33.09
   0   7  -6   16.12    8.35
   0   7  -6   37.35   11.19
  -1   7  -6   -2.11    8.17
  -1   7  -6    2.91    7.46
  -2   7  -6   30.24    9.83
  -3   7  -6   -2.79    8.85
   3  -7   6    7.57    6.55
  -3   7  -6   -5.23    8.20
   4  -7   6    9.90    8.05
  -4   7  -6    5.76    9.16
  -4   7  -6   30.02   11.49
  -5   7  -6    5.40   10.02
  -5   7  -6   19.85   12.09
   5  -7   6   -2.58    8.57
   7   6  -6   66.60   18.60
   7   6  -6   72.48   15.71
   6   6  -6   74.58   14.47
   6   6  -6   88.14   18.50
   4   6  -6  186.98   18.77
   4   6  -6  167.62   20.12
   4   6  -6  217.83   21.71
   3   6  -6  118.36   16.58
   3   6  -6  119.78   14.24
   3   6  -6  104.43   15.28
   3   6  -6  116.63   12.70
   2   6  -6   52.64   11.73
   2   6  -6   34.60   10.95
   2   6  -6   25.47    7.97
   1   6  -6 1096.25   70.26
   1   6  -6 1106.09   74.27
   0   6  -6   -0.50    6.24
   0   6  -6   -4.03    7.45
  -1   6  -6   15.30    7.68
  -1   6  -6   55.56   10.33
  -2   6  -6  -12.37    6.88
  -2   6  -6   -2.09    6.38
   3  -6   6  501.53   33.39
  -3   6  -6  503.80   38.05
  -3   6  -6  456.66   36.00
  -4   6  -6   89.54   14.96
   4  -6   6  124.97   13.71
  -4   6  -6  115.78   14.96
   5  -6   6    8.09    8.39
  -5   6  -6   -1.22    8.64
   7   5  -6    4.92   13.35
   7   5  -6   32.15   12.65
   6   5  -6    7.78   11.81
   6   5  -6    0.09    9.03
   5   5  -6   66.41   14.71
   5   5  -6   56.92   12.11
   4   5  -6   56.58   12.35
   4   5  -6   34.17    9.53
   3   5  -6   71.23    9.27
   3   5  -6   43.14   10.91
   3   5  -6   46.88    9.94
   3   5  -6   47.98   11.37
   2   5  -6  284.65   24.93
   2   5  -6  302.41   23.05
   2   5  -6  338.77   25.77
   1   5  -6   -3.82    7.07
   1   5  -6   -0.21    5.80
   0   5  -6   72.45   10.28
   0   5  -6   73.43    9.22
   0   5  -6   69.11   11.01
  -1   5  -6  286.86   22.95
  -1   5  -6  291.97   21.46
   1  -5   6  279.58   21.54
  -1   5  -6  295.27   22.57
  -2   5  -6    3.23    5.65
  -2   5  -6   -7.70    6.22
  -2   5  -6   -5.71    4.36
  -3   5  -6  130.51   14.76
  -3   5  -6  102.53   12.22
  -3   5  -6  143.45   14.55
   4  -5   6   -0.98    6.57
  -4   5  -6    0.52    6.84
  -4   5  -6    2.48    8.34
  -5   5  -6  441.66   33.50
  -5   5  -6  410.89   33.86
   5  -5   6  406.85   31.15
  -6   5  -6   48.09   13.39
   6  -5   6   53.21   12.21
  -6   5  -6   47.66   12.47
   7   4  -6  206.76   25.13
   7   4  -6  201.10   22.08
   6   4  -6  438.18   34.68
   6   4  -6  436.73   36.44
   5   4  -6   62.31   12.27
   5   4  -6  110.87   15.79
   4   4  -6   48.01   11.21
   4   4  -6   46.45   10.01
   3   4  -6  385.99   30.69
   3   4  -6  375.67   29.64
   3   4  -6  446.83   30.62
   2   4  -6   95.19   12.25
   2   4  -6   85.86   11.84
   2   4  -6   94.38   10.48
   2   4  -6   99.05   12.05
   1   4  -6  105.04   11.99
   1   4  -6   80.65    9.45
   1   4  -6   89.51   10.40
   0   4  -6  421.26   29.17
   0   4  -6  392.33   27.16
   0   4  -6  374.53   27.94
  -1   4  -6  433.20   32.37
  -1   4  -6  474.96   31.58
   1  -4   6  459.79   34.19
  -1   4  -6  517.33   33.30
  -2   4  -6  198.20   16.60
  -2   4  -6  157.96   15.02
  -2   4  -6  193.21   16.92
  -3   4  -6  427.63   30.22
  -3   4  -6  398.90   27.65
  -3   4  -6  348.59   28.81
  -4   4  -6   49.53    9.59
  -4   4  -6   63.30    9.01
  -4   4  -6   58.73   11.17
   4  -4   6   47.98    9.12
   5  -4   6  119.98   14.54
  -5   4  -6  131.84   15.94
  -5   4  -6  100.45   11.94
  -5   4  -6  103.72   14.21
  -6   4  -6   19.00   10.23
  -6   4  -6   -0.23    9.80
   6  -4   6   19.08   10.22
   7   3  -6   64.51   17.01
   7   3  -6  110.86   16.45
   6   3  -6  155.89   17.94
   6   3  -6  144.21   19.22
   5   3  -6   83.38   13.94
   5   3  -6  103.00   13.86
   4   3  -6   -1.72    6.74
   4   3  -6    1.60    6.76
   4   3  -6    0.27    4.53
   3   3  -6  963.96   68.74
   3   3  -6  884.43   60.67
   3   3  -6  955.66   60.52
   2   3  -6  859.56   56.41
   2   3  -6  825.85   53.75
   2   3  -6  854.69   52.22
   2   3  -6  806.63   53.91
   2   3  -6  829.68   55.16
   2   3  -6  863.96   61.49
   1   3  -6  324.18   23.24
   1   3  -6  320.84   23.29
   1   3  -6  275.54   21.73
   1   3  -6  274.41   20.89
   0  -3   6   43.60    6.21
   0   3  -6   49.01    7.65
   0   3  -6   46.11    5.10
   0   3  -6   44.22    6.70
   0   3  -6   48.83    7.72
  -1   3  -6 2584.25  154.91
  -1   3  -6 2613.90  159.20
   1  -3   6 2676.30  182.17
  -1   3  -6 2555.40  164.13
  -2   3  -6  293.11   21.57
  -2   3  -6  269.52   21.49
  -2   3  -6  266.01   20.10
  -3   3  -6   -2.24    3.86
  -3   3  -6    6.80    4.99
  -3   3  -6    2.83    5.89
  -4   3  -6  191.87   15.91
  -4   3  -6  196.86   17.90
   4  -3   6  173.06   16.61
  -4   3  -6  204.10   18.15
   5  -3   6  648.10   42.82
  -5   3  -6  677.70   43.92
  -5   3  -6  609.28   40.54
  -5   3  -6  561.04   45.37
  -6   3  -6    0.78    8.79
  -6   3  -6    1.74    5.81
  -6   3  -6   18.36   10.22
   6  -3   6    0.79    8.32
  -7   3  -6   52.15   13.42
  -7   3  -6   46.55   13.53
   7  -3   6   50.52   12.95
   8   2  -6    5.12   14.18
   8   2  -6   13.52   12.19
   7   2  -6  193.50   23.42
   7   2  -6  188.38   21.56
   6   2  -6    0.97    8.18
   6   2  -6    2.83    6.09
   6   2  -6    3.14   10.20
   5   2  -6   22.49    8.68
   5   2  -6   14.34    9.45
   5   2  -6   24.30    6.80
   4   2  -6    1.75    4.72
   4   2  -6   -2.77    6.46
   4   2  -6    9.66    6.58
   3   2  -6  241.52   20.78
   3   2  -6  240.52   19.59
   3   2  -6  274.02   20.69
   3   2  -6  245.11   17.37
   2   2  -6  461.45   31.97
   2   2  -6  450.27   33.44
   2   2  -6  479.27   36.00
   2   2  -6  505.27   30.84
   1   2  -6   61.00    8.14
   1   2  -6   73.07    7.43
   1   2  -6   67.70    7.54
   1   2  -6   54.98    7.92
   0   2  -6   20.22    3.78
   0   2  -6   14.50    5.02
   0   2  -6   20.76    4.70
   0   2  -6   32.59    6.28
  -1   2  -6   91.29    9.16
  -1   2  -6   92.58    7.94
  -1   2  -6   81.17    8.66
   1  -2   6   92.20    9.71
  -1   2  -6   86.48    9.87
  -2   2  -6   17.85    5.07
  -2   2  -6   30.09    5.04
  -2   2  -6   19.08    6.25
  -3   2  -6  273.69   22.69
  -3   2  -6  306.44   21.64
  -3   2  -6  326.76   22.98
  -4   2  -6   11.53    7.12
  -4   2  -6   12.52    5.09
  -4   2  -6   11.66    5.80
  -5   2  -6  727.80   46.51
   5  -2   6  668.89   45.68
  -5   2  -6  621.64   48.85
  -5   2  -6  704.23   43.89
  -6   2  -6  -16.08    7.90
  -6   2  -6    3.79    5.38
  -6   2  -6   -5.26    8.37
   6  -2   6   -8.64    7.93
  -7   2  -6   15.23    6.93
   7  -2   6   17.76   10.52
  -7   2  -6    8.71   10.37
   7  -2   6   30.28   14.05
  -7   2  -6   13.40   11.74
   8   1  -6  170.13   21.92
   8   1  -6  169.51   23.12
   7   1  -6  150.13   18.84
   7   1  -6  141.63   16.29
   7   1  -6  118.22   18.62
   6   1  -6  144.04   16.37
   6   1  -6  174.02   19.00
   6   1  -6  177.39   18.63
   5   1  -6  101.73   13.82
   5   1  -6  113.19   12.81
   5   1  -6  118.95   14.22
   4   1  -6   64.85    9.11
   4   1  -6   70.66   10.67
   4   1  -6   62.91    9.70
   3   1  -6 1194.86   74.56
   3   1  -6 1218.18   72.41
   3   1  -6 1206.43   87.64
   3   1  -6 1209.46   76.31
   2   1  -6  130.09   11.38
   2   1  -6  146.63   10.97
   2   1  -6  125.05   12.24
   2   1  -6  122.71   13.09
   1   1  -6  330.39   24.80
   1   1  -6  344.14   21.70
   1   1  -6  280.25   22.21
   0   1  -6  262.00   19.51
   0  -1   6  258.52   19.25
   0   1  -6  287.17   20.19
   0   1  -6  253.40   19.01
   0   1  -6  320.70   21.70
  -1   1  -6 1348.80   81.46
   1  -1   6 1301.28   86.49
  -1   1  -6 1149.11   93.29
  -1   1  -6 1339.84   79.03
  -1   1  -6 1352.56   82.83
   1  -1   6 1407.88   93.72
  -2   1  -6  145.31   11.51
  -2   1  -6  131.48   12.11
  -2   1  -6  122.95   11.05
  -3   1  -6   71.06    9.32
  -3   1  -6   88.71    8.04
  -3   1  -6   76.89    7.60
  -3   1  -6   69.82    8.37
  -4   1  -6  253.10   18.60
  -4   1  -6  235.63   16.97
  -4   1  -6  160.54   17.77
  -4   1  -6  222.91   16.01
  -4   1  -6  211.29   17.27
  -5   1  -6  204.56   20.51
  -5   1  -6  275.14   20.47
   5  -1   6  240.52   20.00
  -5   1  -6  242.70   18.00
  -5   1  -6  209.92   19.25
  -6   1  -6   72.54   13.24
   6  -1   6  113.22   14.39
  -6   1  -6   88.10   12.82
  -6   1  -6   83.64   10.11
   7  -1   6  149.87   21.90
  -7   1  -6  155.23   18.60
   7  -1   6  195.27   20.79
  -7   1  -6  218.24   22.56
  -7   1  -6  202.60   16.44
  -8   1  -6   62.15   13.48
   8  -1   6   48.23   14.54
   7   0  -6  -12.21    9.01
   7   0  -6   -1.01   10.34
   7   0  -6   15.62    7.61
   6   0  -6   67.77   10.84
   6   0  -6   62.22   12.77
   6   0  -6   73.98   12.83
   5   0  -6    9.33    7.31
   5   0  -6   33.80    7.62
   5   0  -6   16.52    8.23
   4   0  -6  324.18   27.67
   4   0  -6  356.35   21.77
  -4   0   6  343.36   22.32
   4   0  -6  321.65   25.99
   4   0  -6  349.46   24.97
   3   0  -6  153.97   11.75
   3   0  -6  140.87   14.66
   3   0  -6  146.59   13.25
   3   0  -6  183.80   15.14
   2   0  -6  116.95   10.07
   2   0  -6  127.74    9.87
   2   0  -6  106.80   12.29
   2   0  -6  118.48   11.75
  -1   0   6  724.60   47.04
   1   0  -6  756.87   49.48
   1   0  -6  792.00   55.13
   1   0  -6  715.70   45.64
   0   0   6   64.55    6.09
   0   0  -6   51.32    7.40
   0   0  -6   54.85    7.26
   0   0   6   66.40    8.17
   0   0  -6   54.76    6.29
  -1   0  -6  833.27   50.08
   1   0   6  806.43   53.96
  -1   0  -6  817.23   51.83
   1   0   6  832.79   60.24
  -1   0  -6  805.13   51.59
  -2   0  -6  283.10   19.35
  -2   0  -6  282.39   20.53
  -2   0  -6  270.18   22.04
  -2   0  -6  287.53   18.57
  -3   0  -6  799.69   53.77
  -3   0  -6  860.78   51.86
  -3   0  -6  814.81   50.07
  -3   0  -6  769.53   58.55
  -4   0  -6  250.56   22.13
  -4   0  -6  308.74   20.39
  -4   0  -6  314.83   21.81
  -4   0  -6  267.80   23.55
  -5   0  -6  101.31   10.29
  -5   0  -6  109.14   12.21
   5   0   6   96.81   12.43
  -5   0  -6   91.61   11.85
  -5   0  -6   92.90   11.53
   6   0   6  112.54   14.34
  -6   0  -6   95.38   10.51
  -6   0  -6   79.59   12.95
  -6   0  -6   89.07   12.26
   6   0   6   78.73   14.54
  -7   0  -6   26.53    7.22
  -7   0  -6   25.20   11.40
   7   0   6   25.46   13.16
   7   0   6   33.62   10.83
  -7   0  -6   33.16   10.24
   8   0   6  144.96   22.20
   8   0   6  155.10   19.74
  -8   0  -6  147.80   20.44
  -8   0  -6  121.37   16.68
   7  -1  -6   -0.88   10.23
   7  -1  -6   -9.54    8.77
   7  -1  -6    6.10    7.05
   6  -1  -6   -2.85    7.99
   6  -1  -6    0.96    6.32
   6  -1  -6    0.52    8.34
   5  -1  -6  171.91   16.90
   5  -1  -6  151.52   17.08
   5  -1  -6  177.12   16.42
   4  -1  -6   22.09    6.34
   4  -1  -6   21.13    6.46
   4  -1  -6   18.71    7.19
   4  -1  -6   28.08    3.97
   3  -1  -6  236.89   16.62
  -3   1   6  217.45   15.65
   3  -1  -6  212.39   18.91
   3  -1  -6  239.66   15.70
   3  -1  -6  241.51   20.01
   2  -1  -6  147.87   11.07
  -2   1   6  129.49   10.46
   2  -1  -6  145.41   14.11
   2  -1  -6  150.36   10.59
   2  -1  -6  157.29   13.98
   1  -1  -6  768.77   48.25
   1  -1  -6  713.99   44.34
  -1   1   6  803.85   45.06
   1  -1  -6  628.83   53.86
   0   1   6   90.08    8.06
   0  -1  -6   91.09    9.25
   0  -1  -6   91.62    8.23
  -1  -1  -6  243.65   17.94
  -1  -1  -6  266.82   21.83
  -1  -1  -6  277.15   18.93
  -2  -1  -6   18.32    6.36
  -2  -1  -6   24.67    5.45
  -2  -1  -6   17.88    4.45
  -3  -1  -6  325.26   27.66
  -3  -1  -6  301.71   22.70
  -3  -1  -6  346.75   22.59
  -3  -1  -6  395.15   23.93
  -4  -1  -6   98.04    9.33
  -4  -1  -6   89.66   11.43
  -4  -1  -6   84.57    9.73
  -4  -1  -6   78.95    9.12
  -5  -1  -6   29.58    7.38
   5   1   6   58.00   10.63
  -5  -1  -6   29.84    6.20
   5   1   6   29.49    8.29
   6   1   6    2.71    8.16
   6   1   6   -6.68    6.93
  -6  -1  -6    0.83    4.63
  -6  -1  -6   -2.80    6.19
  -7  -1  -6  308.49   24.10
  -7  -1  -6  250.21   20.98
   7   1   6  277.25   27.14
   7   1   6  341.59   26.53
   8   1   6   51.11   13.84
   8   1   6   35.87   15.58
  -8  -1  -6   30.42   10.60
   7  -2  -6    6.15   10.57
   7  -2  -6   10.72    8.32
   6  -2  -6   -1.70    8.64
   6  -2  -6    1.28    6.52
   6  -2  -6    4.50    8.48
   5  -2  -6  435.41   35.13
   5  -2  -6  411.13   30.56
   5  -2  -6  466.23   33.51
   4  -2  -6  217.97   21.00
   4  -2  -6  262.73   16.86
   4  -2  -6  258.15   19.07
   4  -2  -6  273.44   22.65
   3  -2  -6  305.66   20.42
   3  -2  -6  299.04   23.72
   3  -2  -6  312.56   20.39
   3  -2  -6  337.32   26.35
   2  -2  -6   63.78    8.74
   2  -2  -6   62.36    6.42
   2  -2  -6   44.33    8.75
  -1   2   6 2786.47  155.26
   1  -2  -6 2566.00  157.48
   1  -2  -6 2430.29  187.30
   1  -2  -6 2691.70  159.69
   0  -2  -6  256.94   17.69
   0  -2  -6  246.66   21.85
  -1  -2  -6  188.84   17.58
  -1  -2  -6  176.36   14.36
  -1  -2  -6  178.05   13.76
  -2  -2  -6   -1.06    3.45
  -2  -2  -6    0.09    3.80
  -2  -2  -6    0.70    6.05
  -3  -2  -6 1432.43   85.30
  -3  -2  -6 1320.01   99.81
  -3  -2  -6 1387.13   84.94
  -4  -2  -6   73.47    8.72
  -4  -2  -6   83.28   11.38
  -4  -2  -6   73.93    7.18
   4   2   6   63.34    9.97
  -5  -2  -6    6.65    4.60
  -5  -2  -6    4.20    5.58
   5   2   6   14.21    7.42
   6   2   6  187.24   19.42
  -6  -2  -6  211.71   16.27
   6   2   6  224.52   20.79
  -6  -2  -6  191.34   17.23
   7   2   6  151.13   17.92
  -7  -2  -6  168.27   13.89
  -7  -2  -6  135.27   14.97
   7   2   6  144.21   19.60
   8   2   6    9.24   10.73
  -8  -2  -6    2.98    8.33
   8   2   6    1.57   12.31
   7  -3  -6   -1.84    7.32
   7  -3  -6    8.09   11.60
   6  -3  -6   -3.34    6.44
   6  -3  -6   10.98    9.12
   5  -3  -6  224.04   21.29
   5  -3  -6  231.14   21.38
   4  -3  -6   37.05    9.25
   4  -3  -6   34.73    8.30
   4  -3  -6   43.73    5.20
   4  -3  -6   54.56    6.67
   3  -3  -6  325.13   31.83
   3  -3  -6  405.78   28.52
   3  -3  -6  435.82   25.82
   2  -3  -6  364.54   25.38
   2  -3  -6  350.40   23.18
   2  -3  -6  314.72   29.09
   1  -3  -6  630.60   41.10
   1  -3  -6  662.24   49.73
   1  -3  -6  652.92   43.14
   0   3   6  547.99   30.35
   0  -3  -6  451.07   39.62
   0  -3  -6  498.51   33.17
  -1  -3  -6  622.28   37.99
  -1  -3  -6  546.21   45.16
   1   3   6  601.30   38.81
   1   3   6  556.37   35.40
  -2  -3  -6   43.88    6.30
  -2  -3  -6   29.16    9.38
   2   3   6   25.42    5.30
  -2  -3  -6   38.94    6.21
  -3  -3  -6  838.81   52.53
  -3  -3  -6  825.54   52.17
  -3  -3  -6  829.49   62.25
   3   3   6  819.06   51.16
  -4  -3  -6    1.60    4.23
  -4  -3  -6    3.87    3.56
  -4  -3  -6    2.42    6.78
  -4  -3  -6   -2.15    4.18
   4   3   6    4.77    5.72
  -5  -3  -6   47.62    7.53
   5   3   6   59.02   10.62
  -5  -3  -6   58.43    8.22
   6   3   6   60.06   11.66
   6   3   6   61.72   12.07
  -6  -3  -6   61.94    8.75
  -6  -3  -6   54.27    8.24
   7   3   6  497.67   38.44
   7   3   6  478.81   37.60
  -7  -3  -6  497.54   33.09
  -7  -3  -6  501.94   34.06
   8   3   6   25.61   13.22
   8   3   6   32.25   12.45
  -8  -3  -6   19.41    6.64
   7  -4  -6  211.09   22.67
  -7   4   6  113.88   20.50
   7  -4  -6  160.72   18.71
   6  -4  -6   33.34   11.92
   6  -4  -6   30.63    9.43
   5  -4  -6  345.65   29.83
   5  -4  -6  352.83   28.37
   4  -4  -6   -1.51    6.46
   4  -4  -6    3.27    3.85
   4  -4  -6    3.16    6.29
   3  -4  -6  337.78   32.24
   3  -4  -6  399.23   25.78
   3  -4  -6  405.27   28.20
   2  -4  -6  162.21   18.70
   2  -4  -6  196.81   16.37
   1  -4  -6  767.71   58.97
   1  -4  -6  807.21   50.62
   1  -4  -6  746.83   49.13
   0  -4  -6  191.65   19.32
   0   4   6  194.16   15.49
   0  -4  -6  147.25   14.24
   1   4   6   10.55    3.22
  -1  -4  -6    3.05    4.57
   1   4   6    3.82    3.32
  -1  -4  -6    8.38    7.55
  -2  -4  -6  402.83   37.31
   2   4   6  460.32   29.43
  -2  -4  -6  483.96   31.15
   2   4   6  451.42   29.09
   3   4   6  267.98   19.26
  -3  -4  -6  247.83   17.64
  -3  -4  -6  263.36   19.56
  -3  -4  -6  243.89   23.72
  -4  -4  -6  382.86   25.74
  -4  -4  -6  387.78   26.92
   4   4   6  358.38   27.15
  -4  -4  -6  381.86   25.38
   5   4   6  227.07   19.99
  -5  -4  -6  237.48   18.31
  -5  -4  -6  215.93   17.20
   6   4   6   26.87    9.21
   6   4   6   21.39    9.62
  -6  -4  -6   15.27    6.52
  -6  -4  -6   22.79    6.30
  -7  -4  -6    3.32    6.09
   7   4   6   -5.49    8.61
   7   4   6    1.14    9.48
   8   4   6   18.68   11.36
  -8  -4  -6   14.18    6.70
   8   4   6    6.42   12.46
   6  -5  -6  196.61   20.48
   6  -5  -6  169.13   20.28
   5  -5  -6   13.31    8.31
   5  -5  -6   11.63    9.09
   4  -5  -6   43.11   10.14
   4  -5  -6   30.11    6.38
   4  -5  -6   25.65    8.97
   3  -5  -6  783.22   66.65
   3  -5  -6  929.54   55.29
   3  -5  -6  877.04   56.33
   2  -5  -6   74.62    9.89
   2  -5  -6   65.41    9.05
   1  -5  -6  580.47   47.76
   1  -5  -6  652.38   40.86
   1  -5  -6  572.99   39.79
  -1   5   6  600.26   43.31
   0  -5  -6  130.51   17.17
   0   5   6  136.12   12.58
   0  -5  -6  127.77   12.98
  -1  -5  -6 1684.05  104.37
  -1  -5  -6 1708.53  123.20
   1   5   6 1606.94   98.57
   1   5   6 1752.75  111.32
  -2  -5  -6  263.32   25.58
  -2  -5  -6  262.43   20.46
   2   5   6  252.15   18.54
   2   5   6  262.13   18.71
  -2  -5  -6  251.11   19.81
  -3  -5  -6  126.83   16.38
  -3  -5  -6  135.56   13.67
  -3  -5  -6  127.22   10.81
   3   5   6  128.31   12.39
   3   5   6  131.83   10.97
   4   5   6   37.99    8.26
  -4  -5  -6   37.36    8.28
   5   5   6  274.73   22.22
  -5  -5  -6  256.74   18.83
  -5  -5  -6  253.96   20.67
   6   5   6  248.94   22.09
  -6  -5  -6  242.23   19.75
  -6  -5  -6  217.12   17.53
   6   5   6  263.62   22.80
  -7  -5  -6   65.66    9.96
   7   5   6   54.81   13.62
   7   5   6   79.62   14.40
   8   5   6  112.32   19.52
   8   5   6  104.63   17.85
   6  -6  -6   35.67   10.52
   6  -6  -6   40.00   13.03
  -6   6   6   24.51   13.03
   5  -6  -6   19.72    9.10
   5  -6  -6   -0.18    8.87
   4  -6  -6   -7.69    7.62
   4  -6  -6   24.02    6.85
   4  -6  -6   18.72    9.69
  -4   6   6   13.12   11.00
   3  -6  -6    1.10    5.98
  -3   6   6    0.89    8.73
   3  -6  -6    7.32    6.47
   3  -6  -6    8.82    8.95
   2  -6  -6  188.62   17.05
   2  -6  -6  195.57   22.72
   2  -6  -6  197.61   17.61
  -2   6   6  206.98   20.02
   1  -6  -6  100.45   16.49
   1  -6  -6  114.95   12.90
  -1   6   6  118.66   14.17
   1  -6  -6  140.76   13.77
   0  -6  -6  125.98   18.55
   0   6   6  157.48   11.07
   0   6   6  154.45   14.54
   0  -6  -6  130.15   14.66
   1   6   6  416.96   29.61
   1   6   6  406.75   27.02
  -1  -6  -6  391.92   29.87
  -1  -6  -6  409.76   26.61
  -1  -6  -6  410.37   36.35
  -2  -6  -6  114.93   16.13
   2   6   6   76.64    9.32
  -2  -6  -6   92.93   11.98
   2   6   6   86.63    9.53
   3   6   6    9.53    5.94
  -3  -6  -6    5.61    6.27
  -3  -6  -6   -6.44    7.62
   3   6   6    3.54    5.45
  -4  -6  -6   16.91    7.21
   4   6   6    9.19    5.84
   4   6   6    2.60    6.79
   5   6   6  410.04   30.10
   5   6   6  386.74   30.21
  -5  -6  -6  411.36   30.10
   6   6   6   72.16   12.70
  -6  -6  -6   63.01   11.11
   6   6   6   68.11   13.38
  -7  -6  -6   62.18   10.57
   7   6   6   76.81   14.33
   7   6   6   68.18   14.37
   8   6   6   89.36   16.60
  -8  -6  -6   84.24   11.71
   8   6   6   64.98   16.87
  -5   7   6    5.13   11.39
   5  -7  -6    5.48    8.86
  -5   7   6   -6.73   12.49
   5  -7  -6    1.34    9.97
   4  -7  -6    4.39    9.69
   4  -7  -6    2.11    7.25
  -4   7   6   17.16   11.86
   4  -7  -6   -2.24    8.00
   3  -7  -6  496.24   31.59
   3  -7  -6  411.43   30.50
   3  -7  -6  325.13   37.09
  -3   7   6  441.21   36.10
   2  -7  -6   21.27   12.05
   2  -7  -6   40.01    9.55
  -2   7   6   23.21    9.90
   2  -7  -6   31.93    8.26
   1  -7  -6    6.35    6.99
   1  -7  -6   10.08    9.69
  -1   7   6    7.91    7.25
   0  -7  -6   55.75   10.90
   0  -7  -6   51.79   13.91
   0  -7  -6   64.80    7.05
   0   7   6   63.36    7.12
   0   7   6   76.22    9.90
  -1  -7  -6  486.16   36.41
  -1  -7  -6  492.72   43.55
   1   7   6  506.82   33.01
   1   7   6  506.54   36.66
  -1  -7  -6  530.42   33.02
   2   7   6   -8.38    5.46
   2   7   6    4.11    5.56
  -2  -7  -6   -3.63    8.83
  -2  -7  -6    6.73    7.07
   3   7   6  264.22   21.93
   3   7   6  300.87   21.73
  -3  -7  -6  255.14   26.53
  -3  -7  -6  278.03   23.27
   4   7   6   41.71    8.55
  -4  -7  -6   23.61    8.73
   4   7   6   40.77    9.77
  -4  -7  -6   29.29   11.25
  -5  -7  -6    4.29    7.85
   5   7   6    8.14    8.63
   5   7   6    8.51    7.16
  -6  -7  -6   23.27    9.11
   6   7   6   24.82    9.82
   6   7   6   14.39   10.39
  -7  -7  -6   48.99   10.61
   7   7   6   26.15   11.08
   7   7   6   42.88   13.45
  -8  -7  -6   22.79    9.00
   8   7   6   -5.89   12.33
   8   7   6   -4.74   10.10
   5  -8  -6   37.32   12.22
   5  -8  -6   58.61   13.82
  -5   8   6   27.32   13.56
  -5   8   6   51.42   16.73
  -4   8   6   95.43   18.75
   4  -8  -6  119.56   15.06
   4  -8  -6  146.08   15.40
  -4   8   6  106.57   18.15
   4  -8  -6   94.11   17.39
   3  -8  -6  142.15   15.12
   3  -8  -6  164.97   16.68
  -3   8   6  118.01   18.46
   3  -8  -6  107.21   18.81
  -2   8   6  303.20   28.89
   2  -8  -6  343.97   27.13
   2  -8  -6  380.87   26.36
   2  -8  -6  295.44   32.43
   1  -8  -6   40.23   10.75
  -1   8   6   39.93   10.20
   1  -8  -6   45.94   13.98
   0  -8  -6   33.55   13.16
   0  -8  -6   38.16   10.21
   0   8   6   42.50    8.82
  -1  -8  -6  854.11   72.74
   1   8   6  919.59   58.27
  -1  -8  -6 1011.44   62.91
   1   8   6  959.03   64.98
  -2  -8  -6   21.27    9.03
   2   8   6    8.70    8.04
  -2  -8  -6   53.11   14.08
   2   8   6   47.11    8.69
   3   8   6  303.53   25.30
   3   8   6  308.45   24.61
  -3  -8  -6  327.55   26.37
  -3  -8  -6  281.11   29.47
   4   8   6  106.46   13.90
   4   8   6  112.51   14.03
  -4  -8  -6   80.17   15.95
  -4  -8  -6  136.03   15.85
   5   8   6  544.15   37.28
  -5  -8  -6  446.82   36.92
   5   8   6  514.60   35.70
   5   8   6  477.12   36.73
   6   8   6   -0.73    9.67
   6   8   6    3.77    8.10
  -6  -8  -6    3.76    8.83
   7   8   6   28.69   12.03
  -7  -8  -6   78.08   13.42
   7   8   6   70.43   16.11
  -8  -8  -6  204.29   20.14
   8   8   6  181.49   22.91
   8   8   6  204.54   25.62
  -4   9   6   61.08   16.59
   4  -9  -6   87.43   13.45
   4  -9  -6   23.80   13.64
  -4   9   6   62.04   15.28
   3  -9  -6  141.83   21.68
   3  -9  -6  166.81   18.02
   3  -9  -6  165.85   16.62
  -3   9   6  135.09   19.61
  -3   9   6  121.99   18.97
  -2   9   6   52.31   12.26
   2  -9  -6   24.66   14.16
   2  -9  -6   39.97   12.01
   2  -9  -6   48.84   10.28
   1  -9  -6    8.11   12.19
   1  -9  -6   12.90   10.08
  -1   9   6   23.56    9.34
   0  -9  -6   -5.78    8.32
   0   9   6    2.12    7.26
   0  -9  -6    8.08   11.51
   1   9   6  123.47   14.24
   1   9   6  115.51   11.67
  -1  -9  -6   82.79   15.00
  -1  -9  -6   98.31   19.40
   2   9   6  204.02   17.73
   2   9   6  209.56   19.45
  -2  -9  -6  196.64   20.85
  -2  -9  -6  204.46   25.69
  -3  -9  -6  207.74   21.70
   3   9   6  228.47   20.55
  -3  -9  -6  216.95   26.03
   3   9   6  225.40   21.41
  -4  -9  -6   72.05   15.66
   4   9   6   48.86   12.70
   4   9   6   61.18   12.93
  -4  -9  -6   38.90   11.99
   5   9   6   73.74   13.22
   5   9   6   44.70   10.41
  -5  -9  -6   73.32   13.98
   6   9   6   -2.69    8.13
  -6  -9  -6   -5.15    8.61
   6   9   6   13.96   11.94
   7   9   6  181.56   22.75
  -7  -9  -6  151.53   19.32
   7   9   6  148.04   19.30
   4 -10  -6   15.79   13.88
  -4  10   6   18.48   13.12
   3 -10  -6   34.09   11.85
  -3  10   6   21.76   12.62
   3 -10  -6   29.54   14.10
  -3  10   6    9.60   11.44
  -2  10   6    8.56   10.88
   2 -10  -6    7.78   13.37
  -2  10   6   22.20   10.81
   2 -10  -6   10.35   11.05
   1 -10  -6  619.48   45.57
  -1  10   6  611.64   46.58
   1 -10  -6  614.74   52.72
   0 -10  -6   21.11   13.58
   0  10   6   29.06    9.88
   0 -10  -6   30.16   12.20
  -1 -10  -6  108.65   19.90
  -1 -10  -6   82.80   15.22
   1  10   6   82.59   10.99
   1  10   6   87.99   13.99
   2  10   6  194.59   17.52
  -2 -10  -6  172.85   25.21
   2  10   6  207.84   20.07
  -2 -10  -6  180.34   21.05
   3  10   6  162.13   17.49
  -3 -10  -6  157.39   19.73
  -3 -10  -6  136.44   22.56
   3  10   6  199.34   20.58
  -4 -10  -6   49.62   15.32
   4  10   6   67.14   10.08
   4  10   6   69.25   14.24
  -4 -10  -6   71.95   14.36
   4  10   6   54.16   14.68
   5  10   6  236.27   20.59
   5  10   6  208.68   23.93
  -5 -10  -6  217.15   23.95
   5  10   6  245.95   24.28
  -6 -10  -6   69.10   15.67
   6  10   6   67.01   17.33
   6  10   6   61.68   12.67
   6  10   6   82.30   15.80
   7  10   6   16.50   10.96
  -7 -10  -6   34.51   13.34
   3 -11  -6   95.07   17.19
  -3  11   6   75.73   17.55
   3 -11  -6   94.45   19.53
  -3  11   6   88.52   17.40
   2 -11  -6  -22.39   12.41
  -2  11   6   20.53   11.30
  -2  11   6   15.33   11.99
   2 -11  -6   20.66   12.40
   1 -11  -6  249.25   25.92
  -1  11   6  222.32   23.48
   1 -11  -6  262.86   29.83
  -1  11   6  223.27   24.62
   0  11   6  124.54   16.11
   0 -11  -6   94.51   17.27
   0  11   6   82.85   15.05
   0 -11  -6   93.28   19.88
   1  11   6   19.64    9.47
   1  11   6   15.73   10.72
   1  11   6    2.42    7.58
  -1 -11  -6    8.51   13.68
  -1 -11  -6    9.43   12.16
  -2 -11  -6   -0.96   10.12
   2  11   6   10.85    8.62
  -2 -11  -6    3.04   14.11
   2  11   6    9.33    8.50
   2  11   6   18.54   11.07
  -3 -11  -6  296.97   28.35
   3  11   6  296.78   25.28
  -3 -11  -6  238.58   31.52
   3  11   6  334.19   24.92
   3  11   6  257.48   27.57
   4  11   6    1.59    6.78
   4  11   6  -10.81   11.63
   4  11   6   10.28   10.70
  -4 -11  -6  -13.73   11.68
  -4 -11  -6  -12.30    9.39
   5  11   6    9.17    8.04
   5  11   6   25.62   14.60
  -5 -11  -6    0.04   10.45
  -5 -11  -6    5.42   14.23
   5  11   6   14.41   12.44
   6  11   6  103.75   19.19
  -6 -11  -6   88.83   17.69
   6  11   6   86.31   18.80
   6  11   6   77.08   13.55
   2 -12  -6   19.59   16.72
  -1  12   6  129.53   18.22
  -1  12   6  103.75   18.42
   1 -12  -6  118.03   22.27
   1 -12  -6  128.42   20.56
   0 -12  -6   16.69   13.61
   0 -12  -6   10.32   14.32
   0  12   6   -2.31    9.88
   0  12   6   13.15   11.71
  -1 -12  -6   14.18   13.04
   1  12   6   16.91   12.24
   1  12   6   26.93   10.86
  -1 -12  -6   18.29   15.95
   2  12   6   28.72   10.51
   2  12   6   68.71   14.68
   2  12   6   24.56   10.34
  -2 -12  -6   33.36   17.15
  -2 -12  -6    6.10   12.81
   3  12   6  -29.57   10.40
  -3 -12  -6    0.30   14.03
   3  12   6   -3.83    9.34
  -3 -12  -6    9.00   11.97
   4  12   6    4.13   10.92
  -4 -12  -6   27.63   15.81
  -4 -12  -6   17.55   11.92
   4  12   6   28.43   15.19
  -5 -12  -6  -14.47   13.47
   5  12   6    9.86   13.34
   5  12   6    5.81   15.05
  -5 -12  -6  -20.08    9.53
  -6 -12  -6    1.91   14.94
   0 -13  -6   74.12   20.14
   0  13   6   65.39   15.26
   0 -13  -6   64.16   18.09
  -1 -13  -6   35.93   17.84
  -1 -13  -6   56.33   17.71
   1  13   6   52.29   13.04
  -2 -13  -6    6.89   13.87
   2  13   6   41.68   15.06
  -2 -13  -6   21.08   17.03
   2  13   6    8.00   10.36
   2  13   6   18.70   10.37
  -3 -13  -6  121.71   26.92
   3  13   6  261.63   27.05
  -3 -13  -6  184.03   24.54
   3  13   6  225.62   21.55
   4  13   6   -0.17   15.40
   4  13   6  -14.03   11.08
  -4 -13  -6   21.58   13.11
  -4 -13  -6    3.01   16.16
   3  10  -7   89.28   20.17
   3  10  -7  107.84   16.19
   2  10  -7   22.41   15.82
   2  10  -7   27.82   11.36
   1  10  -7   12.68   14.01
   1  10  -7    2.45   11.15
   0  10  -7  409.99   38.33
  -1  10  -7   17.45   11.99
   5   9  -7    5.51   14.15
   4   9  -7  -12.96   11.53
   4   9  -7   22.27   14.39
   3   9  -7   13.75   10.15
   3   9  -7   -1.84   12.73
   3   9  -7   10.65   14.00
   2   9  -7   40.99   14.72
   2   9  -7   46.12   11.73
   1   9  -7    5.97   13.41
   1   9  -7    2.63    9.48
   0   9  -7   11.77   10.69
   0   9  -7   45.67   15.20
  -1   9  -7  226.26   24.72
  -1   9  -7  166.51   19.84
  -2   9  -7   55.33   14.40
  -2   9  -7   32.94   15.04
   5   8  -7  168.11   22.28
   5   8  -7  106.65   21.54
   5   8  -7  158.58   19.48
   4   8  -7  339.63   31.90
   4   8  -7  327.58   28.40
   4   8  -7  301.69   30.45
   3   8  -7  124.71   20.12
   3   8  -7  110.08   18.62
   3   8  -7  128.84   15.32
   2   8  -7  455.62   34.41
   2   8  -7  463.74   38.78
   1   8  -7   13.74   12.06
   1   8  -7    5.38    8.88
   0   8  -7  180.04   18.77
   0   8  -7  173.90   20.76
  -1   8  -7   -5.37   10.78
  -1   8  -7    8.85    9.34
  -2   8  -7   30.70   11.38
  -2   8  -7   26.88   12.64
  -3   8  -7   30.81   12.51
   6   7  -7   26.60   12.77
   6   7  -7   34.17   15.54
   5   7  -7  389.69   32.89
   5   7  -7  376.85   34.73
   4   7  -7    6.90   11.10
   4   7  -7   -5.11   10.57
   4   7  -7   -9.48    8.91
   3   7  -7  120.39   14.19
   3   7  -7  108.95   16.89
   3   7  -7   79.87   16.19
   2   7  -7   89.67   12.88
   2   7  -7   88.03   15.63
   1   7  -7  103.32   13.94
   1   7  -7  124.32   16.32
   0   7  -7    6.33    8.03
   0   7  -7   21.79   10.46
  -1   7  -7   20.30   11.08
  -1   7  -7   33.10   10.14
  -2   7  -7  995.24   68.52
  -3   7  -7   12.01    8.79
  -3   7  -7   -0.42    9.69
   3  -7   7   19.16    7.46
  -4   7  -7  137.53   17.93
  -4   7  -7  115.62   17.31
   4  -7   7  135.35   15.28
   6   6  -7  192.03   22.40
   6   6  -7  197.31   24.40
   5   6  -7   54.83   14.85
   5   6  -7   31.82   11.91
   4   6  -7   50.00   13.27
   4   6  -7   91.99   16.07
   4   6  -7   94.07   14.23
   3   6  -7   78.86   14.01
   3   6  -7   73.44   13.15
   3   6  -7   75.37   11.54
   3   6  -7   80.00   14.22
   2   6  -7  299.68   23.35
   2   6  -7  267.16   25.26
   1   6  -7   -0.74    8.12
   1   6  -7   13.98    7.74
   0   6  -7  526.75   36.42
   0   6  -7  486.56   37.89
  -1   6  -7   48.44   11.09
  -1   6  -7   58.52   10.79
  -2   6  -7   29.42   10.13
  -2   6  -7   19.93    9.27
  -3   6  -7  103.58   15.15
  -3   6  -7  144.15   15.83
  -4   6  -7  109.72   14.72
  -4   6  -7   66.73   13.92
   4  -6   7  107.24   13.21
  -5   6  -7   80.05   14.19
  -5   6  -7   74.43   15.30
   5  -6   7   95.36   13.62
   7   5  -7  106.31   20.59
   7   5  -7  103.36   19.01
   6   5  -7  240.82   24.28
   6   5  -7  189.10   24.34
   5   5  -7  348.86   29.25
   5   5  -7  317.97   29.38
   4   5  -7   49.85   11.76
   4   5  -7   36.30   11.49
   3   5  -7   -5.48    8.47
   3   5  -7    0.58    6.74
   3   5  -7    7.73    8.44
   3   5  -7    5.43    8.01
   2   5  -7  805.77   53.06
   2   5  -7  773.22   53.99
   2   5  -7  755.10   51.06
   1   5  -7   14.14    8.33
   1   5  -7   11.43    7.34
   0   5  -7    2.93    6.68
   0   5  -7    5.06    7.59
   0   5  -7   -4.57    4.62
  -1   5  -7   87.71   11.97
  -1   5  -7   88.18   10.79
  -1   5  -7   70.32   11.77
  -2   5  -7  986.12   64.78
  -2   5  -7  952.18   63.35
  -2   5  -7  964.23   61.43
  -3   5  -7    6.68    8.20
  -3   5  -7    9.20    7.94
  -3   5  -7    9.98    6.06
  -4   5  -7   35.91    8.64
   4  -5   7   36.37    9.27
  -4   5  -7   49.70   10.18
  -4   5  -7   24.45   10.52
  -5   5  -7   82.61   13.22
  -5   5  -7   64.90   13.93
   5  -5   7  100.01   14.05
   6  -5   7   48.33   12.50
  -6   5  -7   38.38   13.59
   7   4  -7   23.18   15.06
   7   4  -7   70.43   15.91
   6   4  -7   -2.57   10.77
   6   4  -7   21.88   10.97
   5   4  -7  106.36   15.75
   5   4  -7  117.62   16.83
   4   4  -7    5.64    8.75
   4   4  -7   22.86    9.43
   3   4  -7   87.83   13.13
   3   4  -7   73.05   12.30
   3   4  -7   68.39   11.88
   2   4  -7   51.00   10.39
   2   4  -7   49.20   10.30
   2   4  -7   74.05    9.82
   2   4  -7   59.69    8.45
   1   4  -7  564.16   38.90
   1   4  -7  525.51   35.88
   1   4  -7  539.76   37.25
   0   4  -7  667.12   43.78
   0   4  -7  623.96   42.18
   0   4  -7  656.69   44.76
  -1   4  -7   29.44    8.00
  -1   4  -7   23.06    6.40
   1  -4   7   28.92    6.02
  -1   4  -7   22.17    7.52
  -2   4  -7  274.44   22.58
  -2   4  -7  266.77   21.01
  -2   4  -7  281.35   22.00
  -3   4  -7   75.04   11.75
  -3   4  -7   76.42   10.59
  -3   4  -7   78.53   10.45
   4  -4   7  161.53   15.25
  -4   4  -7  152.08   15.24
  -4   4  -7  122.30   15.91
  -4   4  -7  138.04   14.45
   5  -4   7   82.48   13.29
  -5   4  -7   71.32   11.07
  -5   4  -7   83.62   14.23
  -5   4  -7  104.56   13.19
  -6   4  -7  514.43   42.00
  -6   4  -7  579.37   37.64
   6  -4   7  529.85   39.53
   7   3  -7    8.47   11.32
   7   3  -7   -6.59   11.75
   6   3  -7  127.73   17.87
   6   3  -7  118.63   17.25
   5   3  -7  118.92   13.99
   5   3  -7  139.46   16.83
   5   3  -7  114.28   16.06
   4   3  -7  338.95   27.77
   4   3  -7  355.71   28.40
   4   3  -7  328.01   27.10
   3   3  -7   -0.72    6.65
   3   3  -7    0.00    3.92
   3   3  -7    2.66    6.94
   3   3  -7    1.77    4.42
   2   3  -7  399.16   25.16
   2   3  -7  297.11   27.73
   2   3  -7  354.58   27.45
   2   3  -7  346.85   26.56
   2   3  -7  342.72   25.97
   2   3  -7  376.02   28.18
   1   3  -7   -8.52    4.77
   1   3  -7    1.11    3.31
   1   3  -7    1.16    4.13
   1   3  -7    0.30    5.76
   0   3  -7   22.62    5.76
   0   3  -7   18.41    6.66
   0   3  -7   10.36    6.13
   0   3  -7   15.49    3.71
   1  -3   7   27.42    6.05
  -1   3  -7   17.02    7.00
  -1   3  -7   17.95    3.16
  -1   3  -7   20.31    6.27
  -1   3  -7   21.52    5.85
  -2   3  -7  231.35   19.00
  -2   3  -7  225.47   17.80
  -2   3  -7  204.93   17.51
  -3   3  -7  414.03   29.95
  -3   3  -7  402.84   28.21
  -3   3  -7  385.72   29.69
  -4   3  -7  260.76   21.99
  -4   3  -7  264.49   23.02
  -4   3  -7  283.35   21.13
   5  -3   7   80.36   12.39
  -5   3  -7   81.43   11.40
  -5   3  -7   68.57   12.78
  -5   3  -7   59.38    9.83
   6  -3   7  -11.40    8.36
  -6   3  -7   -1.87    9.04
  -6   3  -7   -2.31    8.50
  -6   3  -7  -12.89    5.44
  -7   3  -7    5.39   11.17
   7  -3   7   -0.25   10.64
   7   2  -7  333.92   30.37
   7   2  -7  340.80   30.99
   6   2  -7    1.98    9.27
   6   2  -7    3.65    9.32
   6   2  -7    0.99    6.90
   5   2  -7  149.45   16.12
   5   2  -7  117.75   14.09
   5   2  -7  126.47   16.16
   4   2  -7  289.55   24.37
   4   2  -7  269.91   23.67
   4   2  -7  280.63   22.63
   3   2  -7  826.06   51.76
   3   2  -7  803.35   53.74
   3   2  -7  784.07   49.59
   3   2  -7  791.60   59.41
   2   2  -7   20.55    5.37
   2   2  -7   19.63    6.18
   2   2  -7   23.60    5.56
   2   2  -7   12.67    7.55
   1   2  -7  111.13   10.31
   1   2  -7  101.50   10.95
   1   2  -7   97.93   10.19
   1   2  -7  108.31   11.35
   0   2  -7 1448.99   87.26
   0   2  -7 1414.68   89.78
   0   2  -7 1402.96   92.00
   0   2  -7 1486.86  102.82
  -1   2  -7  109.22   11.06
   1  -2   7  116.00   12.50
  -1   2  -7  118.98   10.86
  -1   2  -7  117.65   12.29
  -1   2  -7  120.12   10.19
  -2   2  -7  751.48   51.14
  -2   2  -7  720.95   47.33
  -2   2  -7  657.26   46.55
  -2   2  -7  725.49   45.71
  -3   2  -7   21.07    7.46
  -3   2  -7   14.10    5.76
  -3   2  -7   15.86    4.91
  -4   2  -7 1064.03   71.25
  -4   2  -7 1042.92   68.05
  -4   2  -7 1047.24   65.63
   5  -2   7   12.95    8.09
  -5   2  -7   23.70    7.68
  -5   2  -7   21.62    9.28
  -5   2  -7   17.31    6.73
   6  -2   7  393.48   31.24
  -6   2  -7  345.79   31.43
  -6   2  -7  374.94   30.98
  -6   2  -7  432.77   28.46
  -7   2  -7   29.95   11.80
   7  -2   7   33.37   12.29
   7  -2   7   32.90   14.33
  -7   2  -7   27.14    8.16
   7   1  -7    6.69    7.90
   7   1  -7    4.09   10.75
   7   1  -7   -6.87    9.69
   6   1  -7   14.15    9.27
   6   1  -7   21.13    8.15
   6   1  -7   19.02   10.54
   5   1  -7   30.85    9.21
   5   1  -7   49.84    9.45
   5   1  -7   36.71   10.56
   4   1  -7  135.25   14.30
   4   1  -7  139.56   15.70
   4   1  -7  135.98   13.82
   4   1  -7  129.31   10.98
   3   1  -7  132.45   12.13
   3   1  -7  125.11   11.00
   3   1  -7  131.62   14.51
   3   1  -7  121.13   13.02
   2   1  -7  132.21   15.18
   2   1  -7  151.53   13.84
   2   1  -7  140.50   12.46
   2   1  -7  154.51   12.43
   1   1  -7    6.28    5.53
   1   1  -7    2.46    3.88
   1   1  -7   -2.86    3.40
   0   1  -7  286.78   22.66
   0   1  -7  285.29   22.10
   0   1  -7  350.07   24.47
   0   1  -7  316.49   21.79
  -1   1  -7  707.37   44.58
  -1   1  -7  718.85   43.95
  -1   1  -7  610.63   49.18
  -1   1  -7  659.44   42.65
   1  -1   7  693.27   45.79
  -2   1  -7  145.13   10.98
  -2   1  -7  108.62   11.12
  -2   1  -7  132.09   11.76
  -2   1  -7  141.13   12.95
  -3   1  -7  174.02   14.09
  -3   1  -7  196.84   15.05
  -3   1  -7  174.31   15.93
  -4   1  -7  826.56   53.22
  -4   1  -7  842.59   57.13
  -4   1  -7  858.38   55.28
  -5   1  -7   45.90    9.99
   5  -1   7   34.69    9.35
  -5   1  -7   34.86    8.07
  -5   1  -7   32.72    7.40
   6  -1   7    4.56    8.46
  -6   1  -7  -11.67    7.89
  -6   1  -7   -4.06    7.91
  -6   1  -7    5.34    5.89
  -7   1  -7   -0.39    6.15
   7  -1   7  -10.01   10.73
  -7   1  -7  -26.01    8.55
   7  -1   7    3.01    9.76
   7   0  -7  129.83   18.52
   7   0  -7  118.53   15.60
   6   0  -7  216.96   21.28
   6   0  -7  228.67   20.73
   6   0  -7  212.62   22.09
   5   0  -7   29.98    8.58
   5   0  -7   34.68    8.39
   5   0  -7   34.14   10.36
   4   0  -7 2209.56  134.44
   4   0  -7 2292.12  131.36
   4   0  -7 2175.24  137.57
   4   0  -7 2209.49  159.89
   3   0  -7  171.78   16.08
   3   0  -7  143.00   14.98
   3   0  -7  147.58   13.09
   3   0  -7  163.20   12.36
   2   0  -7  172.84   17.06
   2   0  -7  185.80   13.63
   2   0  -7  170.10   16.00
   1   0  -7   55.63    7.52
   1   0  -7   36.45    6.01
   0   0  -7 1488.20  115.47
   0   0  -7 1684.72   99.61
   0   0   7 1609.64  101.31
   0   0  -7 1673.07   96.38
  -1   0  -7   39.98    6.64
  -1   0  -7   37.92    6.95
   1   0   7   33.94    4.45
  -1   0  -7   47.83    6.42
  -2   0  -7   23.11    3.56
  -2   0  -7   26.03    5.59
  -2   0  -7   27.90    6.04
  -2   0  -7   31.87    7.02
  -3   0  -7   25.04    3.58
  -3   0  -7   17.15    5.17
  -3   0  -7   18.46    6.49
  -3   0  -7   18.64    5.97
  -4   0  -7  107.86   10.43
  -4   0  -7  124.54   11.46
  -4   0  -7  102.31   12.05
  -4   0  -7  101.88   12.07
  -5   0  -7   84.74   11.78
  -5   0  -7   86.24   10.83
  -5   0  -7   88.83   11.82
  -5   0  -7   88.79   10.39
  -6   0  -7  125.87   12.92
  -6   0  -7  130.39   14.78
  -6   0  -7  106.39   14.78
   6   0   7  112.62   17.21
   6   0   7  154.38   16.67
   7   0   7   76.21   15.01
  -7   0  -7   66.88   13.07
   7   0   7   76.60   16.45
  -7   0  -7   91.33   10.91
  -8   0  -7   29.86   12.01
   8   0   7   39.65   13.67
   7  -1  -7   47.91   13.92
   7  -1  -7   41.94   10.67
   6  -1  -7   22.32   10.35
   6  -1  -7   23.76    9.18
   6  -1  -7   19.27    8.52
   5  -1  -7  212.71   19.31
   5  -1  -7  193.09   16.61
   5  -1  -7  160.69   18.74
   4  -1  -7   -2.59    3.35
   4  -1  -7    2.87    7.15
   4  -1  -7   -1.12    4.89
   4  -1  -7   -2.46    5.19
   3  -1  -7  992.22   62.83
   3  -1  -7 1075.67   62.56
  -3   1   7  978.90   61.15
   3  -1  -7 1027.21   66.75
   3  -1  -7 1105.08   76.42
   2  -1  -7  576.02   41.78
  -2   1   7  502.85   32.90
   2  -1  -7  541.66   37.76
   2  -1  -7  542.31   33.89
   1  -1  -7   46.72    6.18
   1  -1  -7   46.54    8.32
   1  -1  -7   36.49    8.96
  -1   1   7   55.09    6.73
   0   1   7  333.84   22.02
   0  -1  -7  294.69   26.52
   0   1   7  316.93   23.21
   0  -1  -7  333.69   21.93
  -1  -1  -7   27.73    5.03
  -1  -1  -7   17.82    5.80
  -1  -1  -7   21.98    6.71
  -2  -1  -7  578.34   44.10
  -2  -1  -7  597.82   38.68
  -2  -1  -7  579.17   37.24
  -3  -1  -7   39.37    6.73
  -3  -1  -7   43.23    7.59
  -3  -1  -7   37.00    8.51
  -4  -1  -7  958.15   59.41
  -4  -1  -7  990.42   57.77
  -4  -1  -7  824.41   68.29
  -4  -1  -7  940.41   61.72
  -5  -1  -7  146.05   12.86
  -5  -1  -7  129.30   13.09
  -5  -1  -7  136.85   13.80
  -5  -1  -7  105.32   15.29
   5   1   7  160.90   16.08
   6   1   7  234.01   21.14
  -6  -1  -7  220.12   19.30
   6   1   7  208.62   21.60
  -6  -1  -7  200.26   21.29
  -6  -1  -7  168.93   19.26
  -6  -1  -7  248.82   17.89
  -7  -1  -7   28.13   10.10
  -7  -1  -7   34.76    8.10
   7   1   7   21.10   12.43
   7   1   7   48.70   12.48
  -8  -1  -7  178.64   20.35
   8   1   7  279.32   26.18
   8   1   7  215.19   26.23
   7  -2  -7    9.01    8.55
   7  -2  -7    8.41   10.97
   6  -2  -7  195.57   20.90
   6  -2  -7  175.06   19.08
   5  -2  -7    0.37    5.54
   5  -2  -7  -10.73    5.54
   5  -2  -7   10.02    8.62
   4  -2  -7  123.15    9.91
   4  -2  -7  102.01   13.35
   4  -2  -7  106.02   14.24
   4  -2  -7  126.59   10.37
   3  -2  -7    5.10    3.56
   3  -2  -7    0.55    6.09
   3  -2  -7    3.63    2.84
   3  -2  -7    6.27    5.78
   2  -2  -7    5.56    3.46
   2  -2  -7    4.54    6.03
  -2   2   7    2.45    2.27
   2  -2  -7   -3.21    5.56
  -1   2   7   19.18    3.95
   1  -2  -7   12.42    4.58
   1  -2  -7   11.28    6.83
   1  -2  -7   26.27    7.97
   0  -2  -7  306.35   25.47
   0   2   7  285.77   20.17
   0  -2  -7  294.03   20.65
  -1  -2  -7  579.05   37.43
  -1  -2  -7  565.31   37.93
  -1  -2  -7  583.05   44.35
  -2  -2  -7  549.96   36.76
  -2  -2  -7  593.40   37.34
  -2  -2  -7  544.77   43.68
  -3  -2  -7   89.86    9.39
  -3  -2  -7   61.84   11.59
  -4  -2  -7   63.94    8.36
  -4  -2  -7   56.81    5.71
  -4  -2  -7   61.68    8.75
  -4  -2  -7   72.59   11.92
   4   2   7   65.65   10.21
   5   2   7   79.83   12.79
  -5  -2  -7   97.91   14.01
  -5  -2  -7   92.65   10.51
  -5  -2  -7  117.97   11.68
  -6  -2  -7  319.62   23.86
  -6  -2  -7  332.85   25.12
   6   2   7  335.71   27.19
   6   2   7  333.77   27.77
   7   2   7    7.07    9.49
   7   2   7   23.84   11.88
  -7  -2  -7   31.43    9.28
   8   2   7  134.06   21.72
  -8  -2  -7  140.15   13.61
  -8  -2  -7  113.51   15.22
   8   2   7  100.03   18.18
   7  -3  -7   84.27   14.37
   7  -3  -7   86.13   17.27
   6  -3  -7  117.98   15.97
   6  -3  -7  144.05   18.28
   5  -3  -7  555.57   43.24
   5  -3  -7  507.27   39.15
   4  -3  -7   12.82    4.27
   4  -3  -7   12.41    8.11
   4  -3  -7   27.26    8.00
   3  -3  -7   60.80    9.99
   3  -3  -7   42.89    9.73
   2  -3  -7  861.73   69.34
   2  -3  -7  940.59   57.11
   2  -3  -7  941.53   59.75
   1  -3  -7  222.49   16.99
   1  -3  -7  239.50   20.56
   0   3   7  161.08   11.07
   0  -3  -7  157.57   13.36
   0  -3  -7  169.80   17.85
  -1  -3  -7   22.42    5.45
  -1  -3  -7   19.10    8.23
   1   3   7   19.14    4.40
  -2  -3  -7  896.50   54.40
   2   3   7  851.55   51.91
  -2  -3  -7  818.48   64.58
  -2  -3  -7  837.69   54.15
   3   3   7    8.88    5.50
  -3  -3  -7    3.22    8.04
  -3  -3  -7    3.90    4.75
  -3  -3  -7    5.23    4.67
  -4  -3  -7  366.76   26.17
   4   3   7  364.78   26.84
  -4  -3  -7  390.50   26.53
  -4  -3  -7  364.30   32.07
  -5  -3  -7   47.09    8.20
  -5  -3  -7   67.35   11.73
   5   3   7   44.80   10.24
   6   3   7   43.04   10.78
  -6  -3  -7   41.80    7.95
  -6  -3  -7   44.14    8.53
   6   3   7   44.23   11.85
  -7  -3  -7    2.10    5.39
  -7  -3  -7   -1.37    7.21
   7   3   7    7.31   10.67
   7   3   7    4.06    9.44
   8   3   7    4.47   11.27
   8   3   7  -11.65   11.54
  -8  -3  -7   -9.83    5.42
   6  -4  -7   -3.68    7.70
   6  -4  -7    1.21    9.47
   5  -4  -7  517.75   41.45
   5  -4  -7  485.40   37.75
   4  -4  -7   48.33    6.70
   4  -4  -7   32.57    9.58
   4  -4  -7   41.59   10.14
   3  -4  -7    7.54    4.89
   3  -4  -7    8.74    7.72
   3  -4  -7   -1.67    6.28
   2  -4  -7  101.99   16.21
   2  -4  -7  147.81   12.21
   2  -4  -7  130.42   14.03
   1  -4  -7 1625.20   97.12
   1  -4  -7 1488.13   94.77
   1  -4  -7 1532.52  112.67
   0  -4  -7  211.01   22.26
   0   4   7  218.41   18.33
   0   4   7  239.51   14.43
   0  -4  -7  228.96   17.85
   1   4   7   54.10    6.33
  -1  -4  -7   56.68    8.45
   1   4   7   62.98    6.11
  -1  -4  -7   63.80   12.16
  -2  -4  -7 1677.72  104.51
  -2  -4  -7 1743.70  123.85
   2   4   7 1677.77  100.15
   3   4   7  384.00   26.42
  -3  -4  -7  332.39   33.09
  -3  -4  -7  417.28   27.58
   4   4   7   13.52    6.99
  -4  -4  -7   19.97    5.95
  -4  -4  -7   13.96    2.99
  -4  -4  -7   29.87    9.97
  -4  -4  -7   17.07    6.43
  -5  -4  -7   37.07   10.63
  -5  -4  -7   14.26    6.04
  -5  -4  -7   14.43    6.50
   5   4   7   23.65    8.85
  -6  -4  -7  755.79   50.77
   6   4   7  785.91   53.03
  -6  -4  -7  750.45   49.97
   6   4   7  845.56   53.14
  -7  -4  -7   46.49    8.45
   7   4   7    4.96    9.64
  -7  -4  -7   20.29    7.91
   7   4   7   49.17   13.64
   8   4   7   20.70   12.36
   8   4   7    7.76   13.09
  -8  -4  -7   17.32    7.13
   6  -5  -7  396.61   33.91
   6  -5  -7  411.87   35.61
   5  -5  -7   39.86   11.86
   5  -5  -7   69.26   12.31
   4  -5  -7  114.83   11.11
   4  -5  -7  136.09   16.79
   4  -5  -7   87.55   13.80
   3  -5  -7   88.12   10.19
   3  -5  -7  104.35   12.73
   3  -5  -7   82.95   14.77
   2  -5  -7  812.85   52.28
   2  -5  -7  738.10   62.02
   2  -5  -7  805.17   50.80
  -1   5   7  123.13   13.25
   1  -5  -7  102.18   11.80
   1  -5  -7  115.17   16.74
   0   5   7  130.67   12.45
   0  -5  -7  122.98   17.42
   0  -5  -7  130.73   13.27
   1   5   7   98.33    8.99
  -1  -5  -7   74.03   14.68
   1   5   7   88.22    7.96
  -1  -5  -7   59.28   10.11
   2   5   7  115.71   10.74
   2   5   7  117.06   10.86
  -2  -5  -7  124.58   17.52
  -2  -5  -7  131.52   13.28
  -3  -5  -7  556.87   38.38
   3   5   7  576.19   36.30
   3   5   7  555.28   36.45
  -3  -5  -7  541.90   38.18
  -3  -5  -7  571.12   46.40
   4   5   7  285.24   22.93
  -4  -5  -7  276.23   28.18
  -4  -5  -7  309.18   23.59
  -4  -5  -7  311.07   21.19
  -5  -5  -7   13.80    9.84
  -5  -5  -7   17.58    6.22
   5   5   7    7.53    8.07
  -5  -5  -7   18.42    7.09
  -6  -5  -7  148.52   13.51
  -6  -5  -7  135.49   14.81
   6   5   7  148.72   18.02
   6   5   7  182.62   18.37
  -7  -5  -7   84.47   11.72
   7   5   7   69.25   15.17
   7   5   7   92.23   15.56
   8   5   7  156.04   22.15
  -8  -5  -7  209.45   17.63
   8   5   7  204.64   24.52
   6  -6  -7   29.50   13.23
   6  -6  -7   31.94   11.37
   5  -6  -7  245.93   24.29
   5  -6  -7  265.18   26.39
   4  -6  -7  384.54   29.21
   4  -6  -7  375.24   25.98
   4  -6  -7  310.28   32.80
   3  -6  -7   75.23   11.79
   3  -6  -7   73.25   10.17
   3  -6  -7   53.15   14.22
  -3   6   7   46.18   12.79
  -2   6   7  124.29   15.98
   2  -6  -7  135.49   14.68
   2  -6  -7  142.96   14.23
   1  -6  -7  318.08   29.84
  -1   6   7  295.92   25.80
   1  -6  -7  309.36   24.01
   0   6   7  547.73   38.09
   0  -6  -7  492.36   36.74
   0  -6  -7  550.53   44.97
   1   6   7  376.14   25.46
  -1  -6  -7  315.51   26.04
  -1  -6  -7  339.34   32.33
   1   6   7  323.11   23.09
  -2  -6  -7 1057.58   64.30
  -2  -6  -7  962.70   75.66
   2   6   7 1098.85   60.14
   2   6   7  858.58   63.27
   3   6   7   47.61    7.24
  -3  -6  -7   49.52   13.34
  -3  -6  -7   49.27    6.86
  -3  -6  -7   45.71    9.95
   3   6   7   47.63    8.68
  -4  -6  -7   30.02   11.84
   4   6   7   43.30    9.27
  -4  -6  -7   36.43    9.16
  -5  -6  -7   57.02   10.82
  -5  -6  -7   54.78   13.18
   5   6   7   31.16    9.82
  -6  -6  -7  580.21   40.37
   6   6   7  578.08   41.66
   6   6   7  562.34   41.29
  -7  -6  -7   28.89    8.79
   7   6   7   57.12   13.29
   7   6   7   21.78   11.97
  -8  -6  -7    3.70    7.81
   8   6   7  -14.22   10.40
   8   6   7   -0.83   12.34
  -5   7   7    0.24   13.54
   5  -7  -7   11.51   10.61
   5  -7  -7    0.21   10.89
   4  -7  -7   21.43   10.42
   4  -7  -7    9.87    7.99
   4  -7  -7   12.07   10.46
  -4   7   7   36.45   13.95
   3  -7  -7  264.61   21.61
   3  -7  -7  203.45   26.71
   3  -7  -7  261.04   22.50
  -3   7   7  270.79   25.88
   2  -7  -7   14.25    7.87
  -2   7   7   14.12    9.84
   2  -7  -7    0.97   11.51
   2  -7  -7    8.81    7.75
   1  -7  -7  159.34   22.09
  -1   7   7  196.28   18.10
   1  -7  -7  167.14   17.30
   0  -7  -7  246.27   27.75
   0  -7  -7  240.95   21.98
   0   7   7  262.34   21.31
  -1  -7  -7    9.99   10.72
   1   7   7   14.81    5.50
  -1  -7  -7   15.23    8.26
   1   7   7   23.44    6.38
   2   7   7   -1.68    6.03
  -2  -7  -7    7.38    7.19
  -2  -7  -7   -1.98    9.83
  -3  -7  -7   19.13    8.29
   3   7   7   11.43    7.10
  -3  -7  -7   15.00   11.48
   3   7   7   16.75    7.31
  -4  -7  -7  518.69   38.18
  -4  -7  -7  468.76   44.06
   4   7   7  546.26   36.91
   4   7   7  563.78   36.81
  -5  -7  -7   43.63   10.75
  -5  -7  -7   65.09   14.21
   5   7   7   49.98   11.63
   6   7   7  160.38   19.31
  -6  -7  -7  206.69   19.46
   6   7   7  194.24   20.72
   7   7   7   -0.77   11.12
   7   7   7   15.83   10.29
  -7  -7  -7   14.49    9.03
   8   7   7  137.53   22.11
  -8  -7  -7  153.78   16.84
   8   7   7  154.55   21.51
  -5   8   7   17.53   15.06
   5  -8  -7  -10.61   10.24
  -5   8   7    8.22   12.25
   5  -8  -7    4.65   10.47
  -4   8   7  421.45   39.71
   4  -8  -7  479.30   35.54
   3  -8  -7    8.80   12.15
   3  -8  -7   33.01   10.32
   3  -8  -7   33.86   10.21
  -3   8   7   27.74   12.77
  -2   8   7   21.92   10.57
   2  -8  -7   28.94   13.94
   2  -8  -7   32.51   10.10
   2  -8  -7   36.81   10.42
   1  -8  -7   30.91   13.54
   1  -8  -7   51.90   11.66
  -1   8   7   41.12   10.35
   0   8   7  840.88   63.49
   0  -8  -7  925.03   72.74
   0  -8  -7 1035.28   62.31
  -1  -8  -7  197.62   24.31
   1   8   7  165.60   14.78
  -1  -8  -7  176.56   19.18
   1   8   7  187.77   17.00
   2   8   7    5.97    6.89
  -2  -8  -7    5.19    7.97
   2   8   7   12.76    7.12
  -2  -8  -7   17.40   12.63
  -3  -8  -7    3.67   11.58
  -3  -8  -7   15.12    8.60
   3   8   7    8.66    8.37
   4   8   7    3.17    7.88
  -4  -8  -7   11.70   11.24
  -4  -8  -7   13.69    9.08
   4   8   7   20.85    8.96
  -5  -8  -7   12.40   11.89
   5   8   7   15.07   10.04
  -5  -8  -7    7.84    8.95
   5   8   7   13.10    8.71
   6   8   7    1.80   10.50
   6   8   7    0.32    8.62
  -6  -8  -7    7.10    8.75
   7   8   7   20.57   13.56
   7   8   7   19.92   11.38
  -7  -8  -7   30.30   10.89
  -4   9   7   41.80   14.28
   4  -9  -7   24.60   11.77
  -4   9   7   56.44   16.55
   4  -9  -7   26.13   14.44
   3  -9  -7  373.02   29.77
   3  -9  -7  307.72   35.80
  -3   9   7  350.51   32.78
   3  -9  -7  413.18   30.59
   2  -9  -7   46.36   17.35
  -2   9   7   43.80   12.69
   2  -9  -7   74.64   13.56
  -1   9   7    3.93    8.24
   1  -9  -7    0.28   11.63
   1  -9  -7    8.03    9.09
   0   9   7  282.56   24.89
   0  -9  -7  291.72   26.24
   0  -9  -7  320.99   32.55
  -1  -9  -7  133.61   22.14
  -1  -9  -7  146.42   18.31
   1   9   7  156.57   16.08
   1   9   7  151.11   13.18
  -2  -9  -7   52.73   12.17
   2   9   7   30.08    8.33
  -2  -9  -7   27.18   14.58
   2   9   7   67.37   11.18
   3   9   7   17.42   10.03
   3   9   7   21.61    9.51
  -3  -9  -7   -1.25   11.90
  -3  -9  -7   38.31   11.17
  -4  -9  -7  688.61   48.29
   4   9   7  689.07   47.00
  -4  -9  -7  537.14   54.05
   4   9   7  741.70   48.42
  -5  -9  -7   -6.91    9.09
   5   9   7   10.62    9.57
   5   9   7  -10.28    9.30
  -5  -9  -7   -1.69   11.68
   5   9   7   -1.81    7.38
   6   9   7   -3.59   10.70
  -6  -9  -7    9.94    9.99
   6   9   7   -2.96    8.93
  -7  -9  -7   73.95   15.11
   7   9   7   85.25   15.70
   7   9   7   72.63   17.42
  -3  10   7   35.29   13.57
  -3  10   7   34.08   13.36
   3 -10  -7   20.93   14.46
   3 -10  -7   34.49   12.69
   3 -10  -7   38.27   12.07
   2 -10  -7   50.02   13.07
   2 -10  -7   38.66   17.27
  -2  10   7   48.35   13.10
   1 -10  -7  145.02   23.84
   1 -10  -7  133.60   18.26
  -1  10   7  170.84   18.37
   0 -10  -7    5.68    9.63
   0 -10  -7   -6.32   12.08
   0  10   7    3.74    8.39
  -1 -10  -7  345.13   36.05
   1  10   7  319.73   29.28
   1  10   7  378.33   25.84
  -1 -10  -7  362.67   30.41
   2  10   7   99.05   14.06
   2  10   7   69.51   11.27
  -2 -10  -7   85.52   15.06
  -2 -10  -7   91.40   19.65
   3  10   7   -2.26    8.54
  -3 -10  -7   -4.32   13.12
   3  10   7  -15.46    9.78
  -3 -10  -7    0.98    9.39
   4  10   7  127.75   17.22
   4  10   7  104.18   15.95
  -4 -10  -7   89.57   16.38
  -4 -10  -7   54.05   17.14
  -5 -10  -7   49.89   16.44
  -5 -10  -7   68.64   14.97
   5  10   7   78.67   12.24
   5  10   7   50.52   13.83
   5  10   7   60.29   15.14
  -6 -10  -7  211.96   23.37
   6  10   7  208.88   20.90
  -6 -10  -7  172.88   25.65
   7  10   7   14.90   11.69
  -2  11   7  187.71   21.11
   2 -11  -7  172.19   26.88
   2 -11  -7  181.91   21.35
  -2  11   7  137.90   20.94
   1 -11  -7   30.47   15.85
  -1  11   7   33.55   11.61
   1 -11  -7   14.13   12.12
   0  11   7  238.31   23.33
   0 -11  -7  254.02   25.12
   0 -11  -7  214.57   29.21
  -1 -11  -7    1.75   10.37
   1  11   7   -8.99    9.06
  -1 -11  -7  -13.58   12.85
   2  11   7   64.79   10.67
  -2 -11  -7   59.68   14.50
   2  11   7   51.37   12.90
  -2 -11  -7   38.98   17.00
  -3 -11  -7    7.87   11.04
  -3 -11  -7   -2.37   14.66
   3  11   7    4.25    8.92
   3  11   7    5.22   11.74
   4  11   7  181.72   16.85
  -4 -11  -7  180.17   22.22
   4  11   7  202.52   22.55
   4  11   7  165.35   20.29
  -4 -11  -7  131.44   24.57
  -5 -11  -7    4.94   14.69
  -5 -11  -7   10.09   10.79
   5  11   7    2.99   13.19
   5  11   7   -6.28   12.25
   5  11   7    3.52    8.15
  -6 -11  -7    5.87   11.74
   6  11   7   -4.11    8.61
  -6 -11  -7  -20.57   12.85
   6  11   7   -3.56   14.24
  -1  12   7  196.88   23.98
   1 -12  -7  209.76   24.61
   1 -12  -7  218.79   29.24
  -1  12   7  215.34   23.28
   0  12   7    1.66   10.43
   0  12   7    0.58    9.85
   0 -12  -7    0.16   12.05
   0 -12  -7    1.35   14.17
   1  12   7    6.06   10.16
   1  12   7   -0.14   10.88
  -1 -12  -7    8.91   12.82
  -1 -12  -7   -5.35   14.75
  -2 -12  -7  423.88   34.95
   2  12   7  394.54   32.52
   2  12   7  461.90   34.27
  -2 -12  -7  282.53   39.53
   3  12   7  145.14   19.78
   3  12   7  113.27   15.64
  -3 -12  -7   63.98   20.90
  -3 -12  -7  117.59   18.89
   4  12   7   82.45   18.60
  -4 -12  -7   50.12   19.43
   4  12   7   39.29   13.53
  -4 -12  -7   85.68   17.45
   5  12   7   33.24   16.73
  -5 -12  -7   24.45   13.82
  -5 -12  -7   10.71   15.94
   5  12   7   34.64   15.46
   1  13   7   14.82   11.02
  -1 -13  -7    2.52   13.45
  -1 -13  -7    4.78   16.25
   2  13   7    6.21   13.11
  -2 -13  -7   10.61   13.53
  -2 -13  -7    7.67   16.98
   2  13   7   12.97   10.38
   3  13   7   61.73   17.64
  -3 -13  -7   44.83   20.65
  -3 -13  -7   48.49   15.44
  -4 -13  -7   -3.74   16.26
   3   9  -8   12.83   14.52
   3   9  -8   24.48   11.92
   2   9  -8   14.94   14.43
   2   9  -8  -11.98   10.36
   1   9  -8  260.48   25.58
   1   9  -8  292.94   29.08
   0   9  -8  127.03   20.58
   0   9  -8  134.58   18.20
  -1   9  -8   59.62   14.73
  -1   9  -8   97.21   18.39
   5   8  -8    8.03   12.73
   5   8  -8    9.88   14.83
   4   8  -8   29.35   14.74
   4   8  -8   36.65   14.90
   3   8  -8   -0.92   11.51
   3   8  -8   -7.45    9.40
   2   8  -8   21.64   13.35
   2   8  -8   13.93   10.46
   1   8  -8   20.79   10.90
   1   8  -8   13.33   12.04
   0   8  -8  186.29   20.76
   0   8  -8  225.33   23.87
  -1   8  -8   39.36   12.46
  -1   8  -8   50.61   15.22
  -2   8  -8    7.58   10.80
  -2   8  -8    7.05   12.98
  -3   8  -8   98.52   16.97
   5   7  -8  128.79   21.24
   5   7  -8  124.14   19.23
   4   7  -8  205.80   22.63
   4   7  -8  195.60   23.55
   4   7  -8  193.40   23.16
   3   7  -8    6.74   11.66
   3   7  -8   17.36    9.77
   3   7  -8   31.79   13.37
   2   7  -8   35.74   10.74
   2   7  -8   19.92   12.15
   1   7  -8  189.38   21.71
   1   7  -8  219.21   20.32
   0   7  -8    7.65   10.44
   0   7  -8    2.37    9.00
  -1   7  -8    8.02    9.49
  -1   7  -8    6.12   10.07
  -2   7  -8   -5.62    9.44
  -2   7  -8   -4.82   10.34
  -3   7  -8  102.96   16.76
  -3   7  -8  167.41   18.49
   3  -7   8  120.19   13.92
   4  -7   8   39.21   10.54
  -4   7  -8   17.30   12.16
   6   6  -8   95.03   18.94
   6   6  -8   64.75   16.46
   5   6  -8   92.14   16.86
   5   6  -8  129.41   19.42
   4   6  -8  267.84   26.16
   4   6  -8  265.06   26.19
   3   6  -8   52.47   13.11
   3   6  -8   28.72   10.04
   3   6  -8   35.70   12.50
   2   6  -8  260.21   25.57
   2   6  -8  323.56   24.96
   1   6  -8  163.40   18.32
   1   6  -8  144.79   16.73
   0   6  -8  149.16   17.11
   0   6  -8  175.95   18.51
  -1   6  -8  309.45   26.15
  -1   6  -8  295.85   25.46
  -2   6  -8  116.70   15.55
  -2   6  -8  106.77   15.66
  -3   6  -8  670.05   48.39
   4  -6   8    9.26    8.45
  -4   6  -8   14.86    9.43
  -4   6  -8    9.07   10.83
   6   5  -8   -0.45   11.05
   6   5  -8   -6.06   11.33
   5   5  -8   97.82   16.36
   5   5  -8   54.38   14.36
   4   5  -8    0.39   10.08
   4   5  -8   19.97   10.81
   3   5  -8  115.07   17.14
   3   5  -8  153.40   17.22
   3   5  -8  129.18   16.82
   2   5  -8  246.24   22.79
   2   5  -8  262.92   21.93
   1   5  -8   71.96   10.57
   1   5  -8   75.72   11.79
   1   5  -8   92.67   12.97
   0   5  -8    9.32    6.09
   0   5  -8    5.35    8.05
   0   5  -8    2.44    7.48
  -1   5  -8   16.46    8.80
  -1   5  -8    5.17    8.00
  -1   5  -8    2.53    5.96
  -2   5  -8  238.18   21.00
  -2   5  -8  220.17   21.12
  -2   5  -8  232.46   19.72
  -3   5  -8   -9.19    7.82
  -3   5  -8    6.29    8.72
  -3   5  -8    3.53    6.44
  -4   5  -8   11.34   10.32
  -4   5  -8   15.82    8.42
   4  -5   8   23.99    8.64
  -4   5  -8   13.38    7.51
   5  -5   8  339.84   29.23
  -5   5  -8  373.49   30.61
   6   4  -8  317.89   30.39
   6   4  -8  334.77   29.61
   5   4  -8  -19.49    8.46
   5   4  -8   -4.47    9.14
   4   4  -8   -1.19    8.78
   4   4  -8   10.20    9.21
   3   4  -8  539.50   41.41
   3   4  -8  564.28   39.54
   2   4  -8  140.48   15.49
   2   4  -8  164.08   14.97
   2   4  -8  159.91   14.62
   2   4  -8  158.18   16.61
   1   4  -8   71.81   11.05
   1   4  -8   73.52    9.95
   1   4  -8   58.55   10.47
   0   4  -8    1.28    5.47
   0   4  -8   -1.60    6.87
   0   4  -8    0.62    6.65
  -1   4  -8  439.23   33.04
  -1   4  -8  475.78   31.75
  -1   4  -8  443.52   32.86
  -2   4  -8   -6.37    6.97
  -2   4  -8    8.76    6.83
  -2   4  -8    0.56    5.40
  -3   4  -8  190.03   16.66
  -3   4  -8  147.13   17.43
  -4   4  -8   12.53    8.96
  -4   4  -8   22.61    8.19
  -4   4  -8   36.36    8.54
  -5   4  -8   59.29   10.98
  -5   4  -8   66.14   11.00
  -5   4  -8   35.82   12.48
   5  -4   8   48.15   11.63
  -6   4  -8   28.71   13.12
  -6   4  -8   39.13    9.73
   6  -4   8   46.91   13.12
   7   3  -8    9.82   12.59
   7   3  -8   -7.63   11.50
   6   3  -8   -4.15    9.66
   6   3  -8   13.29   10.70
   5   3  -8    7.50    9.34
   5   3  -8   20.16    7.82
   5   3  -8   23.88   10.98
   4   3  -8    1.12    8.01
   4   3  -8    2.05    6.09
   4   3  -8    5.01    9.07
   3   3  -8   74.59   10.92
   3   3  -8   65.97    9.49
   3   3  -8   62.70   12.89
   3   3  -8   67.38    8.87
   2   3  -8  686.70   44.67
   2   3  -8  723.11   51.78
   2   3  -8  657.25   46.29
   1   3  -8  194.98   20.14
   1   3  -8  249.17   19.05
   1   3  -8  281.91   20.33
   1   3  -8  224.55   20.12
   0   3  -8    3.28    3.41
   0   3  -8    3.96    6.55
   0   3  -8    4.57    5.98
   0   3  -8    2.43    5.03
  -1   3  -8  851.18   55.80
  -1   3  -8  877.53   60.28
  -1   3  -8  785.00   53.33
  -1   3  -8  809.10   55.21
  -2   3  -8  178.00   16.52
  -2   3  -8  192.22   17.62
  -2   3  -8  179.76   16.33
  -3   3  -8  110.15   13.78
  -3   3  -8  105.23   12.41
  -4   3  -8   -3.52    5.43
  -4   3  -8   -1.00    5.61
  -4   3  -8    3.46    8.30
  -5   3  -8  560.13   41.69
  -5   3  -8  575.63   41.85
  -5   3  -8  603.39   39.47
   5  -3   8  544.76   40.28
  -6   3  -8   34.57   12.36
   6  -3   8   37.99   12.08
  -6   3  -8   33.41    9.26
   7   2  -8   54.72   16.27
   7   2  -8   88.34   16.21
   6   2  -8  158.52   21.00
   6   2  -8  182.27   19.96
   6   2  -8  184.61   19.25
   5   2  -8   31.47    8.65
   5   2  -8   54.05   11.16
   5   2  -8   26.14   10.65
   4   2  -8   23.64    9.84
   4   2  -8   23.58    8.26
   4   2  -8   32.40    7.75
   4   2  -8   23.60    5.73
   3   2  -8   35.80    7.97
   3   2  -8   30.58    7.55
   3   2  -8   28.43   10.42
   3   2  -8   39.54    6.76
   2   2  -8   16.24    9.07
   2   2  -8   15.71    5.69
   2   2  -8   27.50    6.26
   1   2  -8   33.83    6.14
   1   2  -8   30.01    8.05
   1   2  -8   31.75    6.67
   0   2  -8   36.04    7.03
   0   2  -8   31.25    6.57
   0   2  -8   27.80    5.25
   0   2  -8   34.30    8.06
  -1   2  -8   66.43    8.24
  -1   2  -8   57.76    9.62
  -1   2  -8   61.67    6.69
  -1   2  -8   49.94    8.22
  -2   2  -8  294.84   24.56
  -2   2  -8  339.04   23.85
  -2   2  -8  291.17   23.31
  -2   2  -8  320.75   23.19
  -3   2  -8   39.00    7.70
  -3   2  -8   20.69    8.11
  -3   2  -8   26.66    6.15
  -4   2  -8   16.22    8.24
  -4   2  -8    3.64    5.01
  -4   2  -8    4.10    5.69
  -5   2  -8  112.02   11.65
   5  -2   8   95.80   13.68
  -5   2  -8  105.72   12.37
  -5   2  -8   72.81   13.62
  -6   2  -8   11.67    7.12
   6  -2   8   -6.80    8.83
  -6   2  -8    7.54   10.10
  -7   2  -8  101.24   16.88
   7  -2   8  121.30   17.58
   7   1  -8   24.22    9.86
   7   1  -8   45.65   14.93
   6   1  -8   40.38    9.90
   6   1  -8   29.89   12.28
   6   1  -8   39.47   11.00
   5   1  -8  157.21   18.67
   5   1  -8  135.92   15.09
   5   1  -8  153.28   16.79
   4   1  -8  193.67   18.75
   4   1  -8  192.20   15.21
   4   1  -8  216.93   17.85
   4   1  -8  176.81   19.88
   3   1  -8  164.96   14.57
   3   1  -8  176.72   16.46
   3   1  -8  177.63   14.30
   3   1  -8  141.63   17.55
   2   1  -8  293.00   24.89
   2   1  -8  315.66   21.67
   2   1  -8  294.87   25.95
   1   1  -8  766.55   54.20
   1   1  -8  892.71   61.66
   1   1  -8  834.51   52.46
   0   1  -8  275.66   20.20
   0   1  -8  218.87   19.42
   0   1  -8  214.60   18.08
  -1   1  -8  384.48   25.01
  -1   1  -8  342.70   24.14
  -1   1  -8  329.77   25.92
   1  -1   8  355.88   25.45
  -2   1  -8   78.03   10.54
  -2   1  -8   85.38    9.68
  -2   1  -8   76.40    7.44
  -2   1  -8   57.17    7.56
  -3   1  -8  298.43   22.13
  -3   1  -8  255.48   20.57
  -3   1  -8  284.17   18.95
  -3   1  -8  223.34   19.94
  -4   1  -8   35.86    9.58
  -4   1  -8   45.79    8.57
  -4   1  -8   42.16    6.25
  -5   1  -8  381.44   30.99
  -5   1  -8  409.87   30.00
  -5   1  -8  428.80   29.45
  -6   1  -8   18.20    7.29
  -6   1  -8    4.42    9.94
   6  -1   8   21.31   10.15
   7  -1   8    0.98   10.74
  -7   1  -8   11.69   10.94
  -7   1  -8   -2.79    6.48
   7  -1   8  -11.59   11.84
   7   0  -8   -1.22   11.21
   7   0  -8   10.03    8.52
   6   0  -8   11.65    8.23
   6   0  -8   -7.32    9.48
   5   0  -8   61.69   13.45
   5   0  -8   75.42   10.46
   5   0  -8   61.76   11.01
   4   0  -8  763.37   45.63
   4   0  -8  737.96   46.93
   4   0  -8  675.54   55.62
   4   0  -8  760.24   51.13
   3   0  -8   28.55    5.83
   3   0  -8   27.88    9.43
   3   0  -8   28.38    5.94
   3   0  -8   26.28    7.32
   2   0  -8    3.88    4.07
   2   0  -8    4.01    5.16
   2   0  -8    5.42    7.66
   1   0  -8   41.53    7.37
   1   0  -8   42.75    6.69
   0   0   8  819.67   50.03
   0   0  -8  843.10   50.85
   0   0  -8  785.84   48.50
   0   0  -8  662.00   57.14
   1   0   8   -2.34    2.89
  -1   0  -8    0.69    5.50
  -1   0  -8   -2.32    4.86
  -1   0  -8    2.77    4.06
  -2   0  -8  176.23   14.84
  -2   0  -8  186.50   16.21
  -3   0  -8  865.63   64.23
  -3   0  -8  866.61   55.78
  -3   0  -8  947.97   58.01
  -4   0  -8  335.53   26.75
  -4   0  -8  327.10   23.70
  -4   0  -8  367.70   25.02
  -4   0  -8  343.01   25.87
  -5   0  -8    9.86    6.11
  -5   0  -8   18.17    5.20
  -5   0  -8  -13.07    6.73
  -5   0  -8   -1.10    6.22
   6   0   8   55.00   12.24
  -6   0  -8   45.95    9.28
  -6   0  -8   40.06   11.02
   6   0   8   63.95   13.94
  -7   0  -8  255.92   19.83
   7   0   8  207.32   24.71
   7   0   8  216.41   23.56
  -7   0  -8  184.65   20.96
   7  -1  -8    1.98    8.75
   7  -1  -8    0.64   11.55
   6  -1  -8   -0.77    9.55
   6  -1  -8   11.68    8.79
   5  -1  -8  292.32   27.76
   5  -1  -8  320.94   23.66
   5  -1  -8  362.87   28.38
   4  -1  -8  287.64   20.99
   4  -1  -8  291.03   25.59
   4  -1  -8  320.27   20.74
   4  -1  -8  277.84   25.74
   3  -1  -8  133.01   11.79
   3  -1  -8  133.82   15.92
  -3   1   8  138.35   11.36
   3  -1  -8  157.83   15.45
  -2   1   8    0.81    3.87
   2  -1  -8    3.02    3.97
   2  -1  -8   -1.41    6.85
   2  -1  -8    1.09    5.40
   1  -1  -8  505.87   44.47
  -1   1   8  658.97   38.01
   1  -1  -8  579.83   36.83
   0  -1  -8   37.72    6.08
   0  -1  -8   27.90    7.93
   0   1   8   30.88    5.34
  -1  -1  -8  254.53   22.61
  -1  -1  -8  266.87   20.47
  -1  -1  -8  258.65   19.04
  -2  -1  -8    8.32    4.62
  -2  -1  -8    0.85    5.66
  -2  -1  -8    6.62    5.89
  -3  -1  -8   -1.81    5.83
  -3  -1  -8   -0.22    4.30
  -3  -1  -8    1.28    6.24
  -4  -1  -8  114.86   14.03
  -4  -1  -8  119.12   11.87
  -4  -1  -8  105.10   12.49
  -5  -1  -8  206.98   16.03
  -5  -1  -8  166.63   19.89
  -5  -1  -8  226.13   17.21
  -5  -1  -8  194.91   18.18
   6   1   8  123.58   15.94
  -6  -1  -8  120.56   14.34
   6   1   8  120.30   17.27
  -6  -1  -8  108.51   12.70
  -7  -1  -8   68.18   12.99
   7   1   8   62.01   15.47
   7   1   8   80.84   15.20
  -7  -1  -8   53.18   10.25
   6  -2  -8   51.19   11.69
   6  -2  -8   60.93   14.80
   5  -2  -8   80.66   12.61
   5  -2  -8   78.48   14.09
   4  -2  -8  552.13   35.65
   4  -2  -8  619.45   36.23
   4  -2  -8  572.31   45.23
   4  -2  -8  521.76   40.79
   3  -2  -8  211.16   19.46
   3  -2  -8  193.11   14.98
   3  -2  -8  161.46   18.38
   2  -2  -8    9.55    4.42
   2  -2  -8   18.59    8.18
   2  -2  -8   14.44    7.56
  -2   2   8   13.44    3.31
  -1   2   8 1692.22   95.54
   1  -2  -8 1473.30  116.02
   1  -2  -8 1579.92   95.32
   0   2   8  728.66   46.73
   0   2   8  710.23   46.06
  -1  -2  -8  109.82   11.88
  -1  -2  -8  123.80   14.49
  -2  -2  -8   10.42    6.58
  -2  -2  -8   18.94    8.10
  -2  -2  -8   23.14    5.82
  -3  -2  -8 1566.71   97.06
  -3  -2  -8 1559.15   94.56
  -3  -2  -8 1558.14  112.83
  -4  -2  -8   82.97   13.44
   4   2   8   87.20   11.61
  -4  -2  -8   82.70   10.51
  -4  -2  -8   66.83    9.68
  -5  -2  -8   10.73    5.85
  -5  -2  -8   24.56    7.97
  -5  -2  -8    9.56    9.29
   5   2   8   20.77    9.16
   6   2   8   49.00   11.75
  -6  -2  -8   33.09    9.44
  -6  -2  -8   53.13    9.02
   6   2   8   35.54   11.90
  -6  -2  -8   34.04   12.00
  -7  -2  -8  169.52   15.65
   7   2   8  198.01   22.48
  -7  -2  -8  122.27   16.38
   7   2   8  181.79   20.75
   8   2   8   19.43   12.56
   6  -3  -8   -2.04    7.97
   6  -3  -8   -9.29   10.03
   5  -3  -8   27.64    9.48
   5  -3  -8   16.26    9.84
   4  -3  -8   26.75    5.52
   4  -3  -8   36.56   10.28
   4  -3  -8   35.18    9.69
   3  -3  -8    4.31    6.98
   3  -3  -8    4.43    7.18
   3  -3  -8    5.12    4.41
   2  -3  -8  277.67   19.78
   2  -3  -8  261.92   25.55
   2  -3  -8  261.10   23.14
   1  -3  -8  166.81   14.03
   1  -3  -8  172.62   18.91
   0   3   8  164.22   15.49
   0  -3  -8  203.90   15.61
   0  -3  -8  214.43   21.10
  -1  -3  -8   81.05   12.42
  -1  -3  -8   58.45    8.45
   2   3   8  349.01   23.90
  -2  -3  -8  388.26   25.41
  -2  -3  -8  291.63   30.29
  -2  -3  -8  364.99   25.55
  -3  -3  -8  239.70   23.87
   3   3   8  219.88   18.48
  -3  -3  -8  236.32   18.91
  -3  -3  -8  245.96   19.06
  -4  -3  -8   31.81    7.65
   4   3   8   24.65    8.24
  -4  -3  -8   31.46   11.24
  -5  -3  -8   78.74   14.58
   5   3   8   45.10   11.03
  -5  -3  -8   64.59    9.59
  -5  -3  -8   59.10    9.47
  -6  -3  -8   71.76   14.65
  -6  -3  -8   52.89    9.42
   6   3   8   70.48   13.95
  -6  -3  -8   60.71   10.41
   6   3   8   76.92   13.54
  -7  -3  -8  332.84   26.37
  -7  -3  -8  311.10   33.01
   7   3   8  390.92   32.31
  -7  -3  -8  399.52   27.92
   7   3   8  360.40   31.20
  -8  -3  -8    3.09    6.99
   8   3   8    1.24   12.96
   8   3   8  -13.31   10.45
   6  -4  -8  133.06   19.21
   6  -4  -8  130.04   18.07
   5  -4  -8   35.97   10.97
   5  -4  -8   36.03   11.92
   4  -4  -8   60.83    7.61
   4  -4  -8   57.54   11.79
   4  -4  -8   38.53   11.22
   3  -4  -8  238.09   26.85
   3  -4  -8  276.41   24.59
   3  -4  -8  331.01   21.32
   2  -4  -8    8.99    8.17
   2  -4  -8   47.45   11.46
   2  -4  -8   20.59    6.13
   1  -4  -8  188.44   21.92
   1  -4  -8  196.69   16.19
   0  -4  -8    3.28    5.06
   0   4   8    0.88    4.79
   0   4   8   -0.75    2.60
   0  -4  -8   -5.04    7.42
  -1  -4  -8  256.62   26.68
   1   4   8  281.00   19.51
   1   4   8  265.54   18.70
  -1  -4  -8  291.14   21.52
   2   4   8   75.88    8.91
  -2  -4  -8  100.62   10.91
  -2  -4  -8   82.88   14.73
   3   4   8  209.34   17.45
  -3  -4  -8  216.76   23.89
  -3  -4  -8  213.77   18.10
   4   4   8  102.07   13.11
  -4  -4  -8  136.79   12.62
  -4  -4  -8  108.95   12.76
  -4  -4  -8  142.04   18.61
   5   4   8   -2.97    7.67
  -5  -4  -8    6.87    9.97
  -5  -4  -8  -11.65    5.57
  -5  -4  -8   -4.89    5.61
  -6  -4  -8    4.46    7.05
   6   4   8    3.75    8.70
   6   4   8    4.33    9.39
  -6  -4  -8   17.87   11.49
  -7  -4  -8   36.54    9.08
  -7  -4  -8   20.79    7.76
   7   4   8   25.88   12.45
  -7  -4  -8   14.73   12.56
   7   4   8   13.12   11.13
  -8  -4  -8   35.62    8.95
   8   4   8   35.96   13.71
   8   4   8   48.77   15.93
   6  -5  -8  198.13   23.14
   6  -5  -8  186.63   22.26
   5  -5  -8   10.62   10.24
   5  -5  -8    3.83    9.11
   4  -5  -8    0.26    5.49
   4  -5  -8  -12.22    8.26
   4  -5  -8   -6.89    8.48
   3  -5  -8   38.77   12.84
   3  -5  -8   67.14    9.14
   3  -5  -8   88.48   12.79
   2  -5  -8  321.84   33.73
   2  -5  -8  394.33   26.65
   2  -5  -8  381.70   29.27
   1  -5  -8  -10.28    8.21
   1  -5  -8   -2.92    5.55
  -1   5   8   -1.15    6.53
   0  -5  -8   87.10   10.97
   0  -5  -8   74.12   14.64
   0   5   8   84.43   10.10
   1   5   8 1382.00   88.32
  -1  -5  -8 1359.16   84.11
  -1  -5  -8 1235.26   99.12
   1   5   8 1332.89   78.66
  -2  -5  -8  755.06   57.12
  -2  -5  -8  653.51   46.61
   2   5   8  715.24   43.94
  -3  -5  -8   23.18    7.93
   3   5   8   50.75    8.46
  -3  -5  -8   28.42   12.21
  -4  -5  -8   88.83   12.22
  -4  -5  -8  109.19   17.30
   4   5   8   97.08   12.46
  -5  -5  -8  354.50   32.95
  -5  -5  -8  349.51   26.93
   5   5   8  341.80   27.63
  -6  -5  -8   76.65   15.74
  -6  -5  -8   64.65   11.30
  -6  -5  -8   71.91   10.08
   6   5   8   80.04   14.57
   6   5   8   78.11   14.24
   7   5   8   56.17   14.45
  -7  -5  -8   46.86   14.87
   7   5   8   66.26   15.30
   8   5   8   -1.44   12.59
  -8  -5  -8    2.11    7.22
   8   5   8   -6.03   11.37
   5  -6  -8   10.64   11.06
   5  -6  -8   14.05   10.35
   4  -6  -8   60.96   13.56
   4  -6  -8   99.99   11.15
   4  -6  -8   65.61   14.74
  -3   6   8  119.63   16.87
   3  -6  -8  104.73   14.99
   3  -6  -8  113.95   12.74
   3  -6  -8   94.29   17.59
   2  -6  -8   96.34   13.20
   2  -6  -8   69.07   10.78
   2  -6  -8   61.34   15.15
  -2   6   8   95.62   13.89
  -1   6   8   -2.48    7.41
   1  -6  -8   -0.80    6.20
   1  -6  -8  -14.49    8.98
   0   6   8   18.12    6.33
   0  -6  -8   10.97   10.44
   0  -6  -8   33.56    8.37
  -1  -6  -8   18.10   10.68
   1   6   8   12.54    5.01
  -1  -6  -8    9.95    7.19
  -2  -6  -8  556.57   45.96
   2   6   8  536.36   34.21
   2   6   8  517.03   35.55
  -2  -6  -8  521.37   37.59
  -3  -6  -8   19.53    8.23
   3   6   8   32.90    7.92
  -3  -6  -8   40.59   13.70
   3   6   8   34.94    5.57
  -4  -6  -8   56.56   10.69
  -4  -6  -8   63.84   15.45
   4   6   8   56.42   10.41
  -5  -6  -8   74.90   16.32
   5   6   8   74.86   12.82
  -5  -6  -8   87.88   13.05
   6   6   8  103.07   15.90
   6   6   8  102.05   15.83
  -6  -6  -8  117.47   14.34
  -6  -6  -8   95.41   18.02
  -7  -6  -8   -0.45    7.56
  -7  -6  -8   -9.75   12.54
   7   6   8    9.61   11.58
   7   6   8    5.11   10.67
   8   6   8   41.03   15.17
  -5   7   8   85.04   19.37
   5  -7  -8   90.19   16.85
   5  -7  -8  114.74   17.55
   4  -7  -8   51.99   12.89
   4  -7  -8   34.06   13.83
  -4   7   8   43.91   15.35
   3  -7  -8  367.27   39.95
   3  -7  -8  439.72   33.82
  -3   7   8  443.11   37.39
   3  -7  -8  460.44   31.91
  -2   7   8  351.67   31.69
   2  -7  -8  360.62   29.49
   2  -7  -8  383.27   28.67
   1  -7  -8   64.67   11.86
   1  -7  -8   83.83   17.85
  -1   7   8   92.78   12.50
   0  -7  -8  128.66   20.36
   0  -7  -8  115.75   15.35
   0   7   8  164.14   14.91
  -1  -7  -8  745.52   51.38
  -1  -7  -8  764.77   61.10
   1   7   8  779.39   52.20
   1   7   8  727.76   46.99
  -2  -7  -8   39.26   14.84
  -2  -7  -8   42.74   10.48
   2   7   8   53.40    8.25
   2   7   8   54.60    8.16
   3   7   8   99.31   11.89
  -3  -7  -8   83.68   13.66
   3   7   8  113.04   11.31
  -3  -7  -8   73.24   17.60
  -4  -7  -8   16.34   12.60
   4   7   8   32.51    9.46
   4   7   8   36.18    7.24
  -4  -7  -8   16.97    9.04
  -5  -7  -8  274.88   23.78
   5   7   8  266.72   23.60
  -5  -7  -8  243.57   28.49
  -6  -7  -8   14.09   12.84
  -6  -7  -8   -4.01    7.49
   6   7   8  -11.61    8.18
   6   7   8   -9.84    8.62
  -7  -7  -8   49.36   16.48
   7   7   8   33.44   14.15
  -7  -7  -8   61.38   12.11
   7   7   8   41.40   13.55
  -4   8   8  265.31   29.90
   4  -8  -8  307.59   27.27
   3  -8  -8    0.93    8.79
   3  -8  -8   -4.52    8.96
  -3   8   8    2.96   11.62
   3  -8  -8    0.75   11.45
   2  -8  -8  234.56   30.17
   2  -8  -8  247.03   22.86
  -2   8   8  277.37   25.85
   1  -8  -8  105.10   15.06
  -1   8   8  108.03   14.13
   1  -8  -8  138.69   21.29
   0  -8  -8  194.37   19.72
   0  -8  -8  173.61   24.48
   0   8   8  183.03   17.62
  -1  -8  -8  109.04   19.51
  -1  -8  -8   78.06   13.95
   1   8   8   88.94    9.93
   1   8   8  119.16   12.29
   2   8   8   -1.52    6.99
  -2  -8  -8    1.34   12.12
  -2  -8  -8   11.57    8.64
   2   8   8    8.79    6.78
   3   8   8  533.49   35.92
  -3  -8  -8  391.06   43.27
   3   8   8  491.84   33.88
  -3  -8  -8  533.32   37.77
  -4  -8  -8   72.31   14.12
   4   8   8   80.15   11.26
   4   8   8   87.58   13.19
  -4  -8  -8   73.96   17.70
  -5  -8  -8  215.15   28.38
   5   8   8  298.53   24.61
  -5  -8  -8  265.48   24.79
  -6  -8  -8   25.92   14.51
   6   8   8    0.63    9.54
  -6  -8  -8   20.31   10.20
   6   8   8   10.68   11.47
  -7  -8  -8   77.62   18.64
   7   8   8   89.63   17.55
  -7  -8  -8  122.83   16.42
   7   8   8   79.25   16.54
   4  -9  -8   -8.64   11.72
   3  -9  -8   82.49   14.44
  -3   9   8   36.66   14.12
   3  -9  -8   46.95   16.46
   3  -9  -8   65.41   13.38
   2  -9  -8   30.64   16.75
  -2   9   8   34.99   11.54
   2  -9  -8   43.36   12.36
   1  -9  -8   81.11   14.54
  -1   9   8   73.20   12.77
   1  -9  -8  116.80   20.73
   0   9   8   38.85    9.33
   0  -9  -8   20.33   14.42
   0  -9  -8   27.15   10.95
  -1  -9  -8   99.62   15.54
   1   9   8   85.53    9.73
  -1  -9  -8  118.27   20.36
   1   9   8   87.27   12.58
  -2  -9  -8  163.98   20.17
  -2  -9  -8  164.70   25.08
   2   9   8  201.27   18.23
   2   9   8  195.42   16.61
   3   9   8    4.68    8.32
   3   9   8   10.53    9.80
  -3  -9  -8   10.02   14.36
  -3  -9  -8   25.99   10.97
  -4  -9  -8   18.01   14.77
  -4  -9  -8   25.59   10.95
   4   9   8   17.31   10.01
  -5  -9  -8   18.26   15.06
  -5  -9  -8   43.33   13.00
   5   9   8   46.40   12.73
  -6  -9  -8    3.35   13.47
  -6  -9  -8   -7.03    9.60
   6   9   8   18.93   12.89
   6   9   8   11.45    9.88
  -7  -9  -8  199.15   22.11
   7   9   8  197.02   22.80
   7   9   8  193.46   24.33
   3 -10  -8    2.30   14.11
  -3  10   8   13.25   12.45
   3 -10  -8   10.97   11.29
  -2  10   8   16.74   11.24
   2 -10  -8    2.96   15.13
   2 -10  -8  -10.35    9.70
   1 -10  -8  344.46   37.31
  -1  10   8  344.60   29.67
   1 -10  -8  350.71   30.36
   0 -10  -8  176.17   21.12
   0  10   8  184.83   18.66
   0 -10  -8  168.65   25.55
  -1 -10  -8    1.63   12.71
   1  10   8    1.79    8.20
  -1 -10  -8   -3.90    9.72
  -2 -10  -8   19.32   11.20
  -2 -10  -8   24.00   14.41
   2  10   8   19.75    8.25
   2  10   8   14.52    9.57
   3  10   8  412.12   31.96
   3  10   8  430.45   34.06
  -3 -10  -8  330.72   40.49
  -3 -10  -8  492.48   35.48
   4  10   8   98.43   16.52
   4  10   8  105.05   15.93
  -4 -10  -8  138.66   18.80
  -4 -10  -8   83.10   21.00
   5  10   8   14.00   12.40
   5  10   8    5.38    8.80
  -5 -10  -8   15.85   11.72
  -5 -10  -8    4.59   14.21
  -6 -10  -8   12.46   15.56
  -6 -10  -8   16.73   12.31
   6  10   8    5.84   10.37
  -2  11   8   15.09   11.92
   2 -11  -8   16.41   16.87
   2 -11  -8   22.03   12.46
   1 -11  -8    1.44   11.79
  -1  11   8   -6.50    9.73
   1 -11  -8    6.83   14.88
   0  11   8  263.59   24.33
   0 -11  -8  266.07   31.67
   0 -11  -8  216.35   25.41
   1  11   8   54.44   12.72
  -1 -11  -8   55.91   14.85
  -1 -11  -8   55.37   18.72
  -2 -11  -8   23.58   12.47
   2  11   8   31.89   11.92
  -2 -11  -8   20.57   15.99
  -3 -11  -8  115.08   22.97
   3  11   8  129.01   15.83
  -3 -11  -8  129.36   19.66
   3  11   8  145.11   18.98
  -4 -11  -8  309.83   28.49
  -4 -11  -8  182.59   30.62
   4  11   8  307.94   27.83
   4  11   8  272.88   25.91
   5  11   8  -18.56   11.45
  -5 -11  -8   -5.36   10.41
   5  11   8   -3.45    8.19
  -5 -11  -8    1.49   14.76
   6  11   8   30.48   11.92
  -6 -11  -8   18.42   16.63
   0 -12  -8   12.40   15.94
   0 -12  -8   21.14   13.23
   0  12   8    4.43   10.97
  -1 -12  -8    2.36   15.10
   1  12   8   -6.11   10.27
  -1 -12  -8    7.66   12.33
  -2 -12  -8   33.13   18.41
   2  12   8   58.64   14.19
  -2 -12  -8   43.10   14.47
   3  12   8  103.98   17.87
  -3 -12  -8   38.16   14.71
  -3 -12  -8   52.58   20.39
  -4 -12  -8   66.06   16.08
   4  12   8   48.10   13.91
   4  12   8   78.30   17.88
  -4 -12  -8   21.96   18.29
  -5 -12  -8   18.47   17.16
   1   9  -9   15.38   12.65
   3   8  -9   95.68   16.05
   3   8  -9   72.76   17.25
   2   8  -9  399.42   32.15
   2   8  -9  355.66   34.27
   1   8  -9   57.74   14.20
   1   8  -9   63.78   16.25
   0   8  -9   67.12   14.64
   0   8  -9   54.00   15.61
  -1   8  -9  194.02   22.98
  -1   8  -9  148.36   20.06
   4   7  -9   36.80   15.23
   3   7  -9    2.98   10.30
   3   7  -9   13.61   12.43
   2   7  -9   -9.19    9.41
   2   7  -9   18.23   12.12
   1   7  -9  248.44   24.89
   1   7  -9  226.59   22.81
   0   7  -9    1.27   10.47
   0   7  -9  -15.89    8.89
  -1   7  -9   42.30   12.64
  -1   7  -9   51.24   14.02
  -2   7  -9  307.46   26.25
  -2   7  -9  199.38   23.49
  -3   7  -9  111.31   17.99
  -3   7  -9  130.09   17.84
   5   6  -9  177.08   23.95
   5   6  -9  201.51   23.50
   4   6  -9   20.44   12.30
   4   6  -9    9.61   11.97
   3   6  -9   -2.72   10.00
   3   6  -9    1.03    9.13
   2   6  -9  232.94   23.95
   2   6  -9  255.06   22.99
   1   6  -9    5.68    9.08
   1   6  -9    6.53   10.44
   0   6  -9   55.21   13.18
   0   6  -9   49.79   11.88
  -1   6  -9   29.88   11.22
  -1   6  -9   41.47   11.80
  -2   6  -9  130.22   17.81
  -2   6  -9  144.17   16.58
  -2   6  -9  187.72   19.19
  -3   6  -9   50.37   12.51
  -3   6  -9   32.06   12.31
   4  -6   9   35.34   10.34
  -4   6  -9   33.46   12.80
   6   5  -9   -2.96   12.66
   5   5  -9  257.07   29.21
   5   5  -9  338.41   28.87
   4   5  -9   17.49   12.06
   4   5  -9   27.56   11.58
   2   5  -9   97.79   13.63
   2   5  -9   74.16   13.42
   1   5  -9  497.09   34.78
   1   5  -9  488.38   36.23
   1   5  -9  488.08   37.23
   0   5  -9   34.02   10.29
   0   5  -9   14.80    9.36
   0   5  -9   35.74    8.76
  -1   5  -9    0.29    8.39
  -1   5  -9   -3.28    5.82
  -1   5  -9   -8.64    7.70
  -2   5  -9  356.15   28.59
  -2   5  -9  354.50   29.62
  -2   5  -9  352.96   27.56
  -3   5  -9   67.24   13.81
  -3   5  -9   82.09   12.71
  -3   5  -9   89.02   13.20
  -4   5  -9   82.17   12.88
  -4   5  -9   64.29   14.25
  -4   5  -9   88.90   13.57
  -5   5  -9   10.07   12.11
   5  -5   9   -0.35    9.49
   6   4  -9    9.62   12.58
   6   4  -9   12.01   11.72
   5   4  -9    8.63   11.64
   5   4  -9   -0.38   10.17
   4   4  -9   61.54   13.12
   4   4  -9   93.49   16.79
   3   4  -9  137.28   14.53
   3   4  -9  122.84   18.91
   2   4  -9   18.77    8.60
   2   4  -9    3.35    5.15
   2   4  -9    0.91    5.72
   2   4  -9   -2.96    7.35
   1   4  -9  175.65   15.44
   1   4  -9  172.58   16.94
   1   4  -9  161.30   16.02
   1   4  -9  150.01   16.94
   0   4  -9   29.29    9.47
   0   4  -9   23.48    7.44
   0   4  -9   21.18    8.71
  -1   4  -9  129.66   14.43
  -1   4  -9  139.70   14.96
  -1   4  -9  134.97   15.75
  -2   4  -9   60.75   10.55
  -2   4  -9   49.20   11.53
  -2   4  -9   68.56   10.82
  -3   4  -9  407.05   29.40
  -3   4  -9  378.15   29.56
  -3   4  -9  376.87   30.74
  -4   4  -9  365.42   27.79
  -4   4  -9  339.15   29.82
  -5   4  -9  170.98   17.91
   5  -4   9  169.77   18.71
   6   3  -9   20.46   12.98
   6   3  -9   35.19   12.62
   5   3  -9  127.34   19.74
   5   3  -9  147.05   16.54
   5   3  -9  135.84   17.10
   4   3  -9  216.20   20.79
   4   3  -9  251.74   22.09
   4   3  -9  233.54   24.83
   3   3  -9  138.85   14.82
   3   3  -9  150.12   20.09
   3   3  -9  144.98   13.95
   2   3  -9   20.41    6.74
   2   3  -9   17.75    8.45
   2   3  -9    9.59    5.73
   1   3  -9  177.25   15.46
   1   3  -9  161.65   16.22
   1   3  -9  147.92   15.24
   1   3  -9  185.68   17.46
   0   3  -9  468.94   33.93
   0   3  -9  471.06   32.46
   0   3  -9  445.79   33.30
   0   3  -9  467.97   34.95
  -1   3  -9    1.71    3.31
  -1   3  -9   -0.11    7.56
  -1   3  -9   -4.79    5.04
  -1   3  -9    3.64    6.69
  -2   3  -9  133.24   14.27
  -2   3  -9  131.74   15.42
  -2   3  -9  125.52   12.90
  -3   3  -9   15.99    9.12
  -3   3  -9   16.90    7.40
  -3   3  -9   16.06    7.24
  -4   3  -9    0.65    8.65
  -4   3  -9    1.19    6.37
  -5   3  -9  111.99   14.17
   5  -3   9  120.82   15.68
  -5   3  -9  115.06   16.68
  -6   3  -9   46.82   10.61
  -6   3  -9   38.33   13.63
   6  -3   9   63.62   13.73
   6   2  -9   17.08    8.55
   6   2  -9   13.64   11.99
   6   2  -9    2.84    9.64
   5   2  -9   78.74   15.83
   5   2  -9   77.43   12.23
   5   2  -9   57.96   11.48
   4   2  -9   18.16    6.24
   4   2  -9   19.16    7.57
   4   2  -9   10.75   10.48
   4   2  -9   31.80    8.63
   3   2  -9  978.26   59.59
   3   2  -9  939.76   70.65
   3   2  -9  916.74   65.24
   2   2  -9   35.21    7.58
   2   2  -9   31.54    7.30
   1   2  -9    0.18    7.00
   1   2  -9    4.37    5.02
   1   2  -9    7.15    5.08
   0   2  -9  782.71   52.64
   0   2  -9  818.56   58.17
   0   2  -9  781.22   50.88
   0   2  -9  775.19   52.76
  -1   2  -9 1163.75   73.70
  -1   2  -9 1080.73   71.01
  -1   2  -9 1101.64   73.36
  -1   2  -9 1184.73   81.99
  -2   2  -9    9.93    5.80
  -2   2  -9   13.42    8.07
  -2   2  -9    9.50    6.00
  -3   2  -9   16.17    7.18
  -3   2  -9    2.22    5.64
  -3   2  -9   13.27    8.27
  -4   2  -9  492.67   35.40
  -4   2  -9  520.57   37.52
  -5   2  -9    9.24    7.29
  -5   2  -9   -7.99    9.06
   6  -2   9   30.95   11.51
  -6   2  -9   11.45    8.37
  -6   2  -9    7.45   10.93
   6   1  -9    7.33   11.51
   6   1  -9   25.16    9.51
   5   1  -9   28.24    9.27
   5   1  -9   46.30    9.69
   5   1  -9   31.36   11.95
   4   1  -9  129.91   15.45
   4   1  -9  146.78   13.90
   4   1  -9  134.87   12.63
   4   1  -9  157.96   19.39
   3   1  -9   42.44   11.73
   3   1  -9   26.42    7.02
   3   1  -9   31.42    8.37
   2   1  -9   36.30    7.51
   2   1  -9   32.81    7.05
   1   1  -9  141.72   13.48
   1   1  -9  139.41   15.07
   1   1  -9  146.65   14.00
   0   1  -9   43.28    9.51
   0   1  -9   62.89    7.92
   0   1  -9   44.85    8.08
  -1   1  -9  457.63   33.05
   1  -1   9  490.06   34.87
  -1   1  -9  473.46   35.02
  -1   1  -9  436.27   33.26
  -1   1  -9  597.28   37.83
  -2   1  -9  114.72   13.69
  -2   1  -9  178.49   16.22
  -2   1  -9  133.75   13.37
  -2   1  -9  177.02   12.53
  -3   1  -9   -1.35    3.90
  -3   1  -9    6.68    4.51
  -3   1  -9   -3.33    7.37
  -3   1  -9    4.90    6.00
  -4   1  -9   14.38    6.88
  -4   1  -9   21.82    9.05
  -5   1  -9  422.29   30.75
  -5   1  -9  421.53   32.88
   6  -1   9   62.22   13.35
  -6   1  -9   91.45   14.76
  -6   1  -9   75.27   11.72
   6   0  -9    2.00    8.73
   6   0  -9   -6.85   10.08
   5   0  -9  279.06   27.46
   5   0  -9  342.74   28.93
   4   0  -9  109.23   11.55
   4   0  -9  125.95   11.53
   4   0  -9  123.98   17.27
   4   0  -9  113.47   14.41
   3   0  -9  257.94   19.32
   3   0  -9  273.06   23.32
   3   0  -9  205.29   23.35
   2   0  -9   86.96   10.33
   2   0  -9  109.86   12.06
   2   0  -9   86.49   15.82
   1   0  -9   68.65    9.28
   1   0  -9   57.46    8.61
   0   0  -9  776.06   46.82
   0   0  -9  641.32   51.73
   0   0  -9  675.43   44.20
  -1   0  -9  312.82   26.43
  -1   0  -9  323.68   24.97
  -1   0  -9  333.70   23.45
   1   0   9  319.34   22.74
  -2   0  -9  138.60   15.21
  -2   0  -9  168.83   14.91
  -2   0  -9  204.70   16.74
  -3   0  -9   39.22    8.25
  -3   0  -9   59.08   10.21
  -4   0  -9  219.52   19.79
  -4   0  -9  226.15   20.50
  -4   0  -9  254.05   19.56
  -5   0  -9   23.21    9.78
  -5   0  -9   16.62    7.44
   6   0   9    6.83    9.52
  -6   0  -9   -2.77    9.19
  -6   0  -9    7.48    7.27
  -7   0  -9   25.08    8.64
  -7   0  -9   12.99   11.57
   7   0   9   16.76   11.95
   7   0   9   -2.07   12.15
   6  -1  -9  190.49   21.54
   6  -1  -9  216.74   24.06
   5  -1  -9  192.72   22.34
   5  -1  -9  220.57   22.27
   4  -1  -9   46.18   12.78
   4  -1  -9   66.83   11.76
   4  -1  -9   73.75    8.65
   3  -1  -9   51.72    9.73
   3  -1  -9   52.04   12.09
   3  -1  -9   40.70    7.16
   2  -1  -9   23.11    7.60
   2  -1  -9   21.60    5.92
   2  -1  -9   14.30    9.91
   1  -1  -9  742.61   62.59
   1  -1  -9  934.10   52.51
   0   1   9   98.55    9.18
   0  -1  -9   96.40   10.17
   0  -1  -9   82.14   12.27
  -1  -1  -9  759.25   46.30
  -1  -1  -9  678.65   43.69
  -1  -1  -9  633.47   52.04
  -2  -1  -9  174.12   16.31
  -2  -1  -9  162.06   17.40
  -2  -1  -9  184.43   15.30
  -3  -1  -9  186.97   17.77
  -3  -1  -9  154.47   16.12
  -3  -1  -9  176.79   15.51
  -4  -1  -9   93.37   11.94
  -4  -1  -9  109.66   13.42
  -4  -1  -9  115.51   13.45
  -5  -1  -9  169.00   15.84
  -5  -1  -9  167.57   17.80
  -5  -1  -9  142.13   16.48
   6   1   9  271.19   26.13
  -6  -1  -9  297.02   25.22
  -6  -1  -9  298.58   23.35
   6   1   9  293.65   27.15
   7   1   9   36.08   14.20
   7   1   9   23.91   11.82
  -7  -1  -9   19.01    8.41
  -7  -1  -9   -7.75    9.74
   6  -2  -9   79.37   16.78
   6  -2  -9  108.82   15.81
   5  -2  -9   51.57   11.39
   5  -2  -9   27.84   12.19
   4  -2  -9   44.34   10.10
   4  -2  -9   31.59    6.49
   4  -2  -9   27.55   10.77
   3  -2  -9  217.05   23.18
   3  -2  -9  255.36   18.84
   3  -2  -9  277.04   24.23
   2  -2  -9  413.79   39.84
   2  -2  -9  576.00   39.13
   2  -2  -9  537.64   32.88
   1  -2  -9    9.32    5.04
  -1   2   9   17.12    5.27
   1  -2  -9   19.48    8.54
   0  -2  -9    0.08    7.24
   0   2   9    0.78    4.47
   0  -2  -9    1.34    4.32
  -1  -2  -9   16.43    5.77
  -1  -2  -9   36.32    9.73
  -2  -2  -9   17.44    8.45
  -2  -2  -9    6.96    6.88
  -2  -2  -9   12.99    5.46
  -3  -2  -9  765.85   57.36
  -3  -2  -9  732.69   48.13
  -3  -2  -9  754.50   49.68
  -4  -2  -9   50.20    9.72
  -4  -2  -9   43.30   11.62
  -4  -2  -9   49.11    8.76
   5   2   9   11.03    9.08
  -5  -2  -9    0.55    7.24
  -5  -2  -9    9.04    6.33
  -5  -2  -9   -6.93    9.06
   6   2   9   53.60   13.92
  -6  -2  -9   92.89   12.02
  -6  -2  -9   57.52   13.78
  -6  -2  -9   64.70   12.25
   7   2   9  140.71   19.44
  -7  -2  -9  107.33   15.27
   7   2   9  174.46   21.39
  -7  -2  -9  117.96   14.26
   6  -3  -9    5.36   11.55
   6  -3  -9    0.54    9.05
   5  -3  -9  815.92   59.66
   5  -3  -9  881.01   66.90
   4  -3  -9    4.77    9.44
   4  -3  -9    1.26    4.96
   4  -3  -9   10.25    8.23
   3  -3  -9    9.29    8.85
   3  -3  -9   10.21    8.24
   3  -3  -9    8.25    5.33
   2  -3  -9  189.51   22.00
   2  -3  -9  238.76   17.24
   2  -3  -9  198.32   20.99
   1  -3  -9  925.59   71.45
   0   3   9   26.70    6.43
   0   3   9   18.96    5.13
   0  -3  -9    8.98    5.62
   0  -3  -9    3.74    9.05
  -1  -3  -9  239.17   23.18
  -1  -3  -9  217.17   18.10
  -2  -3  -9  462.97   40.14
  -2  -3  -9  529.49   34.12
   2   3   9  474.92   31.88
   3   3   9   -2.74    5.93
  -3  -3  -9   -2.83    6.08
  -3  -3  -9   -4.10    8.51
  -4  -3  -9    6.94    7.04
   4   3   9   19.50    8.10
  -4  -3  -9   12.58    6.36
  -4  -3  -9   18.64   10.65
  -5  -3  -9    5.62    9.90
  -5  -3  -9    5.67    5.78
   5   3   9    5.31    8.60
  -5  -3  -9    2.53    7.21
  -6  -3  -9  463.64   33.27
   6   3   9  469.89   35.84
  -6  -3  -9  494.26   32.76
  -6  -3  -9  385.72   40.05
  -7  -3  -9   68.35   10.79
   7   3   9   54.32   15.13
  -7  -3  -9   26.71   10.66
   7   3   9   46.40   13.40
   6  -4  -9  -14.22   10.59
   6  -4  -9    7.16   10.69
   5  -4  -9   -3.68    9.69
   5  -4  -9    0.71   10.67
   4  -4  -9    6.27    5.27
   4  -4  -9   -2.27    8.86
   4  -4  -9   -2.29    8.28
   3  -4  -9  341.99   27.04
   3  -4  -9  260.36   27.98
   2  -4  -9    9.30    9.05
   2  -4  -9   -3.90    4.84
   2  -4  -9    7.92    9.51
   1  -4  -9  457.03   41.22
   1  -4  -9  499.34   33.05
   0  -4  -9   22.85   11.46
   0   4   9   30.27    4.21
   0   4   9   26.21    5.69
   0   4   9   29.63    6.50
   0  -4  -9   27.60    7.07
  -1  -4  -9   20.88    6.94
  -1  -4  -9   54.31   12.19
   1   4   9   26.40    5.40
  -2  -4  -9  126.17   18.10
  -2  -4  -9  139.00   13.78
   2   4   9  134.57   12.19
  -3  -4  -9  377.64   35.80
  -3  -4  -9  426.48   29.52
   3   4   9  398.36   28.17
  -4  -4  -9  275.50   28.50
   4   4   9  278.91   22.45
  -4  -4  -9  279.03   22.00
  -4  -4  -9  259.94   22.12
  -5  -4  -9   17.35    7.90
  -5  -4  -9   24.19   12.84
   5   4   9   22.15    9.94
  -6  -4  -9  481.95   32.49
  -6  -4  -9  413.10   40.43
  -6  -4  -9  455.36   32.37
   6   4   9  419.97   35.11
  -7  -4  -9  258.07   19.95
  -7  -4  -9  151.76   24.14
  -7  -4  -9  198.45   18.88
   7   4   9  192.82   23.29
   7   4   9  188.02   22.82
   5  -5  -9  240.05   26.67
   5  -5  -9  299.99   28.84
   4  -5  -9   69.29   14.68
   4  -5  -9   77.44   15.26
   3  -5  -9   -4.20    8.71
   3  -5  -9    5.12    6.28
   3  -5  -9    7.41   10.25
   2  -5  -9   -1.82    8.59
   2  -5  -9   -5.12    5.69
   2  -5  -9   -4.20    9.21
   1  -5  -9    9.83   11.04
   1  -5  -9   26.20    7.63
  -1   5   9    8.26    8.08
   0   5   9  435.56   31.34
   0  -5  -9  429.00   30.40
   0  -5  -9  384.49   37.27
  -1  -5  -9    6.25    6.39
   1   5   9   -0.46    4.37
   1   5   9    6.51    3.87
  -1  -5  -9    9.09   10.47
  -2  -5  -9  332.18   25.26
  -2  -5  -9  338.20   31.48
   2   5   9  297.28   22.45
  -3  -5  -9   11.03   11.33
   3   5   9   10.92    6.65
  -3  -5  -9    3.84    6.51
   4   5   9    4.42    7.47
  -4  -5  -9   11.63   11.97
  -4  -5  -9   -5.82    6.45
  -5  -5  -9   -9.54   10.98
   5   5   9   18.76    9.68
  -5  -5  -9   15.70    7.59
  -6  -5  -9   -6.44    6.83
  -6  -5  -9   -4.00   12.49
  -6  -5  -9    9.05    7.94
   6   5   9    3.24    9.95
  -7  -5  -9   15.46    8.65
   7   5   9   16.04   11.77
  -7  -5  -9   16.63   13.65
   7   5   9   -5.35   11.06
   5  -6  -9    5.57   10.42
   5  -6  -9    4.77   11.90
   4  -6  -9   20.79   12.60
   4  -6  -9   15.20   11.37
   3  -6  -9  617.50   42.67
  -3   6   9  589.03   45.21
   3  -6  -9  619.13   39.39
   3  -6  -9  445.65   48.24
   2  -6  -9    0.49    6.88
   2  -6  -9  -12.48   10.41
   2  -6  -9   17.18    9.93
  -2   6   9   -4.80    8.91
   1  -6  -9  336.39   24.62
  -1   6   9  274.98   26.01
   1  -6  -9  290.88   31.66
   0  -6  -9  225.43   19.70
   0   6   9  227.83   18.49
   0  -6  -9  180.41   24.57
   1   6   9  866.88   53.68
   1   6   9  920.78   60.61
  -1  -6  -9  913.75   59.43
  -1  -6  -9  890.96   70.74
   2   6   9   -1.06    4.70
  -2  -6  -9    3.31   10.94
  -2  -6  -9    1.24    7.39
   2   6   9    0.45    5.46
  -3  -6  -9   11.57   12.82
   3   6   9    6.62    6.62
  -3  -6  -9    6.14    7.36
   4   6   9  387.25   29.09
  -4  -6  -9  411.44   30.75
  -4  -6  -9  370.93   37.54
  -5  -6  -9   82.83   12.79
  -5  -6  -9   64.75   17.47
   5   6   9   73.98   13.22
   6   6   9  257.73   23.80
  -6  -6  -9  185.66   26.87
  -6  -6  -9  243.73   21.66
  -7  -6  -9    5.04    9.09
   7   6   9    1.56   10.46
   7   6   9    7.08   11.77
  -7  -6  -9   -0.06   13.27
  -4   7   9   50.30   16.26
   4  -7  -9   79.03   15.68
   4  -7  -9   40.35   15.10
  -3   7   9   59.45   14.95
   3  -7  -9   30.71   14.95
   3  -7  -9   91.03   12.10
   3  -7  -9   52.41   13.25
  -2   7   9   42.92   12.07
   2  -7  -9   23.09   13.22
   2  -7  -9   36.01    9.91
   1  -7  -9   -1.50   11.80
  -1   7   9   -1.32    7.60
   1  -7  -9    2.28    7.69
   0  -7  -9   50.01   11.23
   0  -7  -9   49.53   15.12
   0   7   9   58.15    9.22
   1   7   9  224.30   17.07
   1   7   9  240.92   19.15
  -1  -7  -9  214.40   26.91
  -1  -7  -9  239.73   21.78
   2   7   9   35.39    7.98
  -2  -7  -9   43.81   10.78
   2   7   9   35.28    7.68
  -2  -7  -9   55.66   15.62
   3   7   9    4.54    7.06
  -3  -7  -9   10.00   13.19
  -3  -7  -9   22.30    9.30
  -4  -7  -9  130.06   22.33
  -4  -7  -9  140.96   17.14
   4   7   9  141.91   15.73
   5   7   9  551.13   38.94
  -5  -7  -9  551.12   39.77
  -5  -7  -9  500.33   47.69
  -6  -7  -9  -14.03   13.03
   6   7   9  -17.19    9.31
  -6  -7  -9    3.15    9.21
   7   7   9   12.11   12.16
  -7  -7  -9    7.03   14.75
  -7  -7  -9   18.51   10.24
   7   7   9   -0.58   11.13
   4  -8  -9   18.60   13.86
  -4   8   9   18.53   15.19
   4  -8  -9   57.70   14.48
   3  -8  -9  301.04   24.71
  -3   8   9  261.61   28.17
   3  -8  -9  218.53   30.18
   3  -8  -9  308.02   26.90
  -2   8   9   42.40   13.71
   2  -8  -9   54.35   12.07
   1  -8  -9   46.93   12.13
   1  -8  -9   20.01   14.86
  -1   8   9   45.42   10.51
   0  -8  -9  283.03   26.26
   0   8   9  294.41   24.17
   0  -8  -9  312.70   32.95
  -1  -8  -9   30.25   10.95
  -1  -8  -9   16.29   13.13
   1   8   9   24.15    7.59
   2   8   9   18.82    7.47
  -2  -8  -9    3.90   12.85
   2   8   9    0.24    7.05
  -2  -8  -9   12.40    9.56
  -3  -8  -9   49.99   12.45
  -3  -8  -9   43.25   17.06
   3   8   9   65.13   10.77
   3   8   9   72.36   10.45
  -4  -8  -9  204.29   22.19
   4   8   9  268.86   21.04
  -4  -8  -9  160.65   26.27
   5   8   9   13.07   10.78
  -5  -8  -9   26.78   11.34
  -5  -8  -9   44.61   16.94
   6   8   9   15.61   11.00
   6   8   9   12.80   11.70
  -6  -8  -9   31.18   11.12
  -6  -8  -9   28.19   16.20
   7   8   9    3.52   11.83
  -7  -8  -9    0.80   15.08
  -7  -8  -9    5.57    9.74
   7   8   9  -10.92   11.98
   3  -9  -9  152.16   26.63
   3  -9  -9  263.16   22.90
  -3   9   9  228.38   24.90
  -2   9   9  -12.02    9.77
   2  -9  -9   10.10   10.41
  -1   9   9  195.04   19.32
   1  -9  -9  178.28   20.33
   1  -9  -9  162.22   26.20
   0  -9  -9  155.99   24.49
   0   9   9  186.28   17.29
   0  -9  -9  145.76   19.42
  -1  -9  -9  472.75   37.71
   1   9   9  494.45   36.74
  -1  -9  -9  478.29   45.16
   2   9   9   28.94    8.60
   2   9   9   60.97   10.57
  -2  -9  -9   36.68   16.84
  -2  -9  -9   56.98   13.03
   3   9   9    1.32    9.29
  -3  -9  -9   29.09   15.94
   3   9   9   12.15    9.46
  -3  -9  -9    5.87   10.18
   4   9   9  271.85   22.79
  -4  -9  -9  232.39   24.39
  -4  -9  -9  206.95   29.67
  -5  -9  -9   96.71   16.48
   5   9   9   92.12   15.74
  -5  -9  -9   69.76   19.95
  -6  -9  -9   25.19   16.61
   6   9   9   19.85   12.82
   6   9   9    8.39   10.59
  -6  -9  -9   17.45   11.84
  -2  10   9  134.62   18.66
   2 -10  -9  151.37   19.04
  -1  10   9   95.47   14.77
   1 -10  -9  110.82   17.24
   1 -10  -9   83.20   21.83
   0 -10  -9   53.27   18.58
   0 -10  -9   73.30   15.13
   0  10   9   62.37   11.82
  -1 -10  -9   -4.06   13.52
   1  10   9   -0.97    8.06
  -1 -10  -9   -0.71   10.02
  -2 -10  -9   24.43   11.00
  -2 -10  -9   23.15   15.65
   2  10   9    6.91    8.93
  -3 -10  -9  197.91   22.48
   3  10   9  197.16   19.02
  -3 -10  -9  150.05   26.65
   3  10   9  180.50   20.09
  -4 -10  -9   78.11   21.37
   4  10   9   81.05   15.36
  -4 -10  -9   98.54   17.38
  -5 -10  -9   31.56   17.67
  -5 -10  -9   59.82   15.15
   6  10   9   87.22   15.93
  -6 -10  -9  127.66   19.28
   6  10   9  154.65   20.19
  -6 -10  -9   45.32   19.52
  -1  11   9  331.82   30.29
   1 -11  -9  366.81   31.83
   1 -11  -9  340.42   38.85
   0  11   9   -0.75   10.08
   0 -11  -9    1.33   15.01
   0 -11  -9    9.16   12.45
  -1 -11  -9   82.23   16.72
   1  11   9   66.07   13.16
  -1 -11  -9   42.21   18.62
   2  11   9  105.35   15.36
  -2 -11  -9   61.12   20.89
  -2 -11  -9  118.16   18.67
  -3 -11  -9   14.98   12.23
  -3 -11  -9    8.06   16.48
   4  11   9   43.15   13.97
  -4 -11  -9   53.84   15.07
  -4 -11  -9   34.76   18.82
   5  11   9  -17.57   11.53
  -5 -11  -9   -7.59   16.04
  -5 -11  -9   -0.81   11.75
   0 -12  -9   -5.77   15.25
   1  12   9   28.54   12.19
  -1 -12  -9   23.06   17.33
  -1 -12  -9   13.76   12.98
  -2 -12  -9   34.46   18.92
   2  12   9   55.98   14.42
  -2 -12  -9   61.63   15.81
  -3 -12  -9  180.50   30.49
  -3 -12  -9  283.40   27.69
  -4 -12  -9   30.48   19.17
   1   8 -10    4.12   12.05
   3   7 -10   49.33   13.98
   3   7 -10   35.69   14.66
   2   7 -10   60.78   15.40
   2   7 -10   57.33   14.17
   1   7 -10    7.46   11.96
   1   7 -10    5.94   10.65
   0   7 -10   70.11   16.20
   0   7 -10   76.34   15.54
  -1   7 -10   51.36   13.99
  -1   7 -10   58.19   14.43
  -2   7 -10  -18.40   10.38
   2   6 -10  370.70   29.92
   2   6 -10  326.21   30.38
   1   6 -10   -5.56    9.70
   1   6 -10    9.19   10.28
   0   6 -10   94.77   15.23
   0   6 -10   74.65   14.99
  -1   6 -10  146.14   16.55
  -1   6 -10  119.07   16.76
  -1   6 -10  147.00   18.22
  -2   6 -10  210.51   23.45
  -2   6 -10  235.91   23.38
  -2   6 -10  265.43   22.89
  -3   6 -10   74.36   15.76
   5   5 -10   14.37   12.51
   5   5 -10   23.41   14.39
   4   5 -10   -1.21   13.24
   2   5 -10   19.26   10.44
   2   5 -10   34.89   11.94
   1   5 -10   14.97   10.16
   1   5 -10   21.66    8.07
   1   5 -10   12.06    9.43
   0   5 -10   67.77   13.04
   0   5 -10   40.44   11.68
   0   5 -10   32.91    9.82
  -1   5 -10   32.48    9.71
  -1   5 -10   30.86   11.55
  -1   5 -10   38.64   11.01
  -2   5 -10  243.79   25.00
  -2   5 -10  297.23   24.44
  -2   5 -10  285.47   24.54
  -3   5 -10   12.78    8.79
  -3   5 -10   20.18   11.42
  -4   5 -10  -10.34    7.30
  -4   5 -10    0.87   11.12
   5   4 -10   -5.35   12.53
   5   4 -10   20.79   11.65
   4   4 -10   70.48   17.85
   3   4 -10  160.87   16.78
   2   4 -10  485.53   38.21
   2   4 -10  565.36   40.51
   2   4 -10  473.57   36.06
   1   4 -10   11.25    7.44
   1   4 -10   16.71    6.01
   1   4 -10   16.44    8.50
   1   4 -10   16.03    9.54
   0   4 -10    5.48    8.87
   0   4 -10    2.78    6.33
   0   4 -10    4.45    8.03
  -1   4 -10  183.85   18.35
  -1   4 -10  204.86   18.84
  -1   4 -10  193.95   20.42
  -2   4 -10  115.51   14.25
  -2   4 -10  132.65   16.81
  -2   4 -10  140.01   15.49
  -3   4 -10   -1.00    6.84
  -3   4 -10    7.43    9.91
  -4   4 -10  -14.85    9.68
  -4   4 -10   -6.69    6.82
   5   3 -10   15.28   10.01
   5   3 -10   19.68   14.20
   5   3 -10   38.50   10.19
   4   3 -10  115.78   20.18
   4   3 -10  128.97   15.19
   3   3 -10    3.54    6.30
   3   3 -10    7.70    6.72
   2   3 -10  193.49   18.22
   2   3 -10  209.91   18.17
   1   3 -10    5.24    6.20
   1   3 -10   -4.18    8.07
   1   3 -10    7.24    5.51
   0   3 -10  419.76   31.41
   0   3 -10  427.16   30.16
   0   3 -10  401.42   30.43
   0   3 -10  363.23   30.93
  -1   3 -10   32.03   10.32
  -1   3 -10   33.96    8.35
  -1   3 -10   34.95    5.66
  -1   3 -10   36.39    8.68
  -2   3 -10  350.70   27.59
  -2   3 -10  344.70   28.98
  -2   3 -10  375.72   27.29
  -3   3 -10   12.71   10.06
  -3   3 -10   27.99    8.91
  -4   3 -10    9.58    8.08
  -4   3 -10    6.69   10.13
  -5   3 -10  112.91   17.75
  -5   3 -10  116.69   15.22
   6   2 -10  194.83   27.08
   6   2 -10  245.86   24.10
   5   2 -10  174.08   17.44
   5   2 -10  172.67   22.98
   5   2 -10  163.79   19.03
   4   2 -10  110.27   19.45
   4   2 -10  124.64   13.28
   4   2 -10  153.27   16.20
   3   2 -10   -2.36   10.98
   3   2 -10    5.51    5.92
   3   2 -10   -1.15    6.62
   2   2 -10  297.32   23.14
   2   2 -10  297.55   25.46
   1   2 -10   26.81    9.77
   1   2 -10   25.83    7.56
   1   2 -10   22.64    6.52
   0   2 -10   92.76   12.35
   0   2 -10  107.58   14.18
   0   2 -10  109.66   11.09
  -1   2 -10   45.51    6.98
  -1   2 -10   60.85    8.07
  -1   2 -10   48.09   10.82
  -1   2 -10   57.23    9.84
  -2   2 -10   16.05    4.18
  -2   2 -10    6.30    6.53
  -2   2 -10    9.56    5.96
  -2   2 -10    9.94    8.70
  -3   2 -10   62.14   12.28
  -3   2 -10   63.82   11.00
  -4   2 -10  295.37   25.99
  -4   2 -10  276.24   23.75
  -5   2 -10   40.23   10.38
  -5   2 -10   44.80   13.16
   6   1 -10   14.70   13.62
   6   1 -10   14.04    9.57
   5   1 -10   19.49    9.63
   5   1 -10    4.75   11.26
   4   1 -10  396.65   33.62
   4   1 -10  397.02   28.07
   4   1 -10  392.82   34.99
   3   1 -10   68.49   10.99
   3   1 -10   70.74   10.09
   3   1 -10   61.96   15.17
   2   1 -10  527.03   41.15
   2   1 -10  516.34   35.56
   1   1 -10  332.16   24.21
   1   1 -10  311.07   26.45
   0   1 -10  580.87   42.76
   0   1 -10  526.22   39.54
   0   1 -10  560.92   38.04
  -1   1 -10   78.19    9.23
  -1   1 -10   80.21   11.05
  -1   1 -10   71.77   11.90
  -2   1 -10  181.11   20.14
  -2   1 -10  258.88   19.29
  -2   1 -10  215.26   19.35
  -3   1 -10  429.24   31.19
  -3   1 -10  423.68   32.74
  -4   1 -10   27.15   10.57
  -4   1 -10   32.82    8.78
  -5   1 -10  107.59   16.28
  -5   1 -10  118.39   14.50
   6  -1  10    7.14   10.57
  -6   1 -10   23.28    9.00
  -6   1 -10    9.35   11.52
   6   0 -10   22.71   10.58
   6   0 -10   23.50   14.29
   5   0 -10   35.06   10.57
   5   0 -10    0.96   12.06
   4   0 -10   23.67   12.48
   4   0 -10   59.67   11.79
   4   0 -10   71.45    9.44
   3   0 -10    6.33    6.78
   3   0 -10   -0.76    5.48
   3   0 -10  -17.08    8.44
   2   0 -10  251.26   21.45
   2   0 -10  306.90   25.21
   1   0 -10   16.59    6.95
   1   0 -10   22.71    6.56
   0   0 -10 1299.28   82.73
   0   0 -10 1033.32   69.47
   0   0 -10  988.85   72.05
  -1   0 -10   58.69    9.50
  -1   0 -10   77.20   11.60
  -1   0 -10   56.53    9.21
  -2   0 -10    5.85    7.41
  -2   0 -10   10.98    6.17
  -2   0 -10    4.52    6.21
  -3   0 -10  116.32   13.98
  -3   0 -10  131.95   14.28
  -3   0 -10  193.65   17.18
  -4   0 -10  379.97   29.59
  -4   0 -10  352.45   27.34
  -5   0 -10    5.24    7.14
  -5   0 -10    4.30    9.56
  -6   0 -10   40.86    9.81
  -6   0 -10   29.64   11.85
   6  -1 -10   40.88   15.63
   6  -1 -10   58.45   13.28
   5  -1 -10  150.98   18.37
   5  -1 -10  152.19   21.36
   4  -1 -10  390.38   26.67
   4  -1 -10  368.12   32.33
   4  -1 -10  334.98   32.36
   3  -1 -10    9.03    6.09
   3  -1 -10    8.24   10.31
   3  -1 -10   17.55    7.91
   2  -1 -10    4.40    6.70
   2  -1 -10    5.15    5.33
   1  -1 -10   98.80   11.20
   1  -1 -10  105.76   13.33
   0  -1 -10  168.69   17.90
   0  -1 -10  166.39   15.12
  -1  -1 -10   46.00   10.01
  -1  -1 -10   46.71    8.29
  -1  -1 -10   35.40    9.43
  -2  -1 -10   11.09    5.88
  -2  -1 -10   23.86    8.73
  -3  -1 -10  195.80   18.28
  -3  -1 -10  198.61   18.90
  -3  -1 -10  161.97   16.52
  -4  -1 -10    3.43    6.20
  -4  -1 -10   -2.84    7.36
  -4  -1 -10    1.32    8.19
  -5  -1 -10   55.15   11.74
  -5  -1 -10   36.02    8.93
  -6  -1 -10    2.51    9.82
  -6  -1 -10   -3.65    6.85
   6   1  10    2.33   10.19
   5  -2 -10   41.42   11.20
   5  -2 -10   28.19   13.08
   4  -2 -10  432.11   39.13
   4  -2 -10  531.80   34.02
   4  -2 -10  507.63   41.82
   3  -2 -10   17.85    6.60
   3  -2 -10   35.97   10.09
   3  -2 -10   27.99   11.95
   2  -2 -10  207.26   20.44
   2  -2 -10  175.79   15.92
   1  -2 -10   12.83    5.74
   1  -2 -10   10.48    8.59
   0  -2 -10  526.90   31.84
   0  -2 -10  398.42   37.82
  -1  -2 -10  206.93   17.52
  -2  -2 -10  114.39   15.35
  -2  -2 -10  112.07   12.36
  -2  -2 -10  107.68   13.60
  -3  -2 -10   98.46   12.08
  -3  -2 -10   95.37   14.14
  -3  -2 -10   96.48   12.92
  -4  -2 -10  303.79   24.11
  -4  -2 -10  267.06   26.14
  -4  -2 -10  289.48   22.72
  -5  -2 -10  188.58   18.55
  -5  -2 -10  160.58   20.21
  -5  -2 -10  205.00   17.84
   5   2  10  170.31   19.35
   6   2  10  -17.84    9.89
  -6  -2 -10  -13.23    5.96
  -6  -2 -10    8.75    9.96
  -7  -2 -10  120.80   16.90
  -7  -2 -10  151.82   16.09
   7   2  10  123.55   20.56
   5  -3 -10  -12.38   10.36
   5  -3 -10   11.92    9.62
   4  -3 -10   40.60   11.74
   4  -3 -10   41.95    8.32
   4  -3 -10   45.83   13.61
   3  -3 -10  143.56   13.28
   3  -3 -10  135.78   18.68
   3  -3 -10  140.87   17.97
   2  -3 -10   38.74   11.89
   2  -3 -10   36.52    7.53
   1  -3 -10  127.26   12.54
   1  -3 -10  114.32   16.97
   0  -3 -10   -1.07    8.26
   0  -3 -10   -3.49    5.03
  -1  -3 -10  186.77   21.54
  -1  -3 -10  189.15   16.71
  -2  -3 -10  452.74   38.43
  -2  -3 -10  452.23   31.58
  -3  -3 -10   11.34    9.62
  -3  -3 -10   -8.64    6.72
  -3  -3 -10    6.27    6.06
   3   3  10    7.95    6.94
  -4  -3 -10   39.03    9.75
   4   3  10   29.71    9.65
  -4  -3 -10   40.59    9.00
  -4  -3 -10   32.81   12.24
   5   3  10   81.68   14.29
  -5  -3 -10  115.53   13.74
  -5  -3 -10   91.95   12.57
  -5  -3 -10   79.40   16.34
  -6  -3 -10  176.38   23.14
  -6  -3 -10  188.46   17.87
   6   3  10  172.64   21.05
  -6  -3 -10  187.81   18.70
  -7  -3 -10   64.89   11.11
   7   3  10   60.28   15.41
  -7  -3 -10   37.18   11.97
   7   3  10   24.86   14.58
   5  -4 -10   13.88   10.37
   5  -4 -10   15.27   12.82
   4  -4 -10  198.37   23.15
   4  -4 -10  201.11   22.81
   3  -4 -10   20.67   11.61
   3  -4 -10   15.21    6.82
   3  -4 -10   29.51   11.33
   2  -4 -10  210.91   24.26
   1  -4 -10   -2.44    5.70
   1  -4 -10   -4.44    9.23
   0   4  10   81.40    7.02
   0  -4 -10   68.28   15.38
   0   4  10   60.04    8.77
   0  -4 -10   68.19   10.31
  -1  -4 -10  744.68   48.18
  -1  -4 -10  703.80   57.63
   1   4  10  715.06   44.36
  -2  -4 -10   19.88    7.77
   2   4  10   17.85    6.35
  -2  -4 -10   30.95   11.91
  -3  -4 -10   86.48   12.36
   3   4  10   98.60   12.01
  -3  -4 -10  103.81   17.05
  -4  -4 -10   70.70   15.97
  -4  -4 -10   87.01   11.99
   4   4  10   54.76   11.38
   5   4  10  145.61   17.71
  -5  -4 -10  158.03   16.54
  -5  -4 -10  139.98   21.74
  -5  -4 -10  166.46   16.64
  -6  -4 -10   20.12    8.45
  -6  -4 -10   16.32   14.24
  -6  -4 -10   29.22    9.94
   6   4  10   25.79   12.44
  -7  -4 -10   15.59    8.67
   7   4  10    4.37   11.03
  -7  -4 -10    6.95    8.92
   7   4  10    9.94   13.06
   5  -5 -10   72.57   17.20
   5  -5 -10   89.08   16.58
   4  -5 -10  115.56   18.56
   4  -5 -10  112.81   18.68
   3  -5 -10   -6.40   10.05
   3  -5 -10   -1.23    9.79
   2  -5 -10  890.59   53.78
   2  -5 -10  722.18   65.92
  -1   5  10   10.31    7.80
   1  -5 -10    1.87    6.37
   1  -5 -10   -8.26    9.90
   0  -5 -10   21.88    8.08
   0  -5 -10   19.76   12.65
   0   5  10   21.38    6.53
  -1  -5 -10   55.51   10.15
   1   5  10   41.28    5.82
   1   5  10   45.23    6.71
  -1  -5 -10   53.75   14.60
   2   5  10  817.41   50.60
  -2  -5 -10  774.61   64.45
  -2  -5 -10  845.07   54.48
   3   5  10    0.55    6.84
  -3  -5 -10   -3.07    6.44
  -3  -5 -10    7.17   11.50
   4   5  10    4.78    8.33
  -4  -5 -10    7.98   12.59
  -4  -5 -10    0.81    7.27
   5   5  10  429.85   32.45
  -5  -5 -10  409.70   31.80
  -5  -5 -10  400.13   39.59
  -6  -5 -10  148.24   25.20
   6   5  10  214.33   22.26
  -6  -5 -10  221.83   19.07
   7   5  10   -5.96   12.12
  -7  -5 -10    4.12    8.32
  -7  -5 -10    9.95   15.76
   7   5  10    2.31   11.48
   4  -6 -10   -6.55   11.17
   4  -6 -10   -5.11   10.41
  -3   6  10   43.49   13.83
   3  -6 -10   41.56    9.44
   3  -6 -10   10.72   12.47
   3  -6 -10   16.85   11.92
  -2   6  10   77.09   13.21
   2  -6 -10   35.49   14.51
   2  -6 -10   38.86   10.18
   1  -6 -10   63.10   11.62
  -1   6  10   76.83   12.08
   1  -6 -10   47.51   16.68
   0   6  10  147.56   14.16
   0  -6 -10  149.85   22.30
   0  -6 -10  136.54   16.03
  -1  -6 -10    7.77    8.13
   1   6  10   14.09    5.15
  -1  -6 -10   23.26   12.71
   1   6  10   16.35    5.39
  -2  -6 -10   89.13   13.81
   2   6  10   97.44   10.93
  -2  -6 -10  112.79   19.20
   3   6  10   73.12   10.76
  -3  -6 -10   57.36   11.78
  -3  -6 -10   94.60   18.60
   4   6  10   55.56   11.37
  -4  -6 -10   69.85   17.41
  -4  -6 -10   70.48   12.89
  -5  -6 -10    9.92    8.88
  -5  -6 -10    0.50   13.73
   5   6  10    4.07    9.44
   6   6  10  233.98   22.10
  -6  -6 -10  203.40   19.82
  -6  -6 -10   98.30   23.00
   7   6  10   22.44   13.30
  -7  -6 -10    6.50   16.76
   7   6  10   33.35   13.97
   4  -7 -10  126.45   21.27
  -4   7  10  109.75   20.54
   4  -7 -10  128.78   19.61
   3  -7 -10   50.73   14.69
  -3   7  10   47.40   14.69
   3  -7 -10   53.90   11.32
   3  -7 -10   44.61   16.73
   2  -7 -10  220.96   29.79
  -2   7  10  307.18   27.52
   2  -7 -10  258.87   23.03
  -1   7  10   79.77   12.67
   1  -7 -10   58.69   18.92
   1  -7 -10  106.00   14.35
   0   7  10   83.28   10.77
   0  -7 -10   81.10   13.67
   0  -7 -10   84.40   19.12
  -1  -7 -10  268.72   31.13
   1   7  10  298.56   22.17
  -1  -7 -10  250.30   24.66
   2   7  10  455.73   32.49
  -2  -7 -10  552.73   45.68
  -2  -7 -10  511.39   37.47
   3   7  10  369.97   27.87
  -3  -7 -10  365.73   37.91
  -3  -7 -10  409.41   31.17
  -4  -7 -10    4.27   14.80
  -4  -7 -10   19.23   10.15
   4   7  10   16.63    9.25
  -5  -7 -10  157.45   25.08
   5   7  10  149.24   18.44
  -5  -7 -10  201.23   20.29
  -6  -7 -10   23.98   16.57
  -6  -7 -10   27.07   10.75
   6   7  10   40.48   13.01
  -7  -7 -10   12.25   16.60
   3  -8 -10    7.12   13.52
   3  -8 -10    1.88    9.33
  -3   8  10    4.72   12.72
   2  -8 -10   -4.35   13.27
  -2   8  10   -4.88   10.95
   2  -8 -10    0.10    9.23
  -1   8  10   -0.12    8.21
   1  -8 -10   -3.03   14.07
   1  -8 -10    4.57    9.08
   0  -8 -10  515.10   47.39
   0  -8 -10  526.90   38.65
   0   8  10  496.69   37.45
  -1  -8 -10   22.25   11.18
  -1  -8 -10   29.29   14.95
   1   8  10   30.19    7.97
  -2  -8 -10   47.27   12.62
  -2  -8 -10   61.78   17.35
  -3  -8 -10   12.00   14.15
  -3  -8 -10   -2.36    8.56
   3   8  10    4.62    7.90
  -4  -8 -10  258.55   24.43
   4   8  10  257.43   21.92
  -4  -8 -10  180.62   28.90
  -5  -8 -10   69.13   20.45
  -5  -8 -10   76.42   15.08
   5   8  10   68.16   14.01
   6   8  10   71.91   15.96
  -6  -8 -10   45.70   19.27
  -6  -8 -10   61.63   14.51
   2  -9 -10   66.10   13.93
  -2   9  10   57.66   14.04
   2  -9 -10   64.43   19.42
   1  -9 -10  267.09   34.66
  -1   9  10  277.82   25.51
   1  -9 -10  321.26   27.44
   0  -9 -10   -2.29    9.93
   0  -9 -10    8.72   15.08
   0   9  10   14.68    8.12
   1   9  10    3.66    7.86
  -1  -9 -10   -2.61   10.20
  -1  -9 -10   24.49   15.10
  -2  -9 -10  117.47   23.39
  -2  -9 -10  211.20   21.44
   3   9  10   33.69   10.66
  -3  -9 -10    8.40   10.60
  -3  -9 -10   21.56   16.58
   4   9  10   96.04   14.36
  -4  -9 -10   84.47   16.25
  -4  -9 -10   91.24   21.72
   5   9  10    9.34   11.29
  -5  -9 -10    7.43   16.12
  -5  -9 -10   16.92   11.16
  -6  -9 -10   14.04   11.97
  -6  -9 -10   17.21   17.55
   6   9  10  -10.23   11.43
   1 -10 -10   11.55   16.76
   1 -10 -10   37.15   13.95
  -1  10  10   34.29   11.01
   0 -10 -10  391.15   40.98
   0 -10 -10  383.16   33.32
   0  10  10  374.37   30.88
  -1 -10 -10   22.57   12.71
  -1 -10 -10   10.91   15.60
   1  10  10   19.01    9.28
  -2 -10 -10   80.62   16.76
  -2 -10 -10   71.58   20.35
  -3 -10 -10  103.66   18.34
  -3 -10 -10  120.10   23.62
   4  10  10   85.89   15.72
  -4 -10 -10  106.65   18.43
  -4 -10 -10   72.01   21.66
  -5 -10 -10   54.44   20.20
  -5 -10 -10   61.83   15.33
   0 -11 -10  122.75   24.50
   0  11  10  108.90   15.50
   0 -11 -10  107.28   19.35
  -1 -11 -10   12.35   12.49
  -1 -11 -10    1.00   15.93
   1  11  10    2.26    9.85
  -2 -11 -10   48.44   18.94
  -2 -11 -10   65.89   16.01
  -3 -11 -10   41.42   18.93
  -3 -11 -10   28.11   14.00
  -4 -11 -10  163.55   27.72
   2   6 -11   67.73   15.08
   2   6 -11   53.11   14.44
   1   6 -11  118.44   17.80
   1   6 -11   94.35   16.53
   0   6 -11   55.63   14.01
   0   6 -11   78.21   15.72
  -1   6 -11   60.15   12.77
  -1   6 -11   77.54   15.88
  -2   6 -11   75.88   16.05
   2   5 -11  119.12   17.42
   1   5 -11  218.58   23.37
   1   5 -11  224.56   22.67
   1   5 -11  252.41   22.15
   0   5 -11   16.55   11.35
   0   5 -11    7.73    7.73
   0   5 -11    1.35    9.42
  -1   5 -11  144.19   17.27
  -1   5 -11  132.49   18.34
  -2   5 -11  106.11   16.79
  -2   5 -11   81.39   14.53
  -3   5 -11  165.33   18.76
  -3   5 -11  142.26   19.96
   3   4 -11   14.16    7.69
   2   4 -11    7.10    6.59
   2   4 -11   14.57    8.15
   1   4 -11   16.27    8.24
   1   4 -11   25.20    6.92
   1   4 -11   10.05   10.72
   0   4 -11   76.71   14.17
   0   4 -11   47.93   10.61
   0   4 -11   41.51   10.64
  -1   4 -11  327.77   28.66
  -1   4 -11  322.75   26.51
  -2   4 -11   15.64   11.34
  -2   4 -11   28.53    9.28
  -3   4 -11   53.32   11.68
  -3   4 -11   43.88   13.32
  -4   4 -11    8.86   12.11
   5   3 -11   23.01   10.50
   4   3 -11   24.79    9.57
   4   3 -11   31.92   15.83
   3   3 -11  573.97   44.77
   3   3 -11  550.06   39.16
   2   3 -11   89.01   12.67
   2   3 -11   88.77   11.62
   1   3 -11  124.51   13.40
   1   3 -11  150.65   15.43
   1   3 -11  101.59   15.81
   0   3 -11   35.64   11.54
   0   3 -11   58.29   10.90
   0   3 -11   35.03    7.26
  -1   3 -11  154.40   18.87
  -1   3 -11  176.60   17.85
  -2   3 -11   10.37   10.33
  -2   3 -11    3.78    7.43
  -3   3 -11  156.87   19.34
  -3   3 -11  166.49   17.97
  -4   3 -11  176.05   18.51
  -4   3 -11  142.14   19.64
   5   2 -11   29.57   10.28
   5   2 -11   41.80   16.92
   4   2 -11   95.16   19.63
   4   2 -11   84.52   12.08
   4   2 -11   96.14   13.60
   3   2 -11  147.22   15.17
   3   2 -11  132.02   15.93
   2   2 -11   54.85    9.70
   2   2 -11   46.07    9.81
   1   2 -11    4.78    8.83
   1   2 -11    1.95    6.48
   1   2 -11   18.03    6.63
   0   2 -11   11.24    9.80
   0   2 -11   23.88    6.46
   0   2 -11   21.88    8.06
  -1   2 -11  659.70   46.40
  -1   2 -11  630.94   48.12
  -1   2 -11  736.83   51.30
  -2   2 -11    2.70    8.92
  -2   2 -11   -4.54    6.32
  -3   2 -11   20.63    8.95
  -3   2 -11   19.26   10.75
  -4   2 -11   47.70   13.23
  -4   2 -11   66.81   12.19
  -5   2 -11  133.66   20.59
  -5   2 -11  231.15   20.62
   5   1 -11   41.19   16.52
   5   1 -11   34.84   10.73
   4   1 -11   -3.57    7.10
   4   1 -11    0.24   12.42
   4   1 -11    1.71    6.64
   3   1 -11   70.58   11.98
   3   1 -11   73.03   11.28
   2   1 -11  180.73   18.62
   2   1 -11  206.02   17.98
   1   1 -11   90.14   11.22
   1   1 -11   66.50   10.97
   0   1 -11   -8.23    8.47
   0   1 -11    5.44    5.93
   0   1 -11   -4.19    5.51
  -1   1 -11   27.52    7.93
  -1   1 -11   17.10    5.98
  -1   1 -11   11.27    9.52
  -2   1 -11  126.84   16.41
  -2   1 -11  136.23   12.75
  -2   1 -11  103.70   14.20
  -3   1 -11  110.07   14.42
  -3   1 -11  129.54   16.20
  -4   1 -11   14.75   11.27
  -4   1 -11   31.47    9.32
  -5   1 -11  168.78   20.49
  -5   1 -11  177.10   18.68
   5   0 -11  240.13   25.14
   5   0 -11  271.53   29.57
   4   0 -11   -9.07   10.99
   4   0 -11    0.23    6.30
   4   0 -11   -4.90    7.53
   3   0 -11   81.79   12.42
   3   0 -11   54.77   15.92
   3   0 -11   73.72   11.03
   2   0 -11   15.86    7.80
   2   0 -11   16.04    7.01
   1   0 -11  462.76   34.67
   1   0 -11  367.26   29.68
   0   0 -11   70.21   10.15
   0   0 -11   49.79    9.65
  -1   0 -11  205.96   18.83
  -1   0 -11  166.28   18.91
  -1   0 -11  201.78   17.93
  -2   0 -11  245.60   23.08
  -2   0 -11  306.08   24.34
  -2   0 -11  286.07   22.49
  -3   0 -11   89.36   10.99
  -3   0 -11   68.64   13.38
  -3   0 -11   93.14   12.67
  -4   0 -11   36.67    9.34
  -4   0 -11   53.38   12.61
  -5   0 -11   87.37   15.92
  -5   0 -11  130.64   15.55
  -6   0 -11   34.74   13.30
   5  -1 -11   65.40   14.26
   5  -1 -11   71.05   18.27
   4  -1 -11  224.15   26.34
   4  -1 -11  257.61   20.44
   4  -1 -11  223.27   23.91
   3  -1 -11   -5.71   10.57
   3  -1 -11   -1.36    6.22
   3  -1 -11    5.72    8.84
   2  -1 -11   47.13    9.01
   2  -1 -11   53.82   10.98
   1  -1 -11  321.03   26.72
   1  -1 -11  252.70   21.97
   0  -1 -11   -4.04    6.55
   0  -1 -11    9.20    6.12
  -1  -1 -11   90.57   13.97
  -1  -1 -11  109.41   12.59
  -1  -1 -11  107.65   13.85
  -2  -1 -11   31.42    9.50
  -2  -1 -11   43.41    8.97
  -2  -1 -11   54.93   11.39
  -3  -1 -11  712.25   46.11
  -3  -1 -11  597.01   43.48
  -4  -1 -11   11.06    7.51
  -4  -1 -11   11.47    9.56
  -5  -1 -11  339.01   26.71
  -5  -1 -11  309.90   27.68
  -6  -1 -11   76.45   14.62
   6   1  11   67.82   15.15
  -6  -1 -11   58.30   11.96
   5  -2 -11   97.45   20.42
   5  -2 -11  146.30   18.95
   4  -2 -11    7.43    9.58
   4  -2 -11    9.83   12.18
   3  -2 -11   17.03    7.18
   3  -2 -11   20.06    9.78
   3  -2 -11   14.09   12.65
   2  -2 -11   74.15   13.11
   2  -2 -11   74.63   10.40
   1  -2 -11  160.59   14.07
   1  -2 -11  105.55   16.47
   0  -2 -11   35.35   11.11
   0  -2 -11   47.96    8.59
  -1  -2 -11  144.12   17.71
  -1  -2 -11  141.21   14.47
  -2  -2 -11   85.93   13.46
  -2  -2 -11   81.34   11.39
  -3  -2 -11   36.65   10.84
  -3  -2 -11   37.20    8.69
  -3  -2 -11   17.07    9.55
  -4  -2 -11    7.88    9.01
  -4  -2 -11   15.97    7.55
  -4  -2 -11   -1.10    8.92
  -5  -2 -11   24.93    9.01
   5   2  11   38.64   12.24
  -5  -2 -11   48.11   11.55
   6   2  11    9.52   11.32
  -6  -2 -11   -1.25    7.15
  -6  -2 -11   -3.30   10.29
   5  -3 -11  282.49   31.93
   5  -3 -11  337.83   31.62
   4  -3 -11  171.72   23.11
   4  -3 -11  179.15   21.46
   3  -3 -11   98.92   12.23
   3  -3 -11   90.86   17.79
   3  -3 -11  118.45   16.63
   2  -3 -11   86.60   11.04
   2  -3 -11   79.50   15.23
   1  -3 -11  505.18   32.37
   1  -3 -11  404.55   40.05
   0  -3 -11   -3.88    8.67
   0  -3 -11    2.74    5.98
  -1  -3 -11  155.06   15.45
  -2  -3 -11  402.43   28.74
  -2  -3 -11  369.32   34.56
   3   3  11  478.19   33.25
  -3  -3 -11  494.01   34.02
  -3  -3 -11  488.32   40.15
  -3  -3 -11  431.07   34.73
  -4  -3 -11   10.32   10.73
   4   3  11  -11.66    7.88
  -4  -3 -11   -1.70    7.99
  -4  -3 -11   -1.67    7.06
  -5  -3 -11   -1.44    7.13
  -5  -3 -11   -5.94    8.93
  -5  -3 -11    0.78   11.34
   5   3  11    2.63    9.65
  -6  -3 -11  150.52   16.77
   6   3  11  138.35   19.60
  -6  -3 -11  141.72   17.40
   4  -4 -11   86.17   17.95
   4  -4 -11   79.98   16.17
   3  -4 -11   58.52   10.03
   3  -4 -11   80.15   16.27
   3  -4 -11   83.45   15.78
   2  -4 -11    8.69    6.72
   2  -4 -11    3.41   10.85
   1  -4 -11   -7.99    9.44
   1  -4 -11    6.74    6.33
   0   4  11  109.92   11.27
  -1  -4 -11  297.13   28.99
   1   4  11  254.78   19.39
   2   4  11   27.74    7.68
  -2  -4 -11   12.25   11.21
  -3  -4 -11  129.86   19.25
   3   4  11  120.90   13.90
  -4  -4 -11   -0.30    7.07
  -4  -4 -11   11.89   11.83
   4   4  11    8.07    8.98
  -5  -4 -11  335.44   32.82
  -5  -4 -11  261.70   25.58
  -5  -4 -11  353.67   26.32
   5   4  11  326.61   27.49
   6   4  11   45.71   13.97
  -6  -4 -11   26.42   10.60
  -6  -4 -11   15.27   14.39
  -6  -4 -11   35.11   10.58
   4  -5 -11   -0.21   11.79
   4  -5 -11   -4.07   10.38
   3  -5 -11  176.61   25.50
   3  -5 -11  240.70   26.03
   3  -5 -11  280.33   20.86
   2  -5 -11   -0.98   12.43
   1  -5 -11  211.00   18.95
   1  -5 -11  174.21   24.90
  -1   5  11  205.12   19.82
   0  -5 -11   48.69   15.93
   0  -5 -11   37.34    9.56
   0   5  11   31.41    7.10
  -1  -5 -11    0.95   11.52
   1   5  11   10.04    5.49
  -1  -5 -11   19.26    8.63
  -2  -5 -11   19.81    8.75
   2   5  11   17.52    7.15
  -2  -5 -11   13.64   11.65
   3   5  11   71.69   12.05
  -3  -5 -11  124.18   14.87
  -3  -5 -11  111.49   18.75
  -4  -5 -11  119.88   19.59
   4   5  11   74.42   13.36
  -4  -5 -11   80.45   13.70
  -5  -5 -11   67.34   18.17
   5   5  11   54.95   13.33
  -6  -5 -11   19.68    8.96
   6   5  11   -8.84   10.63
  -6  -5 -11    3.20   14.33
   4  -6 -11   16.56   12.97
   4  -6 -11   10.88   13.91
   3  -6 -11  152.77   24.41
  -3   6  11  217.50   23.09
   2  -6 -11   35.04   14.93
   2  -6 -11   38.72   10.66
  -2   6  11   30.85   11.85
   1  -6 -11    0.82    7.70
   1  -6 -11    1.46   12.57
  -1   6  11   11.70    9.40
   0   6  11   58.38    8.61
   0  -6 -11   48.38   16.84
   0  -6 -11   51.52   11.57
  -1  -6 -11  525.84   38.27
  -1  -6 -11  521.72   46.85
  -2  -6 -11   -2.82   12.37
   2   6  11    1.73    6.24
  -2  -6 -11   -0.94    7.74
   3   6  11  188.51   17.95
  -3  -6 -11  223.20   27.13
  -3  -6 -11  223.54   21.13
  -4  -6 -11   83.77   13.80
   4   6  11   69.72   12.86
  -4  -6 -11  105.39   20.08
   5   6  11  184.12   19.90
  -5  -6 -11  207.81   20.70
  -5  -6 -11  146.46   25.25
  -6  -6 -11   21.30   16.27
   6   6  11   12.94   11.69
   3  -7 -11   30.85   10.91
  -3   7  11   51.66   15.64
   3  -7 -11   32.20   15.29
   2  -7 -11   58.37   18.47
   2  -7 -11   95.56   14.27
  -2   7  11  100.85   16.38
   1  -7 -11   35.57   11.28
  -1   7  11   55.50   10.91
   0  -7 -11   36.06   16.25
   0   7  11   14.11    7.16
   0  -7 -11   28.29   10.90
  -1  -7 -11  332.40   34.79
  -1  -7 -11  300.19   27.32
  -2  -7 -11  164.20   19.59
  -2  -7 -11  176.46   25.06
  -3  -7 -11   -7.36   13.27
   3   7  11    2.00    7.90
  -3  -7 -11   -0.52    9.18
   4   7  11    1.75    8.31
  -4  -7 -11   21.35   16.04
  -4  -7 -11   -9.84    8.25
  -5  -7 -11  167.58   20.68
   5   7  11  210.39   20.93
  -5  -7 -11  187.01   27.68
  -6  -7 -11    2.86   10.48
   6   7  11    8.09   11.60
  -6  -7 -11    5.75   16.28
   2  -8 -11    4.30   13.82
   2  -8 -11   -1.30    9.83
  -2   8  11   -4.72   10.21
   1  -8 -11   46.39   12.80
  -1   8  11   71.91   11.94
   1  -8 -11   48.28   19.88
   0  -8 -11   13.92   10.46
   0  -8 -11   11.44   15.49
  -1  -8 -11  265.89   26.63
  -1  -8 -11  316.13   34.10
  -2  -8 -11   -3.30    9.42
  -2  -8 -11    3.06   14.37
  -3  -8 -11    1.18    9.91
  -3  -8 -11   -3.31   14.36
  -4  -8 -11  104.81   23.03
  -4  -8 -11  138.38   18.84
   4   8  11  131.33   15.96
  -5  -8 -11   21.90   17.06
  -5  -8 -11   -0.95   10.01
   5   8  11  -16.04    9.43
  -6  -8 -11   23.10   18.16
   2  -9 -11   74.12   19.93
  -1   9  11  153.43   16.83
   1  -9 -11  122.07   26.13
   1  -9 -11  125.05   18.46
   0  -9 -11   62.29   20.02
   0  -9 -11  102.46   16.96
  -1  -9 -11   68.11   15.63
  -1  -9 -11   97.48   21.78
  -2  -9 -11   -6.69   10.83
  -2  -9 -11   -6.56   14.51
  -3  -9 -11  165.95   21.12
  -3  -9 -11  156.55   26.07
  -4  -9 -11   25.29   13.07
  -4  -9 -11   34.47   18.32
   4   9  11   46.72   12.36
   5   9  11  192.09   21.69
  -5  -9 -11  207.84   23.44
  -5  -9 -11  158.38   27.72
   1 -10 -11   15.53   18.05
   0 -10 -11   -1.79   11.63
   0 -10 -11  -10.57   15.71
  -1 -10 -11   95.18   22.03
  -1 -10 -11   84.16   17.01
  -2 -10 -11   19.14   16.56
  -2 -10 -11   26.53   13.81
  -3 -10 -11   21.13   13.67
  -3 -10 -11   28.05   17.94
  -4 -10 -11    6.64   16.49
  -4 -10 -11   -0.85   11.98
  -2 -11 -11   77.49   21.88
   1   5 -12   46.55   11.74
   1   5 -12   79.81   16.23
   0   5 -12   10.02    9.36
   0   5 -12    7.92   11.73
  -1   5 -12   -8.57    7.88
  -1   5 -12   16.59   12.54
   2   4 -12  419.63   32.58
   1   4 -12   22.48   12.76
   1   4 -12   33.53   10.63
   0   4 -12   15.60   12.17
   0   4 -12   11.40    8.76
  -1   4 -12    8.86    8.53
  -1   4 -12   -2.86   10.89
  -2   4 -12  399.31   33.24
  -2   4 -12  355.19   30.39
   3   3 -12   33.13    9.77
   3   3 -12   17.91    8.72
   2   3 -12   10.40    7.87
   2   3 -12   15.40    8.53
   1   3 -12  280.89   23.97
   1   3 -12  262.05   26.23
   1   3 -12  279.47   24.24
   0   3 -12  129.68   18.67
   0   3 -12  142.72   16.85
   0   3 -12  157.10   15.03
  -1   3 -12    2.59   10.27
  -1   3 -12    6.97    7.90
  -2   3 -12   91.20   15.77
  -2   3 -12   81.63   13.66
  -3   3 -12    0.45    8.27
  -3   3 -12   -7.31   10.23
   4   2 -12  142.67   15.84
   4   2 -12  144.55   17.95
   3   2 -12   10.27    8.10
   3   2 -12    5.45    8.02
   2   2 -12  172.30   16.98
   2   2 -12  113.81   15.64
   1   2 -12    2.74    6.28
   1   2 -12    2.25    7.15
   0   2 -12  128.55   15.91
   0   2 -12  146.25   14.70
   0   2 -12  132.92   17.96
  -1   2 -12   -5.01    6.76
  -1   2 -12   -1.02    9.88
  -1   2 -12    0.78    5.27
  -2   2 -12   94.33   15.53
  -2   2 -12   94.50   14.12
  -3   2 -12   22.91    9.78
  -3   2 -12   28.74   12.63
  -4   2 -12  153.24   20.33
  -4   2 -12  158.33   18.45
   4   1 -12  205.49   20.99
   4   1 -12  197.11   26.74
   4   1 -12  148.33   17.10
   3   1 -12  104.12   13.76
   3   1 -12   93.39   14.19
   2   1 -12   23.26    8.92
   2   1 -12   18.56    8.71
   1   1 -12    5.99    6.79
   1   1 -12    3.45    7.11
   0   1 -12  722.50   52.29
   0   1 -12  640.95   48.70
   0   1 -12  669.34   46.50
  -1   1 -12   77.41    9.85
  -1   1 -12   53.51   11.11
  -1   1 -12   55.81   13.43
  -2   1 -12    4.24    9.74
  -2   1 -12   -6.84    6.55
  -3   1 -12   18.04   11.22
  -3   1 -12   10.32    8.19
  -4   1 -12  244.59   24.55
  -4   1 -12  218.24   22.06
   4   0 -12  118.55   16.91
   4   0 -12  142.54   23.62
   3   0 -12  130.41   15.46
   3   0 -12  148.70   17.73
   2   0 -12   31.73    9.84
   2   0 -12   38.39    9.42
   1   0 -12    7.16    7.47
   1   0 -12    6.26    7.62
   0   0 -12   30.86    9.28
   0   0 -12   46.96    9.35
  -1   0 -12  112.47   12.31
  -1   0 -12   78.98   12.45
  -1   0 -12   77.67   14.46
  -2   0 -12  231.15   24.24
  -2   0 -12  287.11   23.46
  -2   0 -12  254.05   22.58
  -3   0 -12   12.87   10.30
  -3   0 -12    6.83    7.83
  -4   0 -12  153.26   18.46
  -4   0 -12  207.83   21.27
  -5   0 -12    7.62    9.03
  -5   0 -12   12.11   11.89
   4  -1 -12  195.33   21.37
   4  -1 -12  131.37   23.71
   3  -1 -12   10.59    7.43
   3  -1 -12   -1.18    8.45
   2  -1 -12   92.48   13.85
   2  -1 -12   85.06   12.32
   1  -1 -12   20.30    7.82
   1  -1 -12   12.95    8.72
   0  -1 -12  892.88   64.24
   0  -1 -12  767.13   54.17
  -1  -1 -12   84.10   11.99
  -1  -1 -12   67.23   12.02
  -2  -1 -12   10.53    8.31
  -2  -1 -12    3.93    9.38
  -2  -1 -12   16.92    8.22
  -3  -1 -12   46.49   12.30
  -3  -1 -12   34.23    9.70
  -3  -1 -12   42.24   10.09
  -4  -1 -12   98.95   14.06
  -4  -1 -12   89.79   15.46
  -5  -1 -12  105.24   14.95
  -5  -1 -12   87.13   15.79
   4  -2 -12   10.98   10.17
   4  -2 -12    7.34   13.95
   3  -2 -12  168.66   20.01
   3  -2 -12  154.07   16.09
   2  -2 -12  355.67   27.98
   2  -2 -12  399.65   33.97
   1  -2 -12   56.77   10.17
   1  -2 -12   66.14   13.33
   0  -2 -12   97.80   15.56
   0  -2 -12  105.71   13.20
  -1  -2 -12    5.12    6.28
  -1  -2 -12    1.89    9.34
  -2  -2 -12  298.40   29.97
  -2  -2 -12  374.83   26.37
  -3  -2 -12   38.93    9.71
  -3  -2 -12   51.52   12.07
  -4  -2 -12  359.49   30.11
  -4  -2 -12  364.85   28.34
  -4  -2 -12  357.95   32.15
  -5  -2 -12   18.65    9.09
   5   2  12   27.53   12.02
  -5  -2 -12   18.03   11.34
   4  -3 -12   27.63   11.62
   4  -3 -12    3.13   14.04
   3  -3 -12    4.04   10.39
   3  -3 -12    4.53    7.19
   2  -3 -12   21.20   12.07
   2  -3 -12    9.02    7.24
   1  -3 -12  129.17   13.56
   1  -3 -12   90.02   17.44
   0  -3 -12   55.14   14.16
   0  -3 -12   67.34   11.03
  -1  -3 -12  112.61   16.58
  -1  -3 -12   77.54   12.36
   2   3  12   96.95   12.36
  -2  -3 -12  125.61   18.61
  -2  -3 -12  130.76   14.72
  -3  -3 -12   -3.16   10.40
  -3  -3 -12    9.65    7.68
   3   3  12   16.24    8.85
   4   3  12    4.77    9.26
  -4  -3 -12   -0.64    7.21
  -4  -3 -12   -2.72    9.06
  -4  -3 -12    2.44   11.07
  -5  -3 -12   -2.13    9.78
  -5  -3 -12    8.25    8.02
   5   3  12   -4.08   10.24
   4  -4 -12   -7.36    9.89
   4  -4 -12    2.05   13.64
   3  -4 -12    7.23   11.04
   3  -4 -12    7.39    7.59
   2  -4 -12  724.19   45.09
   2  -4 -12  595.13   55.08
   1  -4 -12  105.44   19.01
   1  -4 -12  128.13   14.48
   0  -4 -12   25.02    8.52
   0  -4 -12   39.23   13.39
  -1  -4 -12   -7.75    6.45
   2   4  12  158.34   15.45
  -2  -4 -12  184.84   17.90
  -2  -4 -12  164.89   22.42
   3   4  12    4.88    7.98
  -3  -4 -12   -2.08    6.97
  -3  -4 -12    7.29   11.79
  -4  -4 -12  132.14   20.30
   4   4  12  144.99   16.73
  -4  -4 -12  118.37   16.02
  -5  -4 -12   95.23   14.32
  -5  -4 -12   66.71   16.34
   5   4  12   59.33   14.44
  -5  -4 -12   82.92   14.11
   3  -5 -12  -14.19    6.98
   3  -5 -12  -14.00   10.56
  -2   5  12   95.28   15.34
   2  -5 -12   89.10   19.09
   2  -5 -12   95.52   13.17
   1  -5 -12  109.66   20.32
   0  -5 -12  128.26   20.64
  -1  -5 -12   11.73    9.19
  -1  -5 -12    5.96   12.95
  -2  -5 -12  309.11   32.78
  -2  -5 -12  338.32   26.81
   2   5  12  289.59   23.18
   3   5  12   67.57   11.48
  -3  -5 -12   58.60   16.20
   4   5  12  191.59   19.56
  -4  -5 -12  166.90   24.29
  -4  -5 -12  195.99   20.08
   5   5  12  149.27   19.19
  -5  -5 -12  141.89   22.86
  -5  -5 -12  153.46   18.23
   3  -6 -12  -14.23   11.06
  -3   6  12   10.66   13.31
   3  -6 -12   12.70    8.83
   2  -6 -12  140.47   24.82
  -2   6  12  209.79   21.30
   1  -6 -12   41.96   11.65
   1  -6 -12   42.70   15.84
   0  -6 -12    1.28    8.84
   0  -6 -12   -2.38   14.27
  -1  -6 -12   19.37    9.80
  -1  -6 -12    1.87   13.69
  -2  -6 -12   65.35   12.66
  -2  -6 -12   48.97   16.40
   3   6  12   50.53   10.65
  -3  -6 -12   59.22   17.33
  -3  -6 -12   40.09   11.96
  -4  -6 -12   40.61   16.90
  -4  -6 -12   48.60   12.76
   4   6  12   20.88   10.30
  -5  -6 -12   15.70   15.47
   5   6  12   -0.48   10.91
   2  -7 -12   12.78   10.60
   2  -7 -12   11.24   14.21
  -2   7  12   11.58   12.37
   1  -7 -12    0.00    8.79
   1  -7 -12    5.79   13.56
   0  -7 -12  740.66   63.31
   0  -7 -12  722.50   51.36
  -1  -7 -12   -6.80    9.38
  -1  -7 -12    8.46   15.13
  -2  -7 -12  185.26   22.13
  -2  -7 -12  257.08   29.68
  -3  -7 -12   40.67   17.14
  -3  -7 -12   19.44   10.72
  -4  -7 -12   98.03   21.49
  -4  -7 -12   99.22   16.66
   4   7  12  117.04   15.41
   5   7  12   -0.84   10.71
  -5  -7 -12    0.41    9.94
  -5  -7 -12    1.77   16.14
   1  -8 -12   23.59   11.94
   0  -8 -12  163.52   19.69
   0  -8 -12  111.10   24.25
  -1  -8 -12   33.23   17.68
  -1  -8 -12   45.77   13.71
  -2  -8 -12   10.60   14.78
  -2  -8 -12   -2.34   10.49
  -3  -8 -12   14.12   10.91
  -3  -8 -12   33.45   17.40
  -4  -8 -12  352.62   38.96
  -4  -8 -12  351.26   32.02
  -5  -8 -12   13.49   17.53
   0  -9 -12  122.99   25.58
   0  -9 -12  156.58   20.69
  -1  -9 -12    1.91   16.23
  -1  -9 -12   -1.96   11.22
  -2  -9 -12  112.54   23.23
  -2  -9 -12   98.89   17.90
  -3  -9 -12   30.06   14.15
  -3  -9 -12   36.81   18.41
  -4  -9 -12   13.35   17.41
  -1 -10 -12   72.58   21.82
  -2 -10 -12   54.16   20.08
   2   3 -13  117.45   14.81
   1   3 -13   31.52    8.64
   1   3 -13   39.02   11.25
   0   3 -13    6.98    8.27
   0   3 -13  -16.49   10.37
  -1   3 -13  225.86   24.54
  -1   3 -13  215.67   22.16
   2   2 -13   94.32   12.98
   2   2 -13   47.39   11.87
   1   2 -13    5.40    7.36
   1   2 -13    2.63    8.33
   0   2 -13   28.15    7.72
   0   2 -13    1.60    8.29
   0   2 -13   24.55   13.06
  -1   2 -13  185.13   19.95
  -1   2 -13  192.95   22.18
  -2   2 -13   12.82    9.50
  -2   2 -13   32.61   13.07
   3   1 -13    7.36    9.12
   3   1 -13   27.99   10.91
   2   1 -13    0.50    8.01
   2   1 -13   -0.51    7.69
   1   1 -13   -8.38    7.39
   1   1 -13   -6.66    7.26
   0   1 -13   11.15    7.22
   0   1 -13    2.77    7.88
  -1   1 -13  116.00   15.98
  -1   1 -13  143.44   14.77
  -1   1 -13  149.07   19.34
  -2   1 -13   73.59   13.10
  -2   1 -13   83.95   15.88
  -3   1 -13   39.76   13.79
  -3   1 -13   49.61   11.98
   3   0 -13   69.07   13.75
   3   0 -13   71.05   12.80
   2   0 -13   29.74   10.14
   2   0 -13   52.01   11.00
   1   0 -13  287.87   26.46
   1   0 -13  286.27   24.34
   0   0 -13   88.77   14.19
   0   0 -13  128.20   14.64
  -1   0 -13   30.60    8.50
  -1   0 -13   17.68    8.79
  -1   0 -13   48.12   13.39
  -2   0 -13    4.78   10.92
  -2   0 -13   -2.34    7.16
  -3   0 -13  217.29   23.48
  -3   0 -13  211.67   21.48
  -4   0 -13  -14.57   11.31
   3  -1 -13    1.49    9.71
   3  -1 -13   -3.69    7.58
   2  -1 -13   -6.55    7.36
   2  -1 -13    0.81    8.19
   1  -1 -13   63.73   11.95
   1  -1 -13   80.41   13.20
   0  -1 -13  243.52   22.68
   0  -1 -13  195.15   20.05
  -1  -1 -13   -2.89    7.82
  -1  -1 -13    3.82    7.48
  -2  -1 -13   40.31   10.24
  -2  -1 -13   22.56    9.20
  -2  -1 -13   33.48   12.72
  -3  -1 -13  383.60   32.88
  -3  -1 -13  394.13   31.12
  -4  -1 -13   89.82   16.58
  -4  -1 -13   81.32   14.06
   3  -2 -13   25.27   11.83
   3  -2 -13   10.12    9.12
   2  -2 -13   16.53    8.57
   2  -2 -13   15.78   10.27
   1  -2 -13  199.03   21.43
   1  -2 -13  157.64   17.61
   0  -2 -13   41.91    9.84
   0  -2 -13   42.43   12.24
  -1  -2 -13  -10.30    8.80
  -1  -2 -13   11.95    7.64
  -2  -2 -13    2.47    9.85
  -2  -2 -13   11.32    7.85
  -3  -2 -13  197.34   20.77
  -3  -2 -13  152.35   18.77
  -3  -2 -13  139.98   17.22
   4   2  13   52.58   13.19
  -4  -2 -13   50.98   11.68
  -4  -2 -13   55.69   13.89
   3  -3 -13   64.11   15.21
   3  -3 -13   67.79   12.29
   2  -3 -13  110.02   14.82
   2  -3 -13  131.74   18.61
   1  -3 -13  108.85   18.25
   1  -3 -13  116.88   14.74
   0  -3 -13   87.12   12.26
   0  -3 -13   17.40   12.38
  -1  -3 -13  102.74   16.99
  -1  -3 -13  108.86   14.38
  -2  -3 -13   10.62   11.36
   2   3  13    5.33    8.07
  -2  -3 -13   19.47    8.54
   3   3  13  363.51   29.67
  -3  -3 -13  414.02   30.72
   4   3  13   13.84   10.68
  -4  -3 -13  -16.93   10.62
  -4  -3 -13   -3.34    7.96
  -4  -3 -13    5.79   10.53
   3  -4 -13   47.12   15.07
   2  -4 -13   10.98    8.45
   2  -4 -13   12.42   12.26
   1  -4 -13   13.43    8.65
   1  -4 -13   17.31   12.80
   0  -4 -13   84.90   18.05
   0  -4 -13   76.93   12.73
  -1  -4 -13  105.78   18.92
  -1  -4 -13  138.91   16.04
  -2  -4 -13    3.13    7.94
  -2  -4 -13    9.34   13.55
  -3  -4 -13    6.99    8.69
  -3  -4 -13  -26.71   11.48
   3   4  13    5.94    9.30
  -4  -4 -13   69.91   13.59
  -4  -4 -13   54.29   15.79
   4   4  13   46.00   12.72
   2  -5 -13  135.47   15.68
   2  -5 -13   77.23   19.59
   1  -5 -13   -5.38    7.48
   1  -5 -13    0.66   12.49
   0  -5 -13    2.11    8.20
   0  -5 -13  -15.81   12.26
  -1  -5 -13  139.87   17.28
  -2  -5 -13    2.51    8.10
  -2  -5 -13    0.32   13.37
  -3  -5 -13   20.15   10.23
   3   5  13   25.36   10.04
  -3  -5 -13    7.51   14.01
  -4  -5 -13   -5.28    8.79
   4   5  13   25.12   11.53
  -4  -5 -13   -1.46   13.63
   2  -6 -13  145.94   16.68
   2  -6 -13   84.55   20.86
   1  -6 -13   24.32   16.36
   0  -6 -13   42.73   16.42
  -1  -6 -13  176.38   27.74
  -1  -6 -13  226.62   22.74
  -2  -6 -13  176.49   20.11
  -2  -6 -13  129.34   23.81
  -3  -6 -13   44.45   17.02
  -4  -6 -13   13.82   15.66
   4   6  13   -9.33    9.28
   1  -7 -13    9.38   15.04
   1  -7 -13    4.80   11.05
   0  -7 -13   34.10   12.75
  -1  -7 -13   -2.77   10.38
  -1  -7 -13   -6.75   15.25
  -2  -7 -13   46.32   13.29
  -2  -7 -13   27.12   16.80
  -3  -7 -13   59.45   19.77
  -3  -7 -13   81.07   16.26
  -4  -7 -13   -0.39   15.40
   0  -8 -13   19.16   12.20
   0  -8 -13    8.63   18.04
  -1  -8 -13  222.52   31.62
  -1  -8 -13  235.40   24.97
  -2  -8 -13    3.88   15.73
  -2  -8 -13    1.60   11.73
  -3  -8 -13   58.20   20.02
  -3  -8 -13   59.27   14.94
   0   1 -14  113.58   14.51
   0   1 -14  135.52   17.17
  -1   1 -14  223.42   25.10
   1   0 -14   63.96   12.92
   1   0 -14   60.87   12.30
   0   0 -14    5.60    8.36
   0   0 -14   17.13    9.44
  -1   0 -14   14.99    9.70
  -1   0 -14   17.01    8.23
  -2   0 -14   59.26   15.76
  -2   0 -14   58.91   13.11
   1  -1 -14   -2.88    8.41
   1  -1 -14   15.92    9.70
   0  -1 -14   77.00   13.02
   0  -1 -14   29.87   10.35
  -1  -1 -14    5.12    8.15
  -1  -1 -14    5.96    8.46
  -2  -1 -14  194.09   20.61
   1  -2 -14  308.93   29.01
   1  -2 -14  445.66   35.48
   0  -2 -14  -11.84    9.10
   0  -2 -14   -2.23    7.86
  -1  -2 -14   16.98   10.40
  -1  -2 -14   15.57    9.13
  -2  -2 -14  115.45   17.37
  -3  -2 -14  228.32   22.91
   1  -3 -14   15.80    9.31
   1  -3 -14   32.49   12.63
   0  -3 -14   27.04   10.50
   0  -3 -14    9.90   11.32
  -1  -3 -14    4.00    8.77
  -1  -3 -14   10.04   11.76
  -2  -3 -14    7.95   12.43
  -2  -3 -14   35.61   10.89
  -3  -3 -14  108.05   17.50
   3   3  14  106.76   15.48
  -3  -3 -14  140.63   17.41
   1  -4 -14  278.07   24.64
   0  -4 -14   74.52   18.41
   0  -4 -14   90.88   14.32
  -1  -4 -14   -7.43   12.03
  -1  -4 -14   24.70   10.02
  -2  -4 -14  146.05   22.03
  -2  -4 -14  177.16   19.22
  -3  -4 -14   29.39   11.35
   1  -5 -14   32.25   16.50
   0  -5 -14   43.80   17.65
   0  -5 -14   73.24   13.41
  -1  -5 -14  109.54   16.08
  -1  -5 -14   80.11   19.94
  -2  -5 -14   24.10   11.01
  -3  -5 -14  193.67   20.53
  -3  -5 -14  121.03   23.53
   0  -6 -14   78.03   20.64
  -1  -6 -14    9.89   10.03
  -2  -6 -14  116.10   23.37
  -2  -6 -14   94.58   16.40
   0   0   0    0.00    0.00
;
_shelx_hkl_checksum     72944
_shelx_res_checksum     22043
_iucr_refine_instructions_details
;
TITL RS125c in P-1
CELL 0.71073   7.3887  11.1147  11.7274  78.583  85.239  76.342
ZERR    2.00   0.0008   0.0012   0.0013   0.006   0.006   0.006
LATT  1
SFAC C H O Co Br
UNIT 28 22 18 4 2
TEMP -182
SIZE 0.04 0.16 0.39
L.S.4
acta 52
BOND $h
conf
eqiv $1 -x,1-y,2-z
eqiv $2 -x,2-y,2-z
eqiv $3 1-x,1-y,1-z
eqiv $4 1+x,y,z
eqiv $5 -x,1-y, 2-z
htab o1 o3_$1
htab c4 o3_$1
htab c7 o1_$1
htab c1 o1_$2
htab c8 o12_$3
mpla c1 c2 c3 c4
mpla c11 co1 co2 c21
bind o2 o21_$4
bind  br1 o1_$5
FMAP 2
PLAN 10
WGHT    0.048600
FVAR       0.45934
O1    3   -0.020487    0.852451    1.060216    11.00000    0.02478    0.02073 =
         0.01797   -0.00389   -0.00191   -0.00515
AFIX 147
H1    2   -0.038703    0.784403    1.099975    11.00000   -1.50000
AFIX   0
C1    1   -0.132607    0.887264    0.960109    11.00000    0.01510    0.01567 =
         0.01679   -0.00488    0.00218   -0.00250
AFIX  23
H1A   2   -0.161565    0.980031    0.935650    11.00000   -1.20000
H1B   2   -0.251731    0.860530    0.980290    11.00000   -1.20000
AFIX   0
C2    1   -0.034630    0.827722    0.861819    11.00000    0.01117    0.01484 =
         0.01474   -0.00030    0.00235   -0.00519
C3    1    0.089583    0.723198    0.842870    11.00000    0.01137    0.01691 =
         0.01323   -0.00201    0.00169   -0.00629
C4    1    0.199629    0.606456    0.910705    11.00000    0.01509    0.01080 =
         0.01350   -0.00402    0.00191   -0.00240
AFIX  23
H4A   2    0.281321    0.628162    0.962558    11.00000   -1.20000
H4B   2    0.114376    0.559409    0.960024    11.00000   -1.20000
AFIX   0
O2    3    0.313180    0.527194    0.834460    11.00000    0.01627    0.01330 =
         0.01738   -0.00414    0.00434   -0.00196
C5    1    0.259602    0.424001    0.823354    11.00000    0.01726    0.01194 =
         0.01260   -0.00023   -0.00142   -0.00009
O3    3    0.119781    0.393919    0.868026    11.00000    0.02436    0.01994 =
         0.02287   -0.00586    0.00819   -0.00870
C6    1    0.398108    0.347148    0.745344    11.00000    0.02104    0.01284 =
         0.01854   -0.00246   -0.00096    0.00215
C7    1    0.304475    0.264047    0.693288    11.00000    0.03046    0.02484 =
         0.02346   -0.01066    0.00477   -0.00804
AFIX 137
H7A   2    0.250972    0.208862    0.755954    11.00000   -1.50000
H7B   2    0.396700    0.212670    0.647161    11.00000   -1.50000
H7C   2    0.205240    0.316905    0.643107    11.00000   -1.50000
AFIX   0
C8    1    0.501898    0.425909    0.653163    11.00000    0.03556    0.02334 =
         0.02011   -0.00415    0.00984   -0.00418
AFIX 137
H8A   2    0.592127    0.370264    0.609703    11.00000   -1.50000
H8B   2    0.567620    0.473339    0.691037    11.00000   -1.50000
H8C   2    0.412612    0.484713    0.599538    11.00000   -1.50000
AFIX   0
BR1   5    0.585068    0.239428    0.855968    11.00000    0.03020    0.02591 =
         0.02550   -0.00550   -0.00436    0.00937
CO1   4    0.146487    0.869986    0.736443    11.00000    0.01405    0.01277 =
         0.01329   -0.00091    0.00139   -0.00413
C11   1    0.304103    0.914152    0.821779    11.00000    0.01464    0.01106 =
         0.01706   -0.00142    0.00469    0.00037
O11   3    0.403235    0.940420    0.874847    11.00000    0.01901    0.02307 =
         0.02411   -0.00651   -0.00138   -0.00536
C12   1    0.311939    0.797997    0.632132    11.00000    0.02309    0.01932 =
         0.01683   -0.00297    0.00226   -0.01162
O12   3    0.416863    0.747696    0.570255    11.00000    0.03605    0.03029 =
         0.02509   -0.01112    0.01295   -0.01051
C13   1    0.036007    1.027830    0.660822    11.00000    0.02363    0.02650 =
         0.02356   -0.00325   -0.00193   -0.01255
O13   3   -0.033510    1.124375    0.614419    11.00000    0.03620    0.01960 =
         0.04616    0.00998   -0.01465   -0.00451
CO2   4   -0.110560    0.763400    0.732427    11.00000    0.01401    0.01395 =
         0.01611   -0.00119   -0.00161   -0.00375
C21   1   -0.263994    0.674113    0.817597    11.00000    0.01968    0.02279 =
         0.02140   -0.00102   -0.00656   -0.00354
O21   3   -0.357459    0.619015    0.877150    11.00000    0.02539    0.03750 =
         0.03509    0.00503   -0.00219   -0.01645
C22   1   -0.015301    0.665085    0.624555    11.00000    0.02041    0.01995 =
         0.02537   -0.00167   -0.00662   -0.00623
O22   3    0.049272    0.600944    0.560674    11.00000    0.03889    0.03325 =
         0.03462   -0.01934   -0.00041   -0.00583
C23   1   -0.275004    0.897443    0.653954    11.00000    0.01739    0.02478 =
         0.02473   -0.00411    0.00152   -0.01008
O23   3   -0.374516    0.982252    0.605494    11.00000    0.02400    0.02040 =
         0.03822    0.00680   -0.01050   -0.00188
REM  RS125c in P-1
REM R1 =  0.0823 for   2966 Fo > 4sig(Fo)  and  0.1016 for all   3713 data
REM    105 parameters refined using      0 restraints
REM Highest difference peak  4.382,  deepest hole -4.970,  1-sigma level  0.236
REM  RS125c in P-1
REM R1 =  0.0763 for   2966 Fo > 4sig(Fo)  and  0.0958 for all   3713 data
REM    107 parameters refined using      0 restraints
REM Highest difference peak  4.713,  deepest hole -4.702,  1-sigma level  0.225
REM  RS125c in P-1
REM R1 =  0.0377 for   2966 Fo > 4sig(Fo)  and  0.0540 for all   3713 data
REM    237 parameters refined using      0 restraints
REM Highest difference peak  0.815,  deepest hole -0.610,  1-sigma level  0.125
REM  RS125c in P-1
REM R1 =  0.0375 for   2966 Fo > 4sig(Fo)  and  0.0541 for all   3713 data
REM    238 parameters refined using      0 restraints
REM Highest difference peak  0.820,  deepest hole -0.709,  1-sigma level  0.125
REM  RS125c in P-1
REM R1 =  0.0375 for   2966 Fo > 4sig(Fo)  and  0.0541 for all   3713 data
REM    238 parameters refined using      0 restraints
REM Highest difference peak  0.820,  deepest hole -0.709,  1-sigma level  0.125
REM  RS125c in P-1
REM R1 =  0.0375 for   2966 Fo > 4sig(Fo)  and  0.0541 for all   3713 data
REM    238 parameters refined using      0 restraints
REM Highest difference peak  0.820,  deepest hole -0.709,  1-sigma level  0.125
REM  RS125c in P-1
REM R1 =  0.0375 for   2966 Fo > 4sig(Fo)  and  0.0541 for all   3713 data
REM    238 parameters refined using      0 restraints
REM Highest difference peak  0.820,  deepest hole -0.709,  1-sigma level  0.125
REM  RS125c in P-1
REM R1 =  0.0375 for   2966 Fo > 4sig(Fo)  and  0.0541 for all   3713 data
REM    238 parameters refined using      0 restraints
REM Highest difference peak  0.833,  deepest hole -0.727,  1-sigma level  0.125
REM  RS125c in P-1
REM R1 =  0.0375 for   2966 Fo > 4sig(Fo)  and  0.0541 for all   3713 data
REM    238 parameters refined using      0 restraints
REM Highest difference peak  0.833,  deepest hole -0.727,  1-sigma level  0.125
HKLF 4
REM  RS125c in P-1
REM R1 =  0.0375 for    2966 Fo > 4sig(Fo)  and  0.0541 for all    3713 data
REM    238 parameters refined using      0 restraints
END
WGHT      0.0486      0.0000
REM Highest difference peak  0.833,  deepest hole -0.727,  1-sigma level  0.125
Q1    1  -0.0763  0.3893  0.8429  11.00000  0.05    0.83
Q2    1   0.4733  1.0274  0.7410  11.00000  0.05    0.74
Q3    1   0.1966  0.9163  0.7411  11.00000  0.05    0.73
Q4    1   0.6772  0.4144  0.6802  11.00000  0.05    0.66
Q5    1   0.5323  0.2165  0.9384  11.00000  0.05    0.63
Q6    1  -0.1836  0.7331  0.7581  11.00000  0.05    0.62
Q7    1   0.1045  0.8547  0.8036  11.00000  0.05    0.62
Q8    1  -0.1489  0.7431  0.8171  11.00000  0.05    0.57
Q9    1   0.1787  0.8881  0.6671  11.00000  0.05    0.52
Q10   1  -0.0684  0.7964  0.6501  11.00000  0.05    0.52
;
data_2
_database_code_depnum_ccdc_archive     'CCDC 1004258'
_chemical_name_systematic
;\
[\m~2~-\h^2^,\h^2^-But-2-yne-1,4-diyl bis(2-bromo-2-methylpropanoate)-\
\k^4^<i>C</i>^2^,<i>C</i>^3^:<i>C</i>^2^,<i>C</i>^3^]\
bis[tricarbonylcobalt(II)](<i>Co</i>---<i>Co</i>)
;
_chemical_name_common     ?
_chemical_formula_moiety     'C18 H16 Br2 Co2 O10'
_chemical_formula_sum     'C18 H16 Br2 Co2 O10'
_chemical_formula_iupac     '[Co2 (C12 H16 Br2 O4) (C O)6]'
_chemical_formula_weight     669.99
_chemical_melting_point     ?
_shelx_space_group_comment
;
The symmetry employed for this shelxl refinement is uniquely defined
by the following loop, which should always be used as a source of
symmetry information in preference to the above space-group names.
They are only intended as comments.
;
_space_group_crystal_system     triclinic
_space_group_name_H-M_alt     'P -1'
_space_group_name_Hall     '-P 1'
loop_
    _space_group_symop_operation_xyz
    'x, y, z'
    '-x, -y, -z'
_cell_length_a     9.392(5)
_cell_length_b     10.710(5)
_cell_length_c     13.269(5)
_cell_angle_alpha     71.314(5)
_cell_angle_beta     71.973(5)
_cell_angle_gamma     84.630(5)
_cell_volume     1202.3(10)
_cell_formula_units_Z     2
_cell_measurement_reflns_used     5837
_cell_measurement_theta_min     2.28
_cell_measurement_theta_max     30.90
_cell_measurement_temperature     91(2)
_exptl_crystal_description     rod
_exptl_crystal_colour     'dark red'
_exptl_crystal_size_max     0.250
_exptl_crystal_size_mid     0.110
_exptl_crystal_size_min     0.060
_exptl_crystal_density_diffrn     1.851
_exptl_crystal_density_meas     ?
_exptl_crystal_density_method     'not measured'
_exptl_crystal_F_000     656
_exptl_absorpt_coefficient_mu     4.751
_exptl_absorpt_correction_type     multi-scan
_exptl_absorpt_process_details     '(SADABS; Bruker, 2011)'
_shelx_estimated_absorpt_T_min     0.383
_shelx_estimated_absorpt_T_max     0.764
_exptl_absorpt_correction_T_min     0.611
_exptl_absorpt_correction_T_max     1.000
_exptl_special_details     ?
_diffrn_ambient_temperature     91(2)
_diffrn_radiation_type     MoK\a
_diffrn_radiation_wavelength     0.71069
_diffrn_radiation_source     'fine-focus sealed tube'
_diffrn_measurement_device_type     'Bruker APEXII CCD area-detector'
_diffrn_measurement_method     '\w scans'
_diffrn_detector_area_resol_mean     ?
_diffrn_reflns_number     21546
_diffrn_reflns_av_R_equivalents     0.0373
_diffrn_reflns_theta_min     1.696
_diffrn_reflns_theta_max     32.252
_diffrn_reflns_theta_full     29.000
_diffrn_measured_fraction_theta_max     0.954
_diffrn_measured_fraction_theta_full     0.986
_diffrn_reflns_limit_h_min     -14
_diffrn_reflns_limit_h_max     12
_diffrn_reflns_limit_k_min     -16
_diffrn_reflns_limit_k_max     16
_diffrn_reflns_limit_l_min     -19
_diffrn_reflns_limit_l_max     18
_diffrn_standards_number     0
_refine_special_details     ?
_reflns_number_total     8127
_reflns_number_gt     6040
_reflns_threshold_expression     I>2\s(I)
_refine_ls_structure_factor_coef     Fsqd
_refine_ls_matrix_type     full
_refine_ls_R_factor_all     0.0529
_refine_ls_R_factor_gt     0.0312
_refine_ls_wR_factor_gt     0.0613
_refine_ls_wR_factor_ref     0.0689
_refine_ls_goodness_of_fit_ref     0.945
_refine_ls_restrained_S_all     0.945
_refine_ls_number_reflns     8127
_refine_ls_number_parameters     293
_refine_ls_number_restraints     0
_refine_ls_hydrogen_treatment     constr
_refine_ls_weighting_scheme     calc
_refine_ls_weighting_details
                      'w=1/[\s^2^(Fo^2^)+(0.0311P)^2^] where P=(Fo^2^+2Fc^2^)/3'
_atom_sites_solution_hydrogens     geom
_atom_sites_solution_primary     ?
_atom_sites_solution_secondary     ?
_refine_ls_shift/su_max     0.008
_refine_ls_shift/su_mean     0.000
_refine_diff_density_max     1.434
_refine_diff_density_min     -1.056
_refine_ls_extinction_method     none
_refine_ls_extinction_coef     .
loop_
    _atom_type_symbol
    _atom_type_description
    _atom_type_scat_dispersion_real
    _atom_type_scat_dispersion_imag
    _atom_type_scat_source
    'C' 'C' 0.0033 0.0016
                         'International Tables Vol C Tables 4.2.6.8 and 6.1.1.4'
    'H' 'H' 0.0000 0.0000
                         'International Tables Vol C Tables 4.2.6.8 and 6.1.1.4'
    'O' 'O' 0.0106 0.0060
                         'International Tables Vol C Tables 4.2.6.8 and 6.1.1.4'
    'Co' 'Co' 0.3494 0.9721
                         'International Tables Vol C Tables 4.2.6.8 and 6.1.1.4'
    'Br' 'Br' -0.2901 2.4595
                         'International Tables Vol C Tables 4.2.6.8 and 6.1.1.4'
_computing_data_collection     'APEX2 (Bruker, 2011)'
_computing_cell_refinement     'APEX2 and SAINT (Bruker, 2011)'
_computing_data_reduction     'SAINT (Bruker, 2011)'
_computing_structure_solution     'SHELXS97 (Sheldrick, 2008)'
_computing_structure_refinement
;
SHELXL2013 (Sheldrick, 2008) and <i>TITAN2000</i> (Hunter & Simpson,
1999)
;
_computing_molecular_graphics
;
Mercury (Macrae <i>et al.</i>, 2008)
;
_computing_publication_material
;
SHELXL2013 (Sheldrick, 2008), enCIFer (Allen <i>et al.</i>,
2004), PLATON
(Spek, 2009) and publCIF (Westrip, 2010)
;
loop_
    _atom_site_type_symbol
    _atom_site_label
    _atom_site_fract_x
    _atom_site_fract_y
    _atom_site_fract_z
    _atom_site_U_iso_or_equiv
    _atom_site_adp_type
    _atom_site_calc_flag
    _atom_site_occupancy
    _atom_site_disorder_assembly
    _atom_site_disorder_group
    Br Br1 0.75011(2) 0.49577(2) 0.81786(2) 0.02064(5) Uani d 1 . .
    C C7 0.6143(2) 0.74032(18) 0.72699(17) 0.0192(4) Uani d 1 . .
    H H7A 0.5332 0.7891 0.6996 0.029 Uiso calc 1 . .
    H H7B 0.7079 0.7554 0.6657 0.029 Uiso calc 1 . .
    H H7C 0.6260 0.7708 0.7862 0.029 Uiso calc 1 . .
    C C6 0.4399(2) 0.56200(19) 0.87435(16) 0.0167(4) Uani d 1 . .
    H H6A 0.3511 0.6010 0.8526 0.025 Uiso calc 1 . .
    H H6B 0.4533 0.5981 0.9300 0.025 Uiso calc 1 . .
    H H6C 0.4270 0.4662 0.9061 0.025 Uiso calc 1 . .
    C C5 0.5769(2) 0.59405(18) 0.77269(16) 0.0140(4) Uani d 1 . .
    C C4 0.5703(2) 0.54055(17) 0.68077(16) 0.0134(4) Uani d 1 . .
    O O2 0.63231(16) 0.58983(13) 0.58281(11) 0.0182(3) Uani d 1 . .
    O O1 0.48633(15) 0.43066(12) 0.72283(11) 0.0140(3) Uani d 1 . .
    C C3 0.4766(2) 0.36816(18) 0.64290(15) 0.0143(4) Uani d 1 . .
    H H3A 0.5769 0.3390 0.6063 0.017 Uiso calc 1 . .
    H H3B 0.4373 0.4311 0.5848 0.017 Uiso calc 1 . .
    C C2 0.3747(2) 0.25397(17) 0.70430(15) 0.0126(4) Uani d 1 . .
    C C1 0.3246(2) 0.15033(18) 0.68869(15) 0.0123(4) Uani d 1 . .
    C C8 0.3382(2) 0.09321(18) 0.59884(16) 0.0147(4) Uani d 1 . .
    H H8A 0.3121 0.1598 0.5358 0.018 Uiso calc 1 . .
    H H8B 0.4424 0.0644 0.5715 0.018 Uiso calc 1 . .
    O O3 0.23609(15) -0.01940(12) 0.64364(11) 0.0149(3) Uani d 1 . .
    C C9 0.2214(2) -0.07240(18) 0.56873(16) 0.0142(4) Uani d 1 . .
    O O4 0.28657(18) -0.03238(14) 0.47087(12) 0.0232(3) Uani d 1 . .
    C C10 0.1107(2) -0.18786(18) 0.62156(17) 0.0151(4) Uani d 1 . .
    C C11 0.0394(3) -0.2029(2) 0.53826(19) 0.0235(5) Uani d 1 . .
    H H11A -0.0159 -0.2866 0.5690 0.035 Uiso calc 1 . .
    H H11B 0.1175 -0.2021 0.4690 0.035 Uiso calc 1 . .
    H H11C -0.0297 -0.1298 0.5228 0.035 Uiso calc 1 . .
    C C12 -0.0002(3) -0.1871(2) 0.7318(2) 0.0316(6) Uani d 1 . .
    H H12A -0.0649 -0.1099 0.7201 0.047 Uiso calc 1 . .
    H H12B 0.0541 -0.1835 0.7832 0.047 Uiso calc 1 . .
    H H12C -0.0615 -0.2675 0.7636 0.047 Uiso calc 1 . .
    Br Br2 0.24396(3) -0.34166(2) 0.65043(2) 0.03253(7) Uani d 1 . .
    Co Co1 0.37507(3) 0.09639(2) 0.82922(2) 0.01282(6) Uani d 1 . .
    C C13 0.2937(2) -0.0691(2) 0.89243(17) 0.0205(4) Uani d 1 . .
    O O13 0.2402(2) -0.17088(14) 0.92908(14) 0.0318(4) Uani d 1 . .
    C C14 0.3706(2) 0.15581(19) 0.94411(17) 0.0204(4) Uani d 1 . .
    O O14 0.3689(2) 0.19624(15) 1.01387(13) 0.0319(4) Uani d 1 . .
    C C15 0.5735(3) 0.06630(19) 0.78595(17) 0.0192(4) Uani d 1 . .
    O O15 0.69906(18) 0.05518(17) 0.75817(14) 0.0304(4) Uani d 1 . .
    Co Co2 0.16116(3) 0.22826(2) 0.78080(2) 0.01303(6) Uani d 1 . .
    C C16 0.0196(2) 0.0985(2) 0.84785(17) 0.0179(4) Uani d 1 . .
    O O16 -0.06494(18) 0.01443(15) 0.88945(13) 0.0269(4) Uani d 1 . .
    C C17 0.1197(2) 0.3291(2) 0.87509(19) 0.0214(4) Uani d 1 . .
    O O17 0.0949(2) 0.39023(17) 0.93381(15) 0.0367(4) Uani d 1 . .
    C C18 0.0866(2) 0.3323(2) 0.67223(18) 0.0203(4) Uani d 1 . .
    O O18 0.0423(2) 0.39556(16) 0.60153(14) 0.0316(4) Uani d 1 . .
loop_
    _atom_site_aniso_label
    _atom_site_aniso_U_11
    _atom_site_aniso_U_22
    _atom_site_aniso_U_33
    _atom_site_aniso_U_12
    _atom_site_aniso_U_13
    _atom_site_aniso_U_23
    Br1 0.01709(11) 0.02490(11) 0.02151(11) -0.00005(8) -0.00881(8) -0.00622(8)
    C7 0.0267(12) 0.0152(9) 0.0180(10) -0.0055(8) -0.0077(8) -0.0054(8)
    C6 0.0178(10) 0.0187(9) 0.0128(9) -0.0030(8) -0.0027(7) -0.0047(7)
    C5 0.0169(10) 0.0136(8) 0.0136(9) -0.0020(7) -0.0076(7) -0.0034(7)
    C4 0.0150(10) 0.0116(8) 0.0143(9) -0.0023(7) -0.0058(7) -0.0031(7)
    O2 0.0226(8) 0.0179(7) 0.0127(7) -0.0087(6) -0.0023(6) -0.0031(5)
    O1 0.0181(7) 0.0130(6) 0.0118(6) -0.0078(5) -0.0031(5) -0.0041(5)
    C3 0.0191(10) 0.0138(8) 0.0114(9) -0.0060(7) -0.0036(7) -0.0051(7)
    C2 0.0122(9) 0.0124(8) 0.0128(9) -0.0011(7) -0.0033(7) -0.0035(7)
    C1 0.0105(9) 0.0135(8) 0.0124(9) -0.0008(7) -0.0026(7) -0.0038(7)
    C8 0.0146(10) 0.0147(8) 0.0136(9) -0.0066(7) -0.0006(7) -0.0043(7)
    O3 0.0168(7) 0.0145(6) 0.0134(7) -0.0068(5) -0.0011(5) -0.0056(5)
    C9 0.0129(9) 0.0141(8) 0.0190(10) 0.0017(7) -0.0070(7) -0.0077(7)
    O4 0.0279(9) 0.0270(8) 0.0163(7) -0.0110(7) -0.0035(6) -0.0086(6)
    C10 0.0140(10) 0.0123(8) 0.0207(10) 0.0002(7) -0.0067(8) -0.0059(7)
    C11 0.0216(12) 0.0227(10) 0.0312(12) -0.0052(9) -0.0156(9) -0.0059(9)
    C12 0.0267(13) 0.0314(12) 0.0347(13) -0.0165(10) 0.0075(10) -0.0190(11)
    Br2 0.03671(15) 0.01571(10) 0.05628(17) 0.00796(9) -0.03120(13) -0.01135(10)
    Co1 0.01475(14) 0.01102(12) 0.01208(12) -0.00128(10) -0.00391(10)
                                                                     -0.00241(9)
    C13 0.0217(11) 0.0184(10) 0.0198(10) 0.0038(8) -0.0049(8) -0.0061(8)
    O13 0.0383(10) 0.0140(7) 0.0350(9) -0.0047(7) -0.0020(8) -0.0037(7)
    C14 0.0262(12) 0.0153(9) 0.0186(10) -0.0013(8) -0.0096(9) -0.0005(8)
    O14 0.0538(12) 0.0281(8) 0.0198(8) 0.0015(8) -0.0169(8) -0.0103(7)
    C15 0.0238(12) 0.0183(9) 0.0152(9) 0.0005(8) -0.0089(8) -0.0019(8)
    O15 0.0179(9) 0.0433(10) 0.0290(9) 0.0048(7) -0.0082(7) -0.0100(7)
    Co2 0.01267(13) 0.01312(12) 0.01367(13) -0.00069(10) -0.00305(10)
                                                                    -0.00523(10)
    C16 0.0151(10) 0.0245(10) 0.0152(9) 0.0001(8) -0.0015(8) -0.0102(8)
    O16 0.0219(9) 0.0329(9) 0.0241(8) -0.0118(7) 0.0022(7) -0.0117(7)
    C17 0.0194(11) 0.0220(10) 0.0252(11) 0.0015(8) -0.0068(9) -0.0108(9)
    O17 0.0380(11) 0.0400(10) 0.0421(11) 0.0063(8) -0.0098(8) -0.0299(9)
    C18 0.0180(11) 0.0202(10) 0.0251(11) 0.0012(8) -0.0053(9) -0.0114(8)
    O18 0.0359(10) 0.0342(9) 0.0285(9) 0.0105(7) -0.0173(8) -0.0102(7)
_geom_special_details
;
 All esds (except the esd in the dihedral angle between two l.s. planes)
 are estimated using the full covariance matrix.  The cell esds are taken
 into account individually in the estimation of esds in distances, angles
 and torsion angles; correlations between esds in cell parameters are only
 used when they are defined by crystal symmetry.  An approximate (isotropic)
 treatment of cell esds is used for estimating esds involving l.s. planes.
;
loop_
    _geom_bond_atom_site_label_1
    _geom_bond_atom_site_label_2
    _geom_bond_site_symmetry_2
    _geom_bond_distance
    _geom_bond_publ_flag
    Br1 C5 . 1.998(2) ?
    C7 C5 . 1.519(3) ?
    C7 H7A . 0.9800 ?
    C7 H7B . 0.9800 ?
    C7 H7C . 0.9800 ?
    C6 C5 . 1.518(3) ?
    C6 H6A . 0.9800 ?
    C6 H6B . 0.9800 ?
    C6 H6C . 0.9800 ?
    C5 C4 . 1.524(3) ?
    C4 O2 . 1.207(2) ?
    C4 O1 . 1.341(2) ?
    O1 C3 . 1.452(2) ?
    C3 C2 . 1.474(3) ?
    C3 H3A . 0.9900 ?
    C3 H3B . 0.9900 ?
    C1 C2 . 1.343(3) y
    Co1 Co2 . 2.4759(10) y
    C1 Co1 . 1.960(2) y
    C1 Co2 . 1.949(2) y
    C2 Co1 . 1.9508(19) y
    C2 Co2 . 1.948(2) y
    C1 C8 . 1.473(3) ?
    C8 O3 . 1.460(2) ?
    C8 H8A . 0.9900 ?
    C8 H8B . 0.9900 ?
    O3 C9 . 1.338(2) ?
    C9 O4 . 1.202(2) ?
    C9 C10 . 1.528(3) ?
    C10 C11 . 1.513(3) ?
    C10 C12 . 1.513(3) ?
    C10 Br2 . 1.983(2) ?
    C11 H11A . 0.9800 ?
    C11 H11B . 0.9800 ?
    C11 H11C . 0.9800 ?
    C12 H12A . 0.9800 ?
    C12 H12B . 0.9800 ?
    C12 H12C . 0.9800 ?
    Co1 C15 . 1.803(2) ?
    Co1 C14 . 1.819(2) ?
    Co1 C13 . 1.826(2) ?
    C13 O13 . 1.135(2) ?
    C14 O14 . 1.136(3) ?
    C15 O15 . 1.128(3) ?
    Co2 C18 . 1.805(2) ?
    Co2 C16 . 1.820(2) ?
    Co2 C17 . 1.835(2) ?
    C16 O16 . 1.136(2) ?
    C17 O17 . 1.130(3) ?
    C18 O18 . 1.137(3) ?
    O1 Br2 1_565 3.2960(18) ?
loop_
    _geom_angle_atom_site_label_1
    _geom_angle_atom_site_label_2
    _geom_angle_atom_site_label_3
    _geom_angle_site_symmetry_1
    _geom_angle_site_symmetry_3
    _geom_angle
    _geom_angle_publ_flag
    C5 C7 H7A . . 109.5 ?
    C5 C7 H7B . . 109.5 ?
    H7A C7 H7B . . 109.5 ?
    C5 C7 H7C . . 109.5 ?
    H7A C7 H7C . . 109.5 ?
    H7B C7 H7C . . 109.5 ?
    C5 C6 H6A . . 109.5 ?
    C5 C6 H6B . . 109.5 ?
    H6A C6 H6B . . 109.5 ?
    C5 C6 H6C . . 109.5 ?
    H6A C6 H6C . . 109.5 ?
    H6B C6 H6C . . 109.5 ?
    C6 C5 C7 . . 112.32(17) ?
    C6 C5 C4 . . 114.29(16) ?
    C7 C5 C4 . . 111.00(15) ?
    C6 C5 Br1 . . 107.83(13) ?
    C7 C5 Br1 . . 108.67(14) ?
    C4 C5 Br1 . . 102.04(13) ?
    O2 C4 O1 . . 124.07(18) ?
    O2 C4 C5 . . 124.81(17) ?
    O1 C4 C5 . . 111.12(15) ?
    C4 O1 C3 . . 115.91(14) ?
    C4 O1 Br2 . 1_565 78.24(11) ?
    C3 O1 Br2 . 1_565 91.57(10) ?
    O1 C3 C2 . . 107.52(15) ?
    O1 C3 H3A . . 110.2 ?
    C2 C3 H3A . . 110.2 ?
    O1 C3 H3B . . 110.2 ?
    C2 C3 H3B . . 110.2 ?
    H3A C3 H3B . . 108.5 ?
    C1 C2 C3 . . 140.49(18) ?
    C1 C2 Co2 . . 69.89(11) ?
    C3 C2 Co2 . . 135.87(14) ?
    C1 C2 Co1 . . 70.29(11) ?
    C3 C2 Co1 . . 133.59(14) ?
    Co2 C2 Co1 . . 78.85(7) ?
    C2 C1 C8 . . 139.74(17) ?
    C2 C1 Co2 . . 69.80(12) ?
    C8 C1 Co2 . . 134.45(14) ?
    C2 C1 Co1 . . 69.55(11) ?
    C8 C1 Co1 . . 136.33(14) ?
    Co2 C1 Co1 . . 78.60(8) ?
    O3 C8 C1 . . 108.09(15) ?
    O3 C8 H8A . . 110.1 ?
    C1 C8 H8A . . 110.1 ?
    O3 C8 H8B . . 110.1 ?
    C1 C8 H8B . . 110.1 ?
    H8A C8 H8B . . 108.4 ?
    C9 O3 C8 . . 115.40(14) ?
    O4 C9 O3 . . 123.67(18) ?
    O4 C9 C10 . . 124.03(18) ?
    O3 C9 C10 . . 112.30(16) ?
    C11 C10 C12 . . 113.98(19) ?
    C11 C10 C9 . . 110.93(16) ?
    C12 C10 C9 . . 114.10(17) ?
    C11 C10 Br2 . . 106.58(14) ?
    C12 C10 Br2 . . 107.91(15) ?
    C9 C10 Br2 . . 102.33(13) ?
    C10 C11 H11A . . 109.5 ?
    C10 C11 H11B . . 109.5 ?
    H11A C11 H11B . . 109.5 ?
    C10 C11 H11C . . 109.5 ?
    H11A C11 H11C . . 109.5 ?
    H11B C11 H11C . . 109.5 ?
    C10 C12 H12A . . 109.5 ?
    C10 C12 H12B . . 109.5 ?
    H12A C12 H12B . . 109.5 ?
    C10 C12 H12C . . 109.5 ?
    H12A C12 H12C . . 109.5 ?
    H12B C12 H12C . . 109.5 ?
    C15 Co1 C14 . . 97.61(10) ?
    C15 Co1 C13 . . 103.39(10) ?
    C14 Co1 C13 . . 106.12(9) ?
    C15 Co1 C2 . . 96.50(8) ?
    C14 Co1 C2 . . 105.58(9) ?
    C13 Co1 C2 . . 139.62(9) ?
    C15 Co1 C1 . . 102.92(9) ?
    C14 Co1 C1 . . 141.32(9) ?
    C13 Co1 C1 . . 100.56(9) ?
    C2 Co1 C1 . . 40.16(8) ?
    C15 Co1 Co2 . . 146.69(6) ?
    C14 Co1 Co2 . . 96.39(7) ?
    C13 Co1 Co2 . . 101.48(8) ?
    C2 Co1 Co2 . . 50.52(6) ?
    C1 Co1 Co2 . . 50.50(6) ?
    O13 C13 Co1 . . 177.5(2) ?
    O14 C14 Co1 . . 178.14(18) ?
    O15 C15 Co1 . . 175.85(19) ?
    C18 Co2 C16 . . 100.32(10) ?
    C18 Co2 C17 . . 100.21(10) ?
    C16 Co2 C17 . . 104.28(10) ?
    C18 Co2 C2 . . 99.95(9) ?
    C16 Co2 C2 . . 140.82(9) ?
    C17 Co2 C2 . . 104.64(9) ?
    C18 Co2 C1 . . 98.17(9) ?
    C16 Co2 C1 . . 103.58(9) ?
    C17 Co2 C1 . . 143.05(9) ?
    C2 Co2 C1 . . 40.31(8) ?
    C18 Co2 Co1 . . 147.24(7) ?
    C16 Co2 Co1 . . 97.95(8) ?
    C17 Co2 Co1 . . 101.33(7) ?
    C2 Co2 Co1 . . 50.63(6) ?
    C1 Co2 Co1 . . 50.90(6) ?
    O16 C16 Co2 . . 177.62(19) ?
    O17 C17 Co2 . . 179.3(2) ?
    O18 C18 Co2 . . 177.7(2) ?
loop_
    _geom_torsion_atom_site_label_1
    _geom_torsion_atom_site_label_2
    _geom_torsion_atom_site_label_3
    _geom_torsion_atom_site_label_4
    _geom_torsion_site_symmetry_1
    _geom_torsion_site_symmetry_2
    _geom_torsion_site_symmetry_3
    _geom_torsion_site_symmetry_4
    _geom_torsion
    _geom_torsion_publ_flag
    C6 C5 C4 O2 . . . . 151.45(19) ?
    C7 C5 C4 O2 . . . . 23.2(3) ?
    Br1 C5 C4 O2 . . . . -92.5(2) ?
    C6 C5 C4 O1 . . . . -28.7(2) ?
    C7 C5 C4 O1 . . . . -156.98(16) ?
    Br1 C5 C4 O1 . . . . 87.39(16) ?
    O2 C4 O1 C3 . . . . 2.0(3) ?
    C5 C4 O1 C3 . . . . -177.82(15) ?
    O2 C4 O1 Br2 . . . 1_565 -83.95(19) ?
    C5 C4 O1 Br2 . . . 1_565 96.19(14) ?
    C4 O1 C3 C2 . . . . -177.40(15) ?
    Br2 O1 C3 C2 1_565 . . . -99.72(14) ?
    O1 C3 C2 C1 . . . . -173.2(2) ?
    O1 C3 C2 Co2 . . . . 68.6(2) ?
    O1 C3 C2 Co1 . . . . -58.2(2) ?
    C3 C2 C1 C8 . . . . -3.2(5) ?
    Co2 C2 C1 C8 . . . . 136.1(3) ?
    Co1 C2 C1 C8 . . . . -139.0(3) ?
    C3 C2 C1 Co2 . . . . -139.2(3) ?
    Co1 C2 C1 Co2 . . . . 84.98(6) ?
    C3 C2 C1 Co1 . . . . 135.8(3) ?
    Co2 C2 C1 Co1 . . . . -84.98(6) ?
    C2 C1 C8 O3 . . . . -174.7(2) ?
    Co2 C1 C8 O3 . . . . -60.5(2) ?
    Co1 C1 C8 O3 . . . . 68.3(2) ?
    C1 C8 O3 C9 . . . . 172.04(16) ?
    C8 O3 C9 O4 . . . . 0.2(3) ?
    C8 O3 C9 C10 . . . . -178.94(15) ?
    O4 C9 C10 C11 . . . . -26.6(3) ?
    O3 C9 C10 C11 . . . . 152.47(17) ?
    O4 C9 C10 C12 . . . . -157.0(2) ?
    O3 C9 C10 C12 . . . . 22.1(2) ?
    O4 C9 C10 Br2 . . . . 86.7(2) ?
    O3 C9 C10 Br2 . . . . -94.18(16) ?
loop_
    _geom_hbond_atom_site_label_D
    _geom_hbond_atom_site_label_H
    _geom_hbond_atom_site_label_A
    _geom_hbond_site_symmetry_A
    _geom_hbond_distance_DH
    _geom_hbond_distance_HA
    _geom_hbond_distance_DA
    _geom_hbond_angle_DHA
    C12 H12C Br1 1_445 0.98 2.99 3.961(3) 169.5
    C6 H6A Br2 1_565 0.98 3.01 3.788(2) 136.7
    C8 H8B O4 2_656 0.99 2.45 3.411(3) 164.6
    C3 H3B O2 2_666 0.99 2.58 3.341(3) 133.4
    C8 H8A O2 2_666 0.99 2.64 3.454(3) 139.2
_shelx_hkl_file
;
  -2   0   0 2625.27   54.92
  -2   0   0 2614.91   51.17
   2   0   0 2569.91   52.11
  -3   0   0  394.88   12.74
   3   0   0  434.00   13.59
  -3   0   0  406.46   13.57
   3   0   0  424.45   10.17
   3   0   0  433.10   25.55
  -3   0   0  394.79   25.27
   3   0   0  413.87   12.69
   3   0   0  419.96   13.45
  -4   0   0  214.49   10.58
  -4   0   0  202.53   19.86
   4   0   0  212.17    6.79
  -5   0   0  301.19   14.10
  -5   0   0  240.44   25.77
   5   0   0  293.00    8.70
  -6   0   0  773.68   30.88
  -6   0   0  790.59   27.14
   6   0   0  788.32   18.31
   7   0   0   59.52    4.20
  -7   0   0   57.12   11.05
  -8   0   0 1185.84   44.25
  -8   0   0 1140.58   35.24
  -9   0   0   67.69   14.23
  -9   0   0  117.99   12.57
 -10   0   0  384.98   21.57
 -10   0   0  417.34   28.05
 -11   0   0   -1.38    7.10
 -11   0   0    3.19    9.67
 -12   0   0   75.40   18.46
 -12   0   0  117.27   15.97
 -13   0   0   93.95   15.67
 -13   0   0   75.61   18.65
 -13   1   0   45.80   16.10
 -13   1   0   13.69   10.66
 -12   1   0  218.99   20.02
 -12   1   0  184.36   23.53
 -11   1   0   16.89   11.34
 -11   1   0   24.02    9.42
 -10   1   0    9.42   10.01
 -10   1   0    7.32    6.99
  -9   1   0   23.79    7.70
  -9   1   0   19.66    9.33
  -8   1   0   13.56    6.53
   8  -1   0    5.44    2.80
   8  -1   0    0.74    3.57
  -7   1   0  132.17   12.21
  -7   1   0  137.30   24.77
   7  -1   0  137.79    6.94
   7  -1   0  136.81    6.73
  -6   1   0 1426.34   72.91
  -6   1   0 1477.40   41.08
   6  -1   0 1434.61   31.83
  -5   1   0 1773.64   79.58
  -5   1   0 1754.12   44.92
  -4   1   0 1997.44   47.33
  -4   1   0 1966.64   81.89
   3  -1   0 9723.69  180.47
  -3   1   0 9696.39  193.94
  -3   1   0 9531.52  316.84
   3  -1   0 9618.08  183.12
   3  -1   0 9999.87  193.87
   2   1   0  350.51   10.52
  -2  -1   0  353.09   10.24
  -2  -1   0  369.86    8.99
   2   1   0  368.90   11.98
   2   1   0  368.03    8.83
   2   1   0  348.30   10.66
  -2  -1   0  369.22   12.24
  -2  -1   0  350.97    9.72
  -3  -1   0  682.17   17.66
   3   1   0  741.12   34.67
   3   1   0  680.20   18.74
   3   1   0  692.82   19.11
  -3  -1   0  677.44   18.10
   3   1   0  692.38   15.34
  -3  -1   0  673.72   21.45
  -3  -1   0  686.00   15.69
  -4  -1   0 1048.98   25.92
  -4  -1   0 1037.04   26.69
   4   1   0 1069.07   22.28
  -4  -1   0 1007.90   31.43
  -5  -1   0 2922.03   73.91
  -5  -1   0 3027.02   62.91
   5   1   0 3080.87   57.98
  -5  -1   0 2991.13   64.86
  -6  -1   0  387.75   16.25
  -6  -1   0  359.75   20.35
   6   1   0  380.33   10.94
  -7  -1   0  258.42   13.95
   7   1   0  251.77    8.78
  -7  -1   0  285.61   19.65
  -8  -1   0  478.95   26.74
  -8  -1   0  477.83   20.95
  -9  -1   0   94.47   11.68
  -9  -1   0   75.35   14.63
 -10  -1   0  843.38   32.25
 -10  -1   0  832.66   40.83
 -11  -1   0    5.69    7.86
 -11  -1   0    9.06   10.13
 -12  -1   0  151.81   17.17
 -12  -1   0  196.48   25.27
 -13  -1   0   37.91   11.69
 -13  -1   0   30.14   15.39
 -13   2   0   -8.65    7.91
 -13   2   0   -0.63   11.20
 -12   2   0    7.60    8.92
 -12   2   0    2.21   10.73
 -11   2   0   47.35   11.48
 -11   2   0   27.67   11.95
 -10   2   0   48.90   12.88
  -9   2   0  457.10   25.20
  -9   2   0  511.45   47.27
  -8   2   0   51.10    9.85
   8  -2   0   37.31    9.09
  -8   2   0   59.34   20.34
   8  -2   0   61.87    5.01
   7  -2   0  301.16   10.90
  -7   2   0  320.25   17.71
  -7   2   0  299.33   31.75
  -6   2   0   91.93    9.53
   6  -2   0   73.74    5.56
  -6   2   0   71.27   18.02
   5  -2   0  479.35   13.58
  -5   2   0  491.73   18.62
   5  -2   0  367.53   21.55
  -5   2   0  473.92   33.48
  -4   2   0  700.66   22.15
   4  -2   0  712.10   29.06
  -4   2   0  727.05   43.43
   4  -2   0  697.79   17.86
   3  -2   0    2.31    2.81
  -3   2   0    0.56    1.98
   3  -2   0    0.68    1.53
   3  -2   0    0.57    2.25
  -3   2   0   -2.32    2.69
   3  -2   0   -0.71    1.66
  -2   2   0 2019.33   45.36
   2  -2   0 2022.89   41.87
   2  -2   0 2088.46   45.72
  -2   2   0 2106.27   70.62
  -2   2   0 2130.49   42.03
   2  -2   0 2006.06   41.92
   2  -2   0 2024.43   42.03
  -1   2   0  124.72    5.08
  -1   2   0  108.01    4.56
   1  -2   0  109.50    4.54
   1  -2   0  107.62    3.96
  -1   2   0  115.44    5.33
   1   2   0 3000.92   61.26
   1   2   0 2899.42   53.82
   1   2   0 3068.06   57.94
  -1  -2   0 2821.73   60.59
   1   2   0 3005.85   57.31
  -2  -2   0  321.25    9.19
   2   2   0  321.08   10.11
  -2  -2   0  325.76    8.48
   2   2   0  323.30    9.29
   2   2   0  319.92   11.22
  -2  -2   0  299.03   11.14
   2   2   0  323.94    9.70
  -2  -2   0  325.32    9.87
   2   2   0  308.98   10.76
   2   2   0  317.13    8.51
  -3  -2   0 1471.40   32.67
  -3  -2   0 1442.84   36.83
  -3  -2   0 1476.39   30.47
   3   2   0 1445.50   30.05
   3   2   0 1414.56   33.96
  -3  -2   0 1454.66   30.51
   3   2   0 1421.77   33.60
   3   2   0 1463.58   33.50
   4   2   0 1915.83   44.46
  -4  -2   0 1896.15   41.23
  -4  -2   0 1902.19   49.12
   4   2   0 1923.60   38.91
  -4  -2   0 1926.53   43.37
  -4  -2   0 1973.22   39.74
  -5  -2   0   23.52    6.22
  -5  -2   0   14.90    4.32
   5   2   0   20.80    3.04
  -5  -2   0   35.00    5.37
  -6  -2   0 2599.61   57.31
  -6  -2   0 2653.19   60.13
  -6  -2   0 2460.76   68.13
  -7  -2   0   38.12   10.01
   7   2   0   24.97    3.73
  -7  -2   0   44.59    7.66
  -7  -2   0   30.35    7.23
  -8  -2   0   58.05    9.36
  -8  -2   0   43.29   10.89
  -9  -2   0   94.13   11.85
  -9  -2   0   83.96   15.25
 -10  -2   0    4.08    6.45
 -10  -2   0   12.07    9.67
 -11  -2   0   12.01    8.38
 -11  -2   0   10.68   11.37
 -12  -2   0   -1.59   11.35
 -12  -2   0    7.54    8.47
 -13  -2   0   33.08   15.97
 -13   3   0   -1.56    9.67
 -12   3   0    0.93   10.73
 -12   3   0    2.89    9.00
 -11   3   0   39.06   11.51
 -10   3   0   43.74   11.85
 -10   3   0   49.16   22.71
  -9   3   0   80.09   12.40
  -9   3   0   58.18   22.43
  -8   3   0  351.21   36.42
  -8   3   0  330.67   19.64
   8  -3   0  323.64   12.24
   7  -3   0  161.64   11.36
   7  -3   0  165.39    8.61
  -7   3   0  164.08   26.53
  -7   3   0  137.37   12.69
  -6   3   0   45.35   15.08
  -6   3   0   41.22    7.48
   6  -3   0   48.95    5.10
   6  -3   0   56.10    7.01
  -5   3   0  128.56    9.86
  -5   3   0  111.83   20.49
   5  -3   0  122.12    7.13
  -4   3   0  692.88   22.43
   4  -3   0  689.42   18.78
   4  -3   0  679.60   16.77
   3  -3   0  867.93   22.14
  -3   3   0  873.05   24.54
   3  -3   0  824.82   19.95
   3  -3   0  863.34   21.65
   2  -3   0  597.81   15.91
   2  -3   0  628.79   16.96
  -2   3   0  659.64   17.24
  -2   3   0  640.57   27.24
   2  -3   0  637.41   15.96
  -2   3   0  640.10   18.44
  -1   3   0   64.27    4.67
  -1   3   0   60.79    4.67
   1  -3   0   68.83    3.02
   1  -3   0   60.52    4.37
   1  -3   0   55.06    4.34
  -1   3   0   63.23    4.42
   0   3   0  144.71    5.83
   0   3   0  154.31    6.65
   0   3   0  153.38    7.09
   0  -3   0  147.08    7.03
   0  -3   0  139.21    5.70
   0  -3   0  135.63    6.43
  -1  -3   0  791.94   21.49
   1   3   0  830.42   20.05
   1   3   0  788.08   17.56
  -1  -3   0  803.83   19.95
  -1  -3   0  795.16   18.83
   1   3   0  807.90   21.49
   1   3   0  792.98   18.82
   1   3   0  808.63   21.17
   2   3   0  653.72   16.76
   2   3   0  655.59   16.99
   2   3   0  651.61   17.11
  -2  -3   0  615.96   16.72
   2   3   0  627.34   14.53
   2   3   0  681.04   19.58
  -2  -3   0  663.67   16.86
  -2  -3   0  661.37   19.60
   3   3   0 1627.72   33.68
  -3  -3   0 1669.03   35.59
  -3  -3   0 1632.87   41.47
  -3  -3   0 1673.30   36.99
   3   3   0 1641.09   37.50
  -3  -3   0 1698.26   33.62
   3   3   0 1659.46   36.09
  -4  -3   0   39.74    5.38
   4   3   0   53.64    4.59
  -4  -3   0   47.97    7.09
  -4  -3   0   52.74    4.75
   4   3   0   48.01    5.09
  -4  -3   0   56.52    4.97
   5   3   0  161.07    7.72
  -5  -3   0  116.57   11.48
  -5  -3   0  144.36    8.76
  -5  -3   0  141.81    9.74
  -5  -3   0  147.78    7.73
  -6  -3   0  719.71   20.12
  -6  -3   0  721.83   22.76
  -6  -3   0  706.46   29.71
  -6  -3   0  714.64   24.66
  -7  -3   0    3.25    6.24
  -7  -3   0    0.44    5.23
  -7  -3   0    5.18    4.60
  -8  -3   0    0.69    5.95
  -8  -3   0    4.71    5.51
  -8  -3   0   10.28    7.98
  -9  -3   0    5.57    8.66
  -9  -3   0    7.48    6.63
 -10  -3   0   75.01   11.84
 -10  -3   0  102.30   17.92
 -11  -3   0  202.41   17.94
 -11  -3   0  241.23   26.36
 -12  -3   0  107.66   21.47
 -12   4   0  242.51   26.05
 -12   4   0  215.17   21.31
 -11   4   0   58.93   24.65
 -11   4   0   54.06   13.66
 -10   4   0  198.38   36.58
 -10   4   0  123.88   16.95
  -9   4   0   53.22   10.95
  -9   4   0   56.04   21.69
   8  -4   0   74.20    6.86
  -8   4   0   54.63   10.52
  -8   4   0   59.35   20.06
  -7   4   0  153.16   26.34
  -7   4   0  131.63   13.01
   7  -4   0  138.00    8.77
   7  -4   0  127.29    5.87
  -6   4   0   18.39   13.29
   6  -4   0   27.76    5.07
   6  -4   0   38.90    3.58
  -6   4   0   29.40    6.86
  -5   4   0  166.81   11.62
   5  -4   0  164.27    9.14
   5  -4   0  159.95    6.91
  -3   4   0    0.56    3.51
   3  -4   0    2.81    2.14
   3  -4   0    0.56    2.26
  -3   4   0    7.06    3.45
   3  -4   0    2.70    2.31
  -2   4   0  444.41   15.51
   2  -4   0  439.43   14.52
   2  -4   0  449.55   12.33
   2  -4   0  434.64   13.67
  -2   4   0  456.15   13.96
  -1   4   0  294.50   11.21
  -1   4   0  309.61   11.29
   1  -4   0  290.05   11.23
   1  -4   0  308.97   11.24
   1  -4   0  298.99    7.37
   1  -4   0  287.28   10.03
   0   4   0    2.32    1.76
   0  -4   0    9.19    3.03
   0  -4   0    2.71    2.21
   0  -4   0    3.52    2.03
  -1  -4   0 2435.98   54.82
  -1  -4   0 2426.35   52.09
   1   4   0 2503.26   48.20
  -1  -4   0 2434.54   50.11
  -2  -4   0  764.54   20.25
  -2  -4   0  750.93   19.71
   2   4   0  799.46   19.21
   2   4   0  741.89   16.95
  -3  -4   0 1947.66   41.85
   3   4   0 1849.13   37.91
   3   4   0 1954.55   42.66
  -3  -4   0 1900.92   42.40
  -4  -4   0   21.29    4.58
  -4  -4   0   18.59    3.93
   4   4   0   30.12    3.98
  -4  -4   0   18.85    5.42
  -4  -4   0   27.92    3.68
  -5  -4   0   65.36    7.72
  -5  -4   0   63.45    5.92
  -5  -4   0   59.88    6.02
  -5  -4   0   52.77    9.01
  -6  -4   0  107.32   10.16
  -6  -4   0  119.67    8.80
  -6  -4   0   95.42   12.27
  -6  -4   0  106.92    7.98
  -7  -4   0  429.16   25.11
  -7  -4   0  459.65   16.53
  -7  -4   0  438.70   17.88
  -7  -4   0  440.37   20.48
  -8  -4   0    5.96    5.27
  -8  -4   0    3.64    7.45
  -8  -4   0    6.83    6.49
  -9  -4   0  106.07   17.12
  -9  -4   0  133.16   12.78
  -9  -4   0  139.32   15.29
 -10  -4   0   75.50   16.47
 -10  -4   0  115.75   13.58
 -11  -4   0  111.60   19.94
 -12  -4   0   38.54   16.17
 -12   5   0   22.96   24.79
 -11   5   0   89.07   16.23
 -11   5   0  120.49   33.29
 -10   5   0   -1.20    8.30
 -10   5   0    0.37   16.49
  -9   5   0  108.54   14.83
  -9   5   0   90.74   26.23
  -8   5   0  249.84   18.66
  -8   5   0  264.31   36.32
   8  -5   0  275.56   13.66
   7  -5   0   -0.78    4.09
  -7   5   0   -0.73    5.16
  -7   5   0   -0.38   12.83
  -6   5   0  853.12   30.96
   6  -5   0  845.00   25.23
   6  -5   0  851.72   21.05
   5  -5   0   67.23    5.21
  -5   5   0   66.05    8.75
   5  -5   0   70.94    7.21
   4  -5   0 1152.26   28.13
  -4   5   0 1208.28   49.37
  -4   5   0 1095.88   33.57
   4  -5   0 1177.15   30.95
   3  -5   0  832.96   22.63
  -3   5   0  824.88   25.96
   3  -5   0  885.59   22.24
   3  -5   0  855.80   24.32
   2  -5   0 1504.59   31.33
   2  -5   0 1455.52   35.33
   2  -5   0 1452.15   36.16
  -2   5   0 1485.18   37.72
   1  -5   0 1550.15   37.65
  -1   5   0 1535.71   37.72
   1  -5   0 1554.82   37.51
   1  -5   0 1562.68   34.89
   0  -5   0   26.13    4.61
   0  -5   0   27.98    4.96
   0  -5   0   32.03    4.04
   1   5   0    3.73    1.46
  -1  -5   0    6.00    3.04
  -1  -5   0    1.57    2.98
  -1  -5   0    0.29    2.35
  -2  -5   0  445.10   14.71
  -2  -5   0  442.54   15.41
   2   5   0  455.45   12.15
   2   5   0  478.95   13.52
   3   5   0   95.26    6.92
  -3  -5   0   79.11    6.80
   3   5   0  106.40    5.64
  -3  -5   0   82.01    6.86
  -4  -5   0  123.35    8.80
  -4  -5   0  137.44    8.72
  -4  -5   0  134.31   11.49
  -5  -5   0   16.10    5.05
  -5  -5   0   11.36    4.08
  -5  -5   0    8.49    5.58
  -6  -5   0  139.03    8.80
  -6  -5   0  130.10   11.29
  -6  -5   0  159.10   10.45
  -6  -5   0  130.51   14.08
  -7  -5   0  179.75   11.27
  -7  -5   0  191.16   18.12
  -7  -5   0  181.24   11.35
  -7  -5   0  208.64   14.49
  -8  -5   0  617.22   33.17
  -8  -5   0  699.30   24.28
  -8  -5   0  623.14   27.29
  -9  -5   0  166.82   13.76
  -9  -5   0  189.12   17.17
  -9  -5   0  158.35   20.87
 -10  -5   0   69.16   13.77
 -10  -5   0   81.66   18.32
 -11  -5   0   27.84   14.51
 -12  -5   0   13.16   14.49
 -12   6   0  156.43   40.86
 -12   6   0  124.90   20.64
 -11   6   0  143.58   20.15
 -11   6   0  132.79   35.60
 -10   6   0  202.81   38.84
 -10   6   0  242.47   22.66
  -9   6   0  166.70   17.90
  -9   6   0  199.16   35.76
  -8   6   0  387.60   23.54
  -8   6   0  397.91   42.65
   8  -6   0  427.56   18.16
   7  -6   0   29.89    6.88
  -7   6   0   16.91   17.28
  -7   6   0   36.08    8.97
   6  -6   0 1711.23   43.53
   6  -6   0 1698.76   37.90
  -6   6   0 1613.27   49.38
   5  -6   0  459.03   15.28
  -5   6   0  491.24   21.46
   5  -6   0  480.42   18.91
  -4   6   0 1487.89   42.15
   4  -6   0 1529.19   39.48
   4  -6   0 1498.75   36.14
   3  -6   0   -1.88    3.35
  -3   6   0   -2.27    3.47
   3  -6   0   -1.54    2.26
   3  -6   0    0.26    3.18
   2  -6   0  440.55   15.66
   2  -6   0  473.97   17.79
  -2   6   0  440.87   17.47
   2  -6   0  481.36   16.96
   1  -6   0   83.67    7.70
   1  -6   0   84.26    6.68
   1  -6   0   80.90    8.01
  -1   6   0   77.81    7.14
   0  -6   0   54.06    5.43
   0  -6   0   48.59    6.52
   0  -6   0   47.18    6.78
  -1  -6   0 1030.62   29.39
  -1  -6   0 1075.28   27.01
  -1  -6   0 1035.98   31.18
   2   6   0 3227.58   63.75
  -2  -6   0 3152.56   68.08
   3   6   0   47.40    5.40
  -3  -6   0   60.91    7.05
  -3  -6   0   52.79    6.47
  -4  -6   0 3791.81   80.08
  -4  -6   0 3780.07   79.58
  -5  -6   0    8.07    4.48
  -5  -6   0    7.23    4.71
  -5  -6   0   11.45    5.97
  -6  -6   0  768.70   25.21
  -6  -6   0  773.47   27.53
  -6  -6   0  801.19   33.48
  -7  -6   0  120.86   10.29
  -7  -6   0  114.72   12.55
  -7  -6   0  143.89   16.86
  -8  -6   0   48.37   13.04
  -8  -6   0   64.60    8.23
  -8  -6   0   59.00   10.95
  -8  -6   0   61.34    8.84
  -9  -6   0  132.36   15.70
  -9  -6   0  197.86   22.93
 -10  -6   0   43.60   12.60
 -10  -6   0   21.03   12.84
 -11  -6   0   -0.41   11.84
 -11   7   0   -4.22    9.25
 -11   7   0    4.44   20.98
 -10   7   0  354.15   26.63
 -10   7   0  337.26   48.53
  -9   7   0   90.93   29.19
  -9   7   0   92.50   15.37
  -8   7   0  437.03   25.90
   8  -7   0  442.40   19.93
  -8   7   0  371.08   48.66
[truncated: 618,289 more chars]
