# Supplementary material for: Crystal structures of (μ2-η2,η2-4-hydroxybut-2-yn-1-yl 2-bromo-2-methylpropanoate-κ4 C 2,C 3:C 2,C 3)bis[tricarbonylcobalt(II)](Co—Co) and [μ2-η2,η2-but-2-yne-1,4-diyl bis(2-bromo-2-methyl­propanoate)-κ4 C 2,C 3:C 2,C 3]bis[tricarbonylcobalt(II)](Co—Co)
Source: Acta Crystallogr Sect E Struct Rep Online. 2014 Jun 23;70(Pt 7):9–13. doi: 10.1107/S1600536814009659 (PMC4120535; doi:10.1107/S1600536814009659)
Supplement: Supplementary file 2 [file e-70-00009-1sup2.hkl]

#
# h,k,l, Fc-squared, Fo-squared, sigma(Fo-squared), status flag
#
data_1
_shelx_title ' RS125c in P-1'
_shelx_refln_list_code          4
_shelx_F_calc_maximum      200.87
_exptl_crystal_F_000       512.00
_reflns_d_resolution_high  0.7958

loop_
 _space_group_symop_operation_xyz
 'x, y, z'
 '-x, -y, -z'

_cell_length_a     7.3887
_cell_length_b    11.1147
_cell_length_c    11.7274
_cell_angle_alpha  78.583
_cell_angle_beta   85.239
_cell_angle_gamma  76.342

_shelx_F_squared_multiplier     1.000

loop_
 _refln_index_h
 _refln_index_k
 _refln_index_l
 _refln_F_squared_calc
 _refln_F_squared_meas
 _refln_F_squared_sigma
 _refln_observed_status
   2   0   0       1733.68       1682.54        38.30 o
   3   0   0        157.61        202.36         8.21 o
   4   0   0       6759.34       7209.04       321.25 o
   5   0   0          5.33         19.68        14.13 o
   6   0   0        477.35        460.59        33.70 o
   7   0   0       2489.95       2229.70        97.28 o
   8   0   0        277.58        236.97        34.06 o
  -8   1   0        479.85        497.07        45.29 o
  -7   1   0         68.41         52.09        24.01 o
  -6   1   0          4.58         20.30        18.25 o
  -5   1   0         35.03          2.00        23.98 o
  -4   1   0       1580.14       1622.57        50.73 o
  -3   1   0       1945.89       2057.69        72.72 o
  -2   1   0       6187.85       6402.59       178.11 o
  -1   1   0        636.72        428.92        22.04 o
   2   1   0       2808.50       2592.47        66.66 o
   3   1   0        895.68        809.30        26.63 o
   4   1   0       8680.64       8706.85       308.78 o
   5   1   0        326.24        281.29        23.63 o
   6   1   0        358.93        336.92        28.40 o
   7   1   0       1353.28       1283.34        64.14 o
   8   1   0       1213.57       1184.65        65.87 o
   9   1   0        542.76        516.82        64.58 o
  -8   2   0        389.40        373.47        41.66 o
  -7   2   0        395.80        346.25        36.76 o
  -6   2   0       3242.01       3230.10       128.48 o
  -5   2   0        645.59        718.58        36.97 o
  -4   2   0       4649.06       5100.60       164.25 o
  -3   2   0          6.86         12.34         5.55 o
  -2   2   0       1055.63       1095.45        31.16 o
  -1   2   0       3025.91       3966.70       119.14 o
   0   2   0      10419.64      11443.80       448.09 o
   1   2   0       2784.94       2586.88        71.84 o
   2   2   0       2441.28       2538.09        64.92 o
   3   2   0       1512.72       1700.97        55.94 o
   4   2   0        485.55        437.52        21.55 o
   5   2   0       1310.92       1253.63        45.90 o
   6   2   0        522.27        573.36        35.71 o
   7   2   0        829.76        797.20        78.76 o
   8   2   0        229.68        285.30        56.63 o
   9   2   0         29.46          5.54        39.24 o
  -8   3   0        184.79        165.84        36.34 o
  -7   3   0       1028.75       1014.51        60.38 o
  -6   3   0         62.49         36.17        22.27 o
  -5   3   0       2086.74       2409.98       128.61 o
  -4   3   0        546.62        518.98        23.76 o
  -3   3   0       1585.51       1806.30        55.27 o
  -2   3   0      10292.09      10921.32       262.90 o
  -1   3   0       2324.19       3993.61       134.49 o
   0   3   0       1679.12       1715.01        47.29 o
   1   3   0        846.75        739.74        18.69 o
   2   3   0      11107.29      11539.83       311.67 o
   3   3   0        183.13        221.06        24.55 o
   4   3   0       2296.02       2136.57        71.29 o
   5   3   0        266.62        280.25        32.43 o
   6   3   0       1728.61       1664.77        59.17 o
   7   3   0        359.24        317.46        29.26 o
   8   3   0        149.96        214.35        44.35 o
   9   3   0         58.24         25.20        41.30 o
  -7   4   0         41.56         40.81        38.18 o
  -6   4   0       2214.73       2403.50        89.14 o
  -5   4   0         21.26         40.85        14.71 o
  -4   4   0       1517.69       1348.71        53.89 o
  -3   4   0         79.89         81.04        12.17 o
  -2   4   0         21.64         27.05         8.27 o
  -1   4   0       4423.87       6188.94       304.98 o
   0   4   0         90.49         61.37        10.94 o
   1   4   0       9416.50       9300.45       259.57 o
   2   4   0       2766.47       2715.76        76.80 o
   3   4   0        801.56        906.02        67.49 o
   4   4   0        683.83        688.69        45.46 o
   5   4   0         14.34         10.17        13.90 o
   6   4   0       3619.78       3451.10       112.54 o
   7   4   0        306.61        335.60        71.88 o
   8   4   0        425.05        370.03        52.85 o
   9   4   0        398.32        475.48        64.32 o
  -7   5   0        142.28        103.34        29.28 o
  -6   5   0       1738.70       1903.11        77.27 o
  -5   5   0        749.56        811.66        40.30 o
  -4   5   0        302.45        309.91        22.21 o
  -3   5   0        227.21        223.05        28.36 o
  -2   5   0      15620.64      18288.19       586.17 o
  -1   5   0        120.19        132.48        17.47 o
   0   5   0        529.08        526.65        29.14 o
   1   5   0        264.67        292.89        22.71 o
   2   5   0       7796.93       7677.12       238.45 o
   3   5   0        816.64        868.88        64.74 o
   4   5   0       1142.90       1138.69        64.08 o
   5   5   0       2491.52       2531.76       124.54 o
   6   5   0        263.24        247.28        37.38 o
   7   5   0        278.19        276.01        28.79 o
   8   5   0        227.00        291.38        49.42 o
   9   5   0        128.69         56.34        45.09 o
  -7   6   0        180.60        220.20        53.20 o
  -6   6   0        451.57        414.63        42.11 o
  -5   6   0        602.34        627.40        35.33 o
  -4   6   0       2009.24       1978.00        77.29 o
  -3   6   0       1660.83       1727.23        66.89 o
  -2   6   0       1511.85       1630.20        88.93 o
  -1   6   0       2859.89       2750.94        95.15 o
   0   6   0       5746.56       5832.02       194.99 o
   1   6   0         63.42         52.57        14.01 o
   2   6   0       5157.34       4874.94       182.73 o
   3   6   0         23.37         51.54        16.14 o
   4   6   0        963.06        980.67        50.30 o
   5   6   0       3324.65       3500.55       137.62 o
   6   6   0       3366.20       3237.77       318.76 o
   7   6   0         59.91         45.91        22.37 o
   8   6   0          1.84         -1.16        57.97 o
  -6   7   0       2020.80       2104.64       133.05 o
  -5   7   0        241.90        321.38        93.65 o
  -4   7   0        547.63        549.20        39.12 o
  -3   7   0         81.86        116.66        22.72 o
  -2   7   0       1165.93       1162.75        48.37 o
  -1   7   0       2102.40       2165.13       113.41 o
   0   7   0          3.79        -11.69        13.22 o
   1   7   0        903.68        978.76        48.64 o
   2   7   0        731.39        700.62        38.67 o
   3   7   0       1875.58       1938.22        80.11 o
   4   7   0       2407.86       2366.51        98.57 o
   5   7   0        598.18        655.44        57.98 o
   6   7   0         32.85         73.45        30.42 o
   7   7   0        186.63        144.61        28.86 o
   8   7   0        566.93        628.56        68.35 o
  -5   8   0        242.72        229.99        33.97 o
  -4   8   0       2592.51       2961.90       230.42 o
  -3   8   0        648.43        641.76        37.41 o
  -2   8   0        810.48        763.07        39.05 o
  -1   8   0        199.64        214.57        27.26 o
   0   8   0       8125.76       7828.47       310.43 o
   1   8   0        349.74        357.73        30.05 o
   2   8   0       3521.41       3577.49       140.69 o
   3   8   0        497.60        529.51        27.28 o
   4   8   0       4233.99       4452.58       215.71 o
   5   8   0         75.23         49.00        22.64 o
   6   8   0        227.37        289.55        45.60 o
   7   8   0         61.01         99.20        28.53 o
   8   8   0         18.36         51.82        39.96 o
  -5   9   0         16.47         16.44        39.15 o
  -4   9   0        119.27         87.46        46.97 o
  -3   9   0        518.49        717.25        81.73 o
  -2   9   0        257.82        303.20        42.10 o
  -1   9   0        243.77        242.14        31.54 o
   0   9   0       1530.75       1297.94        89.24 o
   1   9   0        284.76        345.87        38.08 o
   2   9   0         86.20        116.65        34.15 o
   3   9   0        158.91        147.37        37.96 o
   4   9   0       2769.63       2909.04       137.41 o
   5   9   0        129.89         48.31        46.14 o
   6   9   0        144.73        153.32        47.98 o
   7   9   0        643.52        521.02        97.11 o
   8   9   0       1397.65       1482.54       166.41 o
  -4  10   0       1854.49       1873.80       120.63 o
  -3  10   0         42.54         35.81        33.79 o
  -2  10   0        230.43        240.12        35.07 o
  -1  10   0         76.06        105.99        27.53 o
   0  10   0       1252.76       1196.97        67.87 o
   1  10   0         35.48         12.92        20.69 o
   2  10   0        603.84        641.57        44.81 o
   3  10   0        231.05        291.18        48.38 o
   4  10   0         12.21         33.69        37.73 o
   5  10   0        565.48        758.06        73.86 o
   6  10   0        280.16        235.93        36.41 o
   7  10   0          1.22         20.47        36.01 o
  -3  11   0       1067.75        967.52        80.77 o
  -2  11   0       1632.46       1545.68       209.99 o
  -1  11   0        485.00        478.81        45.57 o
   0  11   0       2146.97       2045.20       106.22 o
   1  11   0         91.69         90.43        35.29 o
   2  11   0        508.86        568.43        46.15 o
   3  11   0        309.92        380.83        57.64 o
   4  11   0       1878.88       1794.22       116.54 o
   5  11   0         34.90        -37.35        51.64 o
   6  11   0         64.64         12.43        47.81 o
  -2  12   0        177.63        180.54        49.39 o
  -1  12   0         25.51         69.59        52.40 o
   0  12   0        102.35         92.55        39.99 o
   1  12   0        783.71        720.47        64.98 o
   2  12   0       1319.35       1264.93        74.78 o
   3  12   0        167.31         80.14        52.25 o
   4  12   0        624.54        693.79        76.75 o
   5  12   0          0.78        -33.45        45.18 o
   0  13   0        165.32         62.84        45.75 o
   1  13   0        285.73        363.09        46.01 o
   2  13   0        563.87        539.64        73.29 o
   3  13   0         86.47         32.29        48.96 o
   4  13   0        377.39        348.26       132.87 o
  -3 -13   1       1688.36       1775.54       124.17 o
  -2 -13   1         43.82         30.24        37.46 o
  -1 -13   1        449.34        346.26        60.02 o
  -5 -12   1         13.69          6.04        48.50 o
  -4 -12   1        276.58        331.34        62.37 o
  -3 -12   1        968.01       1099.37       175.55 o
  -2 -12   1       1042.73       1044.54        88.39 o
  -1 -12   1          2.94         16.84        44.87 o
   0 -12   1         61.35         62.28        33.31 o
   1 -12   1       1116.30       1194.36        91.79 o
   2 -12   1        161.05         93.04        62.56 o
  -6 -11   1        544.14        593.59        75.23 o
  -5 -11   1         61.97         47.35        48.78 o
  -4 -11   1        127.80         96.77        92.64 o
  -3 -11   1        563.99        478.59        41.84 o
  -2 -11   1         35.62         26.67        38.95 o
  -1 -11   1        294.91        262.62        35.78 o
   0 -11   1        112.08         41.40        48.98 o
   1 -11   1          1.02          2.58        37.74 o
   2 -11   1        437.62        477.14       135.15 o
   3 -11   1        726.42        727.01        71.73 o
  -7 -10   1        412.90        325.51        95.69 o
  -6 -10   1        821.25        839.57        81.57 o
  -5 -10   1        811.73        737.83        74.45 o
  -4 -10   1       1658.69       1658.39       116.97 o
  -3 -10   1       2305.03       2254.57        99.30 o
  -2 -10   1       1289.75       1299.92        69.03 o
  -1 -10   1        967.44        901.79        55.15 o
   0 -10   1          0.35        -22.76        22.76 o
   1 -10   1       2634.41       2635.78       121.35 o
   2 -10   1         59.08         48.63        33.27 o
   3 -10   1        821.07        582.21        78.49 o
   4 -10   1        191.34        190.65        46.03 o
  -7  -9   1        102.01         95.02        51.47 o
  -6  -9   1         16.85         -4.90        26.35 o
  -5  -9   1        140.38        186.89        49.51 o
  -4  -9   1        575.34        667.12        43.69 o
  -3  -9   1        120.84         91.40        17.11 o
  -2  -9   1        526.94        526.60        38.75 o
  -1  -9   1       2110.90       2064.50        91.86 o
   0  -9   1         47.28         45.64        22.21 o
   1  -9   1         22.59         25.45        22.30 o
   2  -9   1          3.69          0.67        21.22 o
   3  -9   1       3943.09       4095.39       212.24 o
   4  -9   1        290.23        331.23        49.72 o
   5  -9   1       1249.43       1170.07       101.57 o
  -8  -8   1        843.60        801.57        76.62 o
  -7  -8   1        771.03        587.12        98.63 o
  -6  -8   1         21.27         41.30        27.66 o
  -5  -8   1       2029.80       2018.27        91.29 o
  -4  -8   1         86.24        113.99        34.36 o
  -3  -8   1         14.54         -3.08        11.63 o
  -2  -8   1        214.26        197.07        27.10 o
  -1  -8   1       1252.99       1192.10        59.40 o
   0  -8   1          9.64         21.22        18.03 o
   1  -8   1       1070.48        955.31        55.55 o
   2  -8   1       1420.21       1474.66        58.46 o
   3  -8   1        573.31        562.81        39.60 o
   4  -8   1        221.55        214.16        29.54 o
   5  -8   1        665.33        558.72        68.08 o
  -8  -7   1        351.74        210.39        81.81 o
  -7  -7   1        193.97        140.53        37.74 o
  -6  -7   1        493.84        479.88        85.41 o
  -5  -7   1        620.57        541.90        55.58 o
  -4  -7   1       3277.40       3126.81       124.96 o
  -3  -7   1        172.24        171.01        12.64 o
  -2  -7   1        822.01        903.44        45.68 o
  -1  -7   1       3451.72       3268.17       128.80 o
   0  -7   1        451.36        468.42        42.02 o
   1  -7   1         92.35         76.20        19.16 o
   2  -7   1        841.91        880.09        39.09 o
   3  -7   1       2722.42       3029.63       108.39 o
   4  -7   1          4.57          6.08        13.26 o
   5  -7   1        366.48        423.51        38.95 o
   6  -7   1        609.24        680.85       101.11 o
  -8  -6   1        100.75         87.17        52.16 o
  -7  -6   1        178.30        180.28        38.74 o
  -6  -6   1        485.55        511.00        51.48 o
  -5  -6   1          9.10         17.39        19.01 o
  -4  -6   1       1170.01       1189.22        98.25 o
  -3  -6   1          7.44          3.74         9.71 o
  -2  -6   1          9.88         10.47         6.01 o
  -1  -6   1          2.91         10.34        12.52 o
   0  -6   1       1831.08       1739.07       114.97 o
   1  -6   1       1292.30       1203.30        46.60 o
   2  -6   1        217.20        263.11        25.65 o
   3  -6   1       3159.60       3258.84       113.45 o
   4  -6   1        900.41        906.30        41.68 o
   5  -6   1        978.25       1020.27        58.45 o
   6  -6   1        102.92         78.84        29.56 o
   7  -6   1       1654.80       1761.72       109.18 o
  -8  -5   1        279.95        334.41        51.90 o
  -7  -5   1        751.54        758.47        64.40 o
  -6  -5   1        817.73        808.57        74.62 o
  -5  -5   1       1886.85       1827.00        98.67 o
  -4  -5   1        358.75        364.88        60.99 o
  -3  -5   1       6132.71       5908.45       186.37 o
  -2  -5   1         56.11         48.02         6.44 o
  -1  -5   1       7779.93       7953.49       252.44 o
   0  -5   1        316.97        302.79        25.86 o
   1  -5   1       1100.56       1197.53        45.23 o
   2  -5   1        236.39        318.05        28.12 o
   3  -5   1       3592.50       4044.33       164.35 o
   4  -5   1        139.68        130.25        14.48 o
   5  -5   1         25.39         18.31        12.91 o
   6  -5   1          2.65        -23.13        23.13 o
   7  -5   1         40.77         51.04        27.66 o
  -9  -4   1          5.36         89.46        46.51 o
  -8  -4   1        106.50         99.36        40.16 o
  -7  -4   1        223.66        142.40        37.80 o
  -6  -4   1       2430.36       2348.57        80.85 o
  -5  -4   1         58.70         70.03         9.59 o
  -4  -4   1         52.22         63.28        18.46 o
  -3  -4   1       7284.40       6879.32       213.17 o
  -2  -4   1       5955.97       5757.37       145.23 o
  -1  -4   1       1134.29       1147.69        32.20 o
   0  -4   1         89.25         57.94         8.99 o
   1  -4   1      12636.60      12954.91       416.86 o
   2  -4   1        595.41        578.84        30.73 o
   3  -4   1       4876.15       4859.34       147.84 o
   4  -4   1       1590.03       1660.79        56.60 o
   5  -4   1       1711.54       1972.79        87.52 o
   6  -4   1         23.08         -4.19        36.36 o
   7  -4   1       1271.52       1327.80        63.85 o
  -9  -3   1        116.87         80.67        45.92 o
  -8  -3   1        163.19        236.86        45.11 o
  -7  -3   1       1495.52       1499.01        71.03 o
  -6  -3   1          6.29         10.54        14.78 o
  -5  -3   1          1.96         -8.63         8.63 o
  -4  -3   1        399.44        417.52        39.81 o
  -3  -3   1       4756.10       5053.78       155.28 o
  -2  -3   1       3921.32       4332.98       108.54 o
  -1  -3   1       5815.08       5413.95       137.30 o
   0  -3   1        200.01        178.71         9.15 o
   1  -3   1       7488.66       8954.56       339.44 o
   2  -3   1       1259.73       1298.09        54.22 o
   3  -3   1       3007.35       3274.08       100.37 o
   4  -3   1        324.42        358.90        20.39 o
   5  -3   1       4269.29       5140.45       237.79 o
   6  -3   1        132.78        136.68        33.58 o
   7  -3   1          1.03        -20.28        23.65 o
   8  -3   1        296.57        328.80        49.59 o
  -9  -2   1          1.31          2.57        39.42 o
  -8  -2   1         61.95         -2.55        33.22 o
  -7  -2   1       1356.25       1191.95        61.17 o
  -6  -2   1       1456.45       1441.14        65.93 o
  -5  -2   1       2657.92       2859.35       110.85 o
  -4  -2   1       1256.23       1288.98        53.04 o
  -3  -2   1      12476.08      12848.46       536.57 o
  -2  -2   1      11382.35      12562.71       291.28 o
  -1  -2   1        638.13        577.30        16.12 o
   0  -2   1       1944.20       2537.58        72.50 o
   1  -2   1       3979.40       4612.26       182.27 o
   2  -2   1        344.32        341.68        11.53 o
   3  -2   1         13.72         17.09         5.61 o
   4  -2   1       1750.53       1983.31        68.64 o
   5  -2   1        880.71        870.02        37.22 o
   6  -2   1        158.93        140.70        25.11 o
   7  -2   1         56.52         12.96        24.05 o
   8  -2   1        412.47        398.56        44.06 o
  -9  -1   1        172.44         54.51        54.69 o
  -8  -1   1         97.74         71.39        33.46 o
  -7  -1   1        108.82        139.17        25.18 o
  -6  -1   1        395.12        417.87        31.81 o
  -5  -1   1        541.33        564.52        34.35 o
  -4  -1   1       1395.67       1420.03        72.17 o
  -3  -1   1       1536.05       1736.25        58.90 o
  -2  -1   1       1814.61       1725.89        43.63 o
   1  -1   1      10540.64      12395.78       323.73 o
   2  -1   1       2425.59       2512.88        67.26 o
   3  -1   1       2183.58       2162.69        71.89 o
   4  -1   1        300.86        331.37        15.08 o
   5  -1   1       5062.11       5106.06       160.92 o
   6  -1   1        191.44        167.20        24.88 o
   7  -1   1        660.62        620.15        44.37 o
   8  -1   1        685.03        712.55        52.30 o
  -8   0   1        284.03        261.73        45.31 o
  -7   0   1        454.83        444.10        37.32 o
  -6   0   1         60.37         86.64        20.72 o
  -5   0   1       2100.41       1962.94        81.54 o
  -4   0   1        488.17        508.86        24.49 o
  -3   0   1       1696.72       1666.25        65.96 o
  -2   0   1       2023.87       1960.13        52.03 o
  -1   0   1       2391.37       1579.84        94.98 o
   1   0   1        151.57        158.77        10.34 o
   2   0   1        319.16        294.55        12.67 o
   3   0   1       3147.18       3154.91        75.75 o
   4   0   1        236.70        280.14        15.75 o
   5   0   1        220.82        232.29        13.17 o
   6   0   1        513.39        527.34        35.57 o
   7   0   1       1882.13       1874.09        85.25 o
   8   0   1        112.01        148.77        34.95 o
  -8   1   1       1027.86       1000.70        61.40 o
  -7   1   1         33.36         13.32        29.01 o
  -6   1   1        150.81        122.41        29.26 o
  -5   1   1       5142.70       4803.37       159.17 o
  -4   1   1       6953.88       7140.60       228.71 o
  -3   1   1        124.40        149.39        16.50 o
  -2   1   1       6082.29       5826.85       163.78 o
  -1   1   1      10652.98      11396.18       514.13 o
   1   1   1      10300.23      10548.08       316.41 o
   2   1   1       2773.39       2862.43        72.34 o
   3   1   1       2258.89       2126.53        52.48 o
   4   1   1         18.05         57.72        21.93 o
   5   1   1       2201.24       2040.61        68.70 o
   6   1   1        972.34        952.18        38.62 o
   7   1   1         17.71         25.96        20.25 o
   8   1   1         90.49         87.60        27.24 o
   9   1   1        297.10        309.29        55.57 o
  -8   2   1        213.08        273.27        38.54 o
  -7   2   1         57.87         37.11        25.07 o
  -6   2   1        475.54        486.48        30.31 o
  -5   2   1        186.42        173.40        17.87 o
  -4   2   1       2613.35       2754.97        93.63 o
  -3   2   1        409.39        446.70        19.41 o
  -2   2   1        196.68        214.21        25.63 o
  -1   2   1       2670.25       3159.37       103.20 o
   0   2   1       7872.91       8757.52       305.56 o
   1   2   1       4450.90       4151.91       126.58 o
   2   2   1        764.81        739.48        33.85 o
   3   2   1      14275.60      14244.56       427.61 o
   4   2   1       1502.64       1549.29       140.93 o
   5   2   1        102.88        132.91        12.25 o
   6   2   1        306.93        317.29        19.07 o
   7   2   1       4101.11       4122.45       158.74 o
   8   2   1        111.01         78.48        24.80 o
   9   2   1         15.66         57.92        43.14 o
  -8   3   1        835.12        766.04        72.21 o
  -7   3   1        706.23        729.21        50.64 o
  -6   3   1        428.64        433.07        29.44 o
  -5   3   1       5422.11       5964.00       168.24 o
  -4   3   1         21.16         23.14         8.19 o
  -3   3   1        141.47        153.98        11.66 o
  -2   3   1        270.52        318.54        15.39 o
  -1   3   1      10437.27      11883.15       307.59 o
   0   3   1       2845.12       2754.63        70.98 o
   1   3   1        222.57        223.72        14.24 o
   2   3   1        413.15        434.62        21.56 o
   3   3   1       3013.06       2860.95        91.67 o
   4   3   1         55.52         30.40        16.67 o
   5   3   1       1069.61       1064.47        40.16 o
   6   3   1          6.54         12.62        12.75 o
   7   3   1        847.33        742.02        34.04 o
   8   3   1         19.50         39.19        43.46 o
   9   3   1         20.23        -19.12        39.51 o
  -7   4   1        607.02        601.97        52.11 o
  -6   4   1       1120.59       1158.36        52.09 o
  -5   4   1        666.80        786.15        37.87 o
  -4   4   1       4249.91       4268.88       166.23 o
  -3   4   1       4087.57       3978.30       209.06 o
  -2   4   1       3619.31       4328.20       215.39 o
  -1   4   1       4508.88       4670.79       115.13 o
   0   4   1        296.26        322.96        15.65 o
   1   4   1        968.56        771.01        42.93 o
   2   4   1       1307.44       1506.24        51.31 o
   3   4   1       4780.48       4656.96       169.57 o
   4   4   1       3261.55       3395.16       125.79 o
   5   4   1       1364.16       1387.12        83.55 o
   6   4   1       1513.18       1431.75        72.05 o
   7   4   1       1529.69       1563.10        69.42 o
   8   4   1        338.65        422.88        54.26 o
   9   4   1          0.34         -5.99        44.34 o
  -7   5   1        612.72        564.22        76.24 o
  -6   5   1        150.72        138.61        22.65 o
  -5   5   1        306.85        335.01        28.12 o
  -4   5   1          5.40         -2.02        13.03 o
  -3   5   1        364.59        345.75        36.80 o
  -2   5   1        264.01        478.98        81.68 o
  -1   5   1       1094.01       1103.66        33.63 o
   0   5   1        743.72        619.70        25.40 o
   1   5   1        478.80        482.76        26.83 o
   2   5   1        678.80        737.20       143.09 o
   3   5   1        402.50        433.24        35.48 o
   4   5   1        664.62        626.17        52.81 o
   5   5   1       6029.20       5946.66       213.87 o
   6   5   1        939.37       1028.84        62.19 o
   7   5   1        768.69        751.23        44.37 o
   8   5   1         12.80          5.86        33.19 o
   9   5   1        381.71        416.54       119.20 o
  -7   6   1       1111.30       1034.68        58.91 o
  -6   6   1        606.82        617.06        35.15 o
  -5   6   1         72.55         66.86        23.54 o
  -4   6   1       1215.04       1104.88        63.08 o
  -3   6   1       6389.08       6487.39       218.04 o
  -2   6   1        159.17        179.58        17.10 o
  -1   6   1          7.13         -5.25        25.81 o
   0   6   1         22.65         20.68        17.61 o
   1   6   1       3056.14       2959.46       115.89 o
   2   6   1          4.85         39.38        12.98 o
   3   6   1       1320.54       1398.22        60.64 o
   4   6   1        965.97        943.00        68.04 o
   5   6   1        263.56        303.08        32.18 o
   6   6   1         61.56        112.99        34.21 o
   7   6   1          6.27          4.02        19.85 o
   8   6   1         58.67         51.12        36.75 o
  -6   7   1       1009.59       1135.01        68.56 o
  -5   7   1        238.02        232.88        25.06 o
  -4   7   1         93.66         62.13        18.46 o
  -3   7   1       2706.95       2923.34       106.50 o
  -2   7   1       4187.17       4336.81       148.07 o
  -1   7   1       1530.94       1631.81       102.71 o
   0   7   1         53.82         65.74        20.48 o
   1   7   1      11362.29      11204.76       410.66 o
   2   7   1       1977.17       2109.04        72.01 o
   3   7   1          1.32         40.78        25.51 o
   4   7   1        190.53        267.33        28.72 o
   5   7   1       3832.65       3770.26       148.16 o
   6   7   1         84.59         60.03        26.24 o
   7   7   1         92.00        141.47        31.39 o
   8   7   1        452.03        539.60        82.14 o
  -6   8   1          5.34         43.28        36.88 o
  -5   8   1         12.15         13.77        26.36 o
  -4   8   1         13.13        -17.95        17.95 o
  -3   8   1       1453.07       1449.47        61.10 o
  -2   8   1       1794.97       1802.55        69.48 o
  -1   8   1        573.37        612.03        42.15 o
   0   8   1        289.76        345.09        51.28 o
   1   8   1         25.31         38.40        20.13 o
   2   8   1        632.06        569.61        42.90 o
   3   8   1       1270.57       1239.62        48.28 o
   4   8   1         38.43         72.32        32.88 o
   5   8   1       3204.40       3202.53       130.17 o
   6   8   1         18.22         14.65        21.02 o
   7   8   1        738.52        646.63        65.79 o
   8   8   1        178.78        160.91        74.79 o
  -5   9   1       1035.16        923.70       145.72 o
  -4   9   1        380.46        376.86        53.06 o
  -3   9   1       1199.01       1086.09        51.31 o
  -2   9   1        631.28        649.57        35.03 o
  -1   9   1       1518.17       1574.21        80.00 o
   0   9   1        628.39        649.12        44.86 o
   1   9   1       2815.50       2861.59       119.13 o
   2   9   1          3.76         -7.87        17.29 o
   3   9   1        292.00        297.30        20.18 o
   4   9   1        586.03        548.57        38.78 o
   5   9   1        282.14        328.81        60.02 o
   6   9   1        165.88        175.45        33.09 o
   7   9   1        180.16        168.31        50.36 o
   8   9   1        248.75        218.99        51.13 o
  -4  10   1        849.57        978.70        81.99 o
  -3  10   1        215.67        229.31        35.86 o
  -2  10   1        117.03        132.42        30.93 o
  -1  10   1        901.34        954.40        59.57 o
   0  10   1        424.84        475.88        53.50 o
   1  10   1        225.06        261.98        34.92 o
   2  10   1          2.77         17.66        21.27 o
   3  10   1       2702.88       2685.88       114.22 o
   4  10   1        570.61        593.30        63.11 o
   5  10   1        305.09        321.21        55.44 o
   6  10   1         31.10         24.01        37.67 o
   7  10   1        917.40        962.27        71.23 o
  -3  11   1          0.45         22.79        37.60 o
  -2  11   1        293.90        277.62        39.54 o
  -1  11   1       1387.45       1437.02        80.36 o
   0  11   1        474.52        427.06        43.24 o
   1  11   1       1248.23       1292.56        69.76 o
   2  11   1          2.20        -12.39        20.25 o
   3  11   1          1.88        -22.06        22.06 o
   4  11   1        322.52        291.55        54.37 o
   5  11   1          2.71         75.30        46.33 o
   6  11   1          2.92          2.84        56.76 o
   7  11   1        387.78        360.31        64.42 o
  -2  12   1          7.46         57.63        40.69 o
  -1  12   1       1421.56       1483.50        84.22 o
   0  12   1        381.38        385.33        44.69 o
   1  12   1        157.46         97.95        33.39 o
   2  12   1        340.47        292.23        33.76 o
   3  12   1       1010.58        881.11        78.38 o
   4  12   1        118.93        176.18        53.59 o
   5  12   1          8.30         -9.81        46.19 o
   6  12   1        327.06        309.02        65.25 o
   0  13   1        456.04        483.80        61.84 o
   1  13   1        460.29        459.94        58.38 o
   2  13   1         86.50         16.63        27.68 o
   3  13   1        897.31        768.45        96.82 o
   4  13   1         96.22        103.13        50.95 o
  -2 -13   2          2.70         33.65        62.85 o
  -5 -12   2        252.36        225.20        81.09 o
  -4 -12   2        680.97        752.85       152.00 o
  -3 -12   2        188.85        265.17        58.15 o
  -2 -12   2         96.74        112.51        34.46 o
  -1 -12   2        102.14         44.66        44.15 o
   0 -12   2        148.36        228.28        68.72 o
   1 -12   2         78.19        106.83        58.49 o
  -6 -11   2        284.96        304.75        63.92 o
  -5 -11   2        187.88        170.04        55.52 o
  -4 -11   2        491.11        472.68        66.74 o
  -3 -11   2       1421.73       1458.49       111.58 o
  -2 -11   2          5.39         16.86        31.91 o
  -1 -11   2         98.89        101.54        49.46 o
   0 -11   2       1860.56       1832.49        94.01 o
   1 -11   2       1079.58        976.44        80.36 o
   2 -11   2         61.80         73.46        40.57 o
   3 -11   2          7.86         -7.73        56.54 o
  -7 -10   2         63.41        162.09        82.04 o
  -6 -10   2          8.78        -23.34        43.51 o
  -5 -10   2          1.61         -8.78        42.90 o
  -4 -10   2        785.28        849.94       120.08 o
  -3 -10   2        963.53        932.87        61.30 o
  -2 -10   2        136.74        168.38        35.91 o
  -1 -10   2         33.94         17.57        42.06 o
   0 -10   2         45.30         37.99        25.65 o
   1 -10   2       1314.80       1255.11        70.76 o
   2 -10   2        100.17         20.61        63.04 o
   3 -10   2         23.41        -17.18        33.01 o
   4 -10   2       1278.37       1136.46       152.50 o
  -7  -9   2       1314.04       1347.66        95.43 o
  -6  -9   2         43.23         46.45        29.62 o
  -5  -9   2          1.63         -2.71        29.64 o
  -4  -9   2        735.05        733.60        37.46 o
  -3  -9   2       1851.24       1978.13        72.81 o
  -2  -9   2        610.03        694.22        61.32 o
  -1  -9   2         28.46         15.22        21.48 o
   0  -9   2       3230.29       3189.89       167.41 o
   1  -9   2         71.16        118.57        26.33 o
   2  -9   2         35.09        -11.08        27.79 o
   3  -9   2         11.21         27.78        31.95 o
   4  -9   2       1215.12       1074.45        82.39 o
  -8  -8   2          4.51        -50.55        50.55 o
  -7  -8   2         96.67         92.00        40.60 o
  -6  -8   2          1.51         13.69        27.04 o
  -5  -8   2       1176.64       1196.15        64.84 o
  -4  -8   2        281.24        283.84        22.26 o
  -3  -8   2       1198.74       1218.81        42.32 o
  -2  -8   2       1485.87       1469.84        67.68 o
  -1  -8   2        745.57        731.74        50.55 o
   0  -8   2        570.61        526.57        45.52 o
   1  -8   2       1034.34       1036.85        57.98 o
   2  -8   2       3893.59       3922.40       135.53 o
   3  -8   2        131.72        130.63        22.25 o
   4  -8   2       2854.18       2954.07       124.63 o
   5  -8   2         73.37         99.24        28.50 o
  -8  -7   2        348.01        306.55        56.19 o
  -7  -7   2        556.54        574.70        61.68 o
  -6  -7   2       1998.44       2007.25       115.02 o
  -5  -7   2        120.19        123.91        29.18 o
  -4  -7   2        838.13        845.57        38.86 o
  -3  -7   2         15.70          3.07         9.79 o
  -2  -7   2       1413.03       1410.66        45.43 o
  -1  -7   2        934.38        863.77        46.52 o
   0  -7   2       2103.85       2177.30       128.82 o
   1  -7   2        212.30        232.76        17.17 o
   2  -7   2        381.56        369.39        29.00 o
   3  -7   2        792.70        810.87        37.56 o
   4  -7   2         20.55         41.39        20.47 o
   5  -7   2        506.57        475.06        40.77 o
   6  -7   2       1250.13       1167.95        68.52 o
  -8  -6   2        199.08        210.38        72.40 o
  -7  -6   2         35.57         63.29        34.74 o
  -6  -6   2       1240.66       1202.07        80.76 o
  -5  -6   2       1640.77       1643.53        77.55 o
  -4  -6   2        126.72        114.60        14.68 o
  -3  -6   2        124.88        124.12        24.34 o
  -2  -6   2       9101.48       8665.66       237.75 o
  -1  -6   2       2712.87       2617.30        87.14 o
   0  -6   2          3.92         -6.04        14.52 o
   1  -6   2        373.65        391.93        21.64 o
   2  -6   2       8992.25       9563.47       440.33 o
   3  -6   2          8.86         -2.02         8.84 o
   4  -6   2        639.91        699.77        33.83 o
   5  -6   2        319.57        400.86        44.75 o
   6  -6   2        490.04        605.82        48.17 o
  -8  -5   2         23.09          5.58        56.45 o
  -7  -5   2         24.44         22.66        35.36 o
  -6  -5   2        397.00        355.47        73.84 o
  -5  -5   2        884.50        743.30        37.63 o
  -4  -5   2       1611.28       1704.57        64.35 o
  -3  -5   2       1654.40       1656.80        52.06 o
  -2  -5   2        197.38        205.91        11.14 o
  -1  -5   2       6878.63       6645.44       352.70 o
   0  -5   2        422.12        369.28        21.31 o
   1  -5   2         15.08         30.84        10.98 o
   2  -5   2       4291.89       4488.07       169.72 o
   3  -5   2       1318.14       1399.60        61.43 o
   4  -5   2         26.67         42.42        18.20 o
   5  -5   2        144.61        160.27        26.55 o
   6  -5   2       3542.23       3783.66       156.77 o
   7  -5   2         44.19         27.39        26.79 o
  -8  -4   2        646.09        646.03       100.15 o
  -7  -4   2        899.83       1053.89       114.60 o
  -6  -4   2        251.60        225.64        47.82 o
  -5  -4   2       2744.21       2629.65       124.44 o
  -4  -4   2       2616.93       2467.88       116.29 o
  -3  -4   2         32.17         41.33         9.45 o
  -2  -4   2       6586.03       6404.54       161.81 o
  -1  -4   2         62.59         68.94         8.42 o
   0  -4   2        111.61        114.11        13.27 o
   1  -4   2       1302.30       1378.39        60.26 o
   2  -4   2        747.72        703.09        35.42 o
   3  -4   2       1377.10       1308.02        48.57 o
   4  -4   2        660.42        690.67        34.65 o
   5  -4   2        201.60        227.68        28.08 o
   6  -4   2         10.56          0.63        22.64 o
   7  -4   2        280.10        246.18        32.84 o
  -8  -3   2         45.29         35.78        62.47 o
  -7  -3   2       1630.84       1600.54        75.32 o
  -6  -3   2       1074.67       1031.55        52.74 o
  -5  -3   2       4054.55       3835.87       139.26 o
  -4  -3   2       1585.74       1404.15        64.16 o
  -3  -3   2       5884.74       5710.22       157.04 o
  -2  -3   2       1149.81       1243.43        31.93 o
  -1  -3   2      12408.53      12043.93       246.87 o
   0  -3   2      12586.52      12065.33       309.27 o
   1  -3   2         21.13         19.62         8.52 o
   2  -3   2       4631.16       4450.74       166.83 o
   3  -3   2        549.14        612.19        28.18 o
   4  -3   2       4102.05       4300.65       146.48 o
   5  -3   2        299.87        402.18        32.36 o
   6  -3   2       1579.57       1584.40       134.04 o
   7  -3   2        104.54        115.48        29.94 o
   8  -3   2         45.76         59.68        29.09 o
  -8  -2   2        811.79        835.21       107.64 o
  -7  -2   2        122.02         64.17        28.00 o
  -6  -2   2        109.87        146.47        25.62 o
  -5  -2   2         30.03         19.36        19.97 o
  -4  -2   2        216.80        207.02        20.71 o
  -3  -2   2       3744.06       3459.33       122.48 o
  -2  -2   2      10207.82      10560.31       227.37 o
  -1  -2   2       2851.90       2559.86        51.41 o
   0  -2   2       2617.01       2829.86        60.02 o
   1  -2   2      40347.40      45042.82      1137.66 o
   2  -2   2        642.10        587.80        21.01 o
   3  -2   2       1293.61       1166.87        47.32 o
   4  -2   2       6640.46       6913.56       247.20 o
   5  -2   2        654.06        654.34        33.96 o
   6  -2   2        881.68        878.73        50.73 o
   7  -2   2          3.82         17.69        24.52 o
   8  -2   2       2629.37       2532.11       196.18 o
  -8  -1   2        440.83        449.19        60.60 o
  -7  -1   2       2823.84       2659.14       111.85 o
  -6  -1   2         11.92         14.54        17.02 o
  -5  -1   2         51.73         99.66        23.37 o
  -4  -1   2       4822.55       4785.75       180.21 o
  -3  -1   2       1150.77       1364.55        45.65 o
  -2  -1   2        329.70        351.28        11.70 o
  -1  -1   2        352.79        308.43         7.58 o
   0  -1   2       6204.94       6199.87       171.24 o
   1  -1   2        233.79        290.50        10.69 o
   2  -1   2       5282.98       5516.94       155.25 o
   3  -1   2       1013.68       1020.14        37.19 o
   4  -1   2        511.65        548.66        34.07 o
   5  -1   2       1062.17       1111.27        43.23 o
   6  -1   2       1230.08       1282.61        50.02 o
   7  -1   2        495.85        492.57        40.88 o
   8  -1   2        448.83        436.95        43.53 o
  -8   0   2          6.91         -5.25        31.06 o
  -7   0   2        705.70        637.24        44.44 o
  -6   0   2        107.37        116.72        22.80 o
  -5   0   2       2256.71       2188.96        91.12 o
  -4   0   2        306.09        284.71        21.28 o
  -3   0   2       6398.94       6535.09       202.10 o
  -2   0   2        845.98        740.34        24.72 o
  -1   0   2        471.96        594.45        15.68 o
   0   0   2      15973.76      11484.23       715.06 o
   1   0   2        527.49        514.49        23.72 o
   2   0   2       7349.25       7013.40       216.55 o
   3   0   2         60.66         73.23         6.03 o
   4   0   2       9648.05       9244.55       233.02 o
   5   0   2        702.12        700.58        30.58 o
   6   0   2          0.02          1.71        10.14 o
   7   0   2        749.39        692.16        61.97 o
   8   0   2       1178.85       1256.97        70.22 o
  -8   1   2        296.63        254.76        80.38 o
  -7   1   2       1718.23       1735.88       101.39 o
  -6   1   2       1711.02       1579.25        63.31 o
  -5   1   2         96.50         81.68        14.95 o
  -4   1   2       1682.93       1561.49        65.70 o
  -3   1   2         15.04         26.88        10.65 o
  -2   1   2       4916.66       4827.77       152.78 o
  -1   1   2       6452.81       6244.63       142.83 o
   1   1   2       2966.60       2792.81        97.12 o
   2   1   2         16.67         19.28         6.07 o
   3   1   2       1716.95       1795.00        48.10 o
   4   1   2        630.73        631.80        21.63 o
   5   1   2       2142.62       2023.26        68.83 o
   6   1   2        864.83        939.71        38.90 o
   7   1   2        104.11         62.84        23.07 o
   8   1   2        412.75        404.76        59.62 o
   9   1   2          0.79        -17.91        37.81 o
  -8   2   2         62.58          3.47        28.44 o
  -7   2   2        211.78        188.99        39.27 o
  -6   2   2        616.35        644.69        35.82 o
  -5   2   2       2603.11       2551.44        90.33 o
  -4   2   2        725.08        748.08        37.47 o
  -3   2   2       2299.99       2167.23        82.63 o
  -2   2   2      12134.64      10977.25       450.22 o
  -1   2   2        726.22        758.55        32.70 o
   0   2   2       5183.28       5139.14       122.80 o
   1   2   2         74.13         75.45         4.76 o
   2   2   2      30866.96      34033.12       716.38 o
   3   2   2        246.24        313.24        11.63 o
   4   2   2       4587.79       4451.48       124.89 o
   5   2   2         65.28         58.16        10.72 o
   6   2   2          3.11          4.97        10.02 o
   7   2   2        121.27        118.68        15.12 o
   8   2   2        141.95        118.54        27.42 o
   9   2   2        275.90        216.93       141.74 o
  -8   3   2         53.21         63.15        32.82 o
  -7   3   2         45.14         62.65        20.54 o
  -6   3   2         24.35         18.26        18.68 o
  -5   3   2       4753.81       4592.56       180.47 o
  -4   3   2        495.13        557.89        24.99 o
  -3   3   2        969.41       1041.56        87.26 o
  -2   3   2        153.72        131.64        19.65 o
  -1   3   2      17398.15      20481.37       585.82 o
   0   3   2       2668.32       2479.70        57.87 o
   1   3   2       2788.44       2569.98        92.87 o
   2   3   2      13553.26      13704.98       335.04 o
   3   3   2       2445.31       2576.38        88.97 o
   4   3   2       1063.39       1112.93        52.41 o
   5   3   2        301.28        322.59        18.34 o
   6   3   2       4732.75       4595.88       166.42 o
   7   3   2         59.11         46.71        15.04 o
   8   3   2        432.31        435.61        53.94 o
   9   3   2        201.18        164.06        47.22 o
  -7   4   2         62.84         30.47        20.52 o
  -6   4   2       1401.27       1297.32        57.21 o
  -5   4   2       1702.24       1554.50        61.74 o
  -4   4   2        138.02        130.85        13.44 o
  -3   4   2        109.16         97.49        16.40 o
  -2   4   2       1604.26       1650.04        70.21 o
  -1   4   2         12.32         21.04        15.25 o
   0   4   2       3737.24       3524.27       110.84 o
   1   4   2       2419.87       2538.63        83.36 o
   2   4   2         97.22        114.03        13.77 o
   3   4   2       3514.75       3714.19       146.00 o
   4   4   2       1240.85       1317.58        56.35 o
   5   4   2        136.77        138.01        18.67 o
   6   4   2       2061.64       2095.10        98.51 o
   7   4   2        118.90        139.67        48.82 o
   8   4   2        101.85        116.11        50.81 o
   9   4   2         59.42          2.80        45.59 o
  -7   5   2        870.04        807.83        57.64 o
  -6   5   2        136.08        124.11        26.21 o
  -5   5   2       4177.68       4481.38       179.04 o
  -4   5   2        153.03        157.30        19.37 o
  -3   5   2        156.26        167.43        18.23 o
  -2   5   2       9066.19       9503.54       273.77 o
  -1   5   2       4009.36       3953.98       223.78 o
   0   5   2       2668.29       2610.56        83.78 o
   1   5   2         27.91         40.59        11.77 o
   2   5   2      10245.58      10038.49       438.41 o
   3   5   2        174.85        146.44        16.70 o
   4   5   2       1654.43       1840.60        65.40 o
   5   5   2        338.79        394.65        37.05 o
   6   5   2       2977.63       2942.63       186.88 o
   7   5   2        108.34        129.96        24.22 o
   8   5   2        182.24        133.73        40.55 o
   9   5   2        112.48         99.01        45.30 o
  -7   6   2        159.09        149.44        33.19 o
  -6   6   2        126.97        124.67        21.73 o
  -5   6   2         45.97         37.83        18.22 o
  -4   6   2         63.14         39.75        19.54 o
  -3   6   2       3182.92       3372.07       119.80 o
  -2   6   2        142.57        141.75        16.69 o
  -1   6   2       1299.63       1265.07        75.44 o
   0   6   2       2970.03       2930.55       102.49 o
   1   6   2       3242.13       3354.47       100.03 o
   2   6   2        512.94        494.22        23.62 o
   3   6   2       4442.29       4835.43       135.69 o
   4   6   2       2667.05       2763.42       125.05 o
   5   6   2       3786.71       3817.28       126.33 o
   6   6   2        976.53       1078.60        59.96 o
   7   6   2         14.14         26.31        28.16 o
   8   6   2        482.30        418.34        55.81 o
   9   6   2        651.80        577.90        91.95 o
  -6   7   2          7.04        -14.85        19.34 o
  -5   7   2        303.42        329.41        29.48 o
  -4   7   2       1724.02       1744.00        71.79 o
  -3   7   2        241.17        235.24        23.47 o
  -2   7   2        507.88        615.52        33.35 o
  -1   7   2        159.53        219.33        37.69 o
   0   7   2       1912.46       2150.88        68.67 o
   1   7   2        242.74        564.67        68.25 o
   2   7   2        769.68        813.35        39.98 o
   3   7   2        925.76        911.05        37.49 o
   4   7   2         47.26         52.59        18.71 o
   5   7   2         62.86        107.68        26.02 o
   6   7   2        477.03        480.58        48.48 o
   7   7   2        508.24        511.76        41.49 o
   8   7   2        298.78        263.45        49.63 o
  -6   8   2          7.56          0.85        57.59 o
  -5   8   2         11.41        -19.76        19.76 o
  -4   8   2         76.30         63.05        21.06 o
  -3   8   2       4376.11       4287.35       151.33 o
  -2   8   2        647.67        627.20        60.78 o
  -1   8   2         65.32         59.94        21.18 o
   0   8   2       3090.88       3238.65       116.35 o
   1   8   2       1705.72       1712.45        87.16 o
   2   8   2          2.03         15.46         9.66 o
   3   8   2         35.20         80.07        32.66 o
   4   8   2       5283.66       5409.21       202.46 o
   5   8   2        339.86        406.66        35.87 o
   6   8   2        172.63        196.47        37.75 o
   7   8   2         20.24         24.39        29.16 o
   8   8   2        233.17        149.72        56.87 o
  -5   9   2        246.93        261.10        53.47 o
  -4   9   2       1232.82       1192.94        67.21 o
  -3   9   2        169.97        162.38        23.34 o
  -2   9   2        108.29        140.61        19.99 o
  -1   9   2        215.84        278.19        33.61 o
   0   9   2        105.70         96.59        26.25 o
   1   9   2       3193.79       3243.12       117.37 o
   2   9   2        302.11        351.19        51.68 o
   3   9   2         12.07         26.96        12.26 o
   4   9   2       1494.11       1514.98        76.95 o
   5   9   2       1390.89       1278.00        67.14 o
   6   9   2          5.13         39.19        29.99 o
   7   9   2         26.20         27.50        27.57 o
   8   9   2        607.64        743.79        55.84 o
  -4  10   2       1000.17        931.80        80.83 o
  -3  10   2        222.12        167.81        34.26 o
  -2  10   2        465.65        481.38        44.05 o
  -1  10   2        141.41        152.12        32.08 o
   0  10   2       3865.14       3614.92       166.34 o
   1  10   2         52.80         59.70        23.95 o
   2  10   2        320.75        337.17        30.00 o
   3  10   2         12.04        -21.50        35.07 o
   4  10   2       1235.95       1215.40        62.57 o
   5  10   2        295.33        354.23        36.76 o
   6  10   2        154.27        113.28        27.52 o
   7  10   2         65.34         37.08        30.28 o
  -3  11   2        608.14        588.83        63.82 o
  -2  11   2        314.62        276.07        41.89 o
  -1  11   2        812.37        963.36       106.97 o
   0  11   2         96.92        108.96        31.40 o
   1  11   2         99.59         82.96        28.98 o
   2  11   2       1622.03       1659.68        71.07 o
   3  11   2       1538.84       1517.51        78.60 o
   4  11   2       1179.63       1149.70       108.99 o
   5  11   2         79.73        149.59        50.52 o
   6  11   2        341.55        408.62        66.15 o
   7  11   2        404.49        398.77        52.84 o
  -2  12   2        274.20        299.33        43.79 o
  -1  12   2         33.45        105.45        34.62 o
   0  12   2        250.60        280.39        40.93 o
   1  12   2          8.86         -3.09        28.97 o
   2  12   2        742.63        664.82        44.42 o
   3  12   2        629.95        549.68        63.55 o
   4  12   2          4.98          7.71        43.86 o
   5  12   2          1.85        -57.40        57.40 o
   6  12   2        424.26        506.01        74.49 o
  -1  13   2        806.69        592.73        99.34 o
   0  13   2         36.35         14.19        32.47 o
   1  13   2          7.06          0.29        31.69 o
   2  13   2       1944.15       1884.57        82.70 o
   3  13   2         61.55         37.42        37.77 o
   4  13   2         26.11         10.93        46.02 o
   5  13   2          0.48        -19.95        64.27 o
  -4 -12   3        442.33        552.52        77.85 o
  -3 -12   3        138.26         59.21        51.27 o
  -2 -12   3        871.43        791.88        70.95 o
  -1 -12   3         19.30          3.34        38.60 o
   0 -12   3        141.58        327.13        87.92 o
  -5 -11   3         30.27         42.63        49.11 o
  -4 -11   3         22.98         91.38        50.03 o
  -3 -11   3        619.77        563.62        48.15 o
  -2 -11   3        115.97         83.27        31.48 o
  -1 -11   3        235.37        242.06        44.00 o
   0 -11   3         80.95         52.18        61.85 o
   1 -11   3        663.23        667.85        90.53 o
   2 -11   3         45.75         43.11        40.07 o
  -6 -10   3        656.07        507.73        71.72 o
  -5 -10   3        306.37        305.23        57.17 o
  -4 -10   3       1547.07       1820.99       183.59 o
  -3 -10   3         99.35         91.51        28.92 o
  -2 -10   3        104.11        102.55        28.58 o
  -1 -10   3       1627.92       1756.35       103.45 o
   0 -10   3       1010.64        896.62        57.02 o
   1 -10   3       1593.05       1373.54       202.02 o
   2 -10   3        165.64        210.92        52.18 o
   3 -10   3       1349.14       1256.35        92.64 o
  -7  -9   3         58.03         72.63        57.82 o
  -6  -9   3         72.12         76.99        31.11 o
  -5  -9   3        122.59        139.87        31.24 o
  -4  -9   3         30.00         27.97        17.63 o
  -3  -9   3         64.39         46.18        23.63 o
  -2  -9   3        167.78        193.93        29.45 o
  -1  -9   3        178.77        198.25        38.72 o
   0  -9   3        738.88        774.57        49.37 o
   1  -9   3          9.32         16.20        22.44 o
   2  -9   3        209.45        217.68        40.34 o
   3  -9   3        684.18        736.96        65.65 o
   4  -9   3        398.68        399.65        54.24 o
  -7  -8   3          4.97        -10.48        64.84 o
  -6  -8   3        392.22        445.81        53.06 o
  -5  -8   3       1643.90       2003.11       122.60 o
  -4  -8   3        802.94        773.31        39.07 o
  -3  -8   3         51.72         50.66        15.89 o
  -2  -8   3        837.96        819.16        36.81 o
  -1  -8   3       4081.82       4171.17       162.09 o
   0  -8   3        164.76        191.96        33.17 o
   1  -8   3         11.47         24.90        16.14 o
   2  -8   3         44.82         35.62        20.65 o
   3  -8   3        402.69        457.40        34.61 o
   4  -8   3        442.42        488.62        38.97 o
   5  -8   3        113.14        101.75        73.32 o
  -8  -7   3        489.99        406.50        62.70 o
  -7  -7   3         41.27         47.18        37.36 o
  -6  -7   3        765.60        819.75        67.45 o
  -5  -7   3        127.26        143.01        28.21 o
  -4  -7   3       2664.72       2485.19       103.83 o
  -3  -7   3        176.62        161.15        27.73 o
  -2  -7   3       1803.15       1858.14        66.51 o
  -1  -7   3       1917.41       1721.81        61.55 o
   0  -7   3       4673.89       4427.24       166.49 o
   1  -7   3       2028.94       1900.55        69.73 o
   2  -7   3          6.53          0.58        13.51 o
   3  -7   3       1749.57       1933.41        84.36 o
   4  -7   3        476.22        482.72        37.34 o
   5  -7   3        180.30        190.17        41.74 o
   6  -7   3        219.29        212.58        35.85 o
  -8  -6   3        389.13        418.25        61.13 o
  -7  -6   3         80.06         64.61        51.99 o
  -6  -6   3         11.79        -27.81        27.81 o
  -5  -6   3        763.00        684.45        60.46 o
  -4  -6   3         35.64         54.57        13.58 o
  -3  -6   3        264.98        252.75        36.59 o
  -2  -6   3       1895.92       1857.42        57.69 o
  -1  -6   3         92.33        157.90        14.47 o
   0  -6   3       4307.33       4459.81       165.80 o
   1  -6   3       1107.38       1041.76        41.85 o
   2  -6   3        479.95        514.22        30.84 o
   3  -6   3         13.03         13.22        15.32 o
   4  -6   3       1789.05       1652.69        76.35 o
   5  -6   3       3427.48       3457.74       142.91 o
   6  -6   3        138.05         59.01        28.89 o
  -8  -5   3        584.84        453.91        60.84 o
  -7  -5   3         97.70        115.42        39.21 o
  -6  -5   3       2976.75       2925.20       239.33 o
  -5  -5   3        174.92        146.88        17.93 o
  -4  -5   3        320.61        293.55        20.28 o
  -3  -5   3       3223.05       2975.08        88.30 o
  -2  -5   3       2704.05       2715.12        79.26 o
  -1  -5   3       5994.93       6097.78       189.33 o
   0  -5   3        353.62        340.75        20.25 o
   1  -5   3       5215.45       5122.08       203.15 o
   2  -5   3         50.56         43.78        12.96 o
   3  -5   3       3292.07       3095.96       123.01 o
   4  -5   3         26.86         40.12        20.09 o
   5  -5   3        187.20        205.73        29.02 o
   6  -5   3         88.90         58.96        28.35 o
   7  -5   3        152.65        186.05        36.86 o
  -8  -4   3         59.58         36.89        40.83 o
  -7  -4   3          2.29        -11.21        31.30 o
  -6  -4   3       1461.90       1364.85        85.99 o
  -5  -4   3        138.52        144.97        21.17 o
  -4  -4   3        860.71        942.57        44.84 o
  -3  -4   3       1238.98       1212.81        51.21 o
  -2  -4   3       5070.01       4888.86       153.86 o
  -1  -4   3        611.42        764.42        27.46 o
   0  -4   3         20.24         12.86         6.78 o
   1  -4   3       6634.11       6693.68       260.89 o
   2  -4   3       3776.84       3776.62       143.68 o
   3  -4   3        430.41        398.72        29.16 o
   4  -4   3         45.61         61.77        18.88 o
   5  -4   3       3066.33       3385.91       138.25 o
   6  -4   3        304.63        328.00        36.41 o
   7  -4   3        295.83        296.86        34.62 o
  -8  -3   3        229.00        188.35        58.63 o
  -7  -3   3       1529.33       1425.28        82.99 o
  -6  -3   3        600.54        567.19        68.11 o
  -5  -3   3        345.80        327.22        28.89 o
  -4  -3   3        446.02        391.05        20.08 o
  -3  -3   3       5731.93       5679.74       177.76 o
  -2  -3   3        610.74        665.92        24.45 o
  -1  -3   3          1.20         -4.84         4.84 o
   0  -3   3        701.53        694.76        29.82 o
   1  -3   3       1305.83       1338.25        54.89 o
   2  -3   3       4306.93       4321.20       161.74 o
   3  -3   3       1117.77       1009.45        40.30 o
   4  -3   3         12.62         16.72         8.98 o
   5  -3   3         20.44         24.21        18.94 o
   6  -3   3       1199.64       1279.65        66.47 o
   7  -3   3        421.40        498.30        43.34 o
   8  -3   3         14.70        -22.20        38.42 o
  -8  -2   3        665.09        667.99        66.24 o
  -7  -2   3        130.58         92.92        24.86 o
  -6  -2   3       2816.31       2577.26       130.48 o
  -5  -2   3         84.19         46.61        22.38 o
  -4  -2   3       1332.03       1261.45        46.68 o
  -3  -2   3        448.78        429.45        18.12 o
  -2  -2   3       8653.41       9040.56       228.67 o
  -1  -2   3       8941.18       8533.74       152.63 o
   0  -2   3       2993.26       3210.52        73.96 o
   1  -2   3       6059.47       6344.61       200.02 o
   2  -2   3        834.31        746.07        34.38 o
   3  -2   3        101.08        141.65        12.87 o
   4  -2   3        245.41        232.53        14.31 o
   5  -2   3       2288.88       2222.15        77.65 o
   6  -2   3        958.53        950.85        42.37 o
   7  -2   3         34.98         47.01        26.56 o
   8  -2   3         54.42         27.02        30.72 o
  -8  -1   3         80.64         92.85        29.42 o
  -7  -1   3         16.45          7.82        22.42 o
  -6  -1   3          7.56        -23.22        23.72 o
  -5  -1   3        422.10        448.49        31.08 o
  -4  -1   3       2445.37       2327.44        93.31 o
  -3  -1   3        253.69        269.27        14.62 o
  -2  -1   3       1912.28       1775.76        43.52 o
  -1  -1   3        261.96        236.78         7.10 o
   0  -1   3         68.61         58.16         3.91 o
   1  -1   3        651.51        771.21        20.13 o
   2  -1   3      13165.40      12585.62       639.87 o
   3  -1   3      10180.58      10021.64       315.62 o
   4  -1   3        600.82        594.54        27.00 o
   5  -1   3       1678.17       1543.62        64.47 o
   6  -1   3        195.61        179.90        18.40 o
   7  -1   3       1611.56       1695.98       122.50 o
   8  -1   3        119.43        122.56        32.34 o
  -8   0   3       1884.81       1704.50       100.51 o
  -7   0   3         60.67         25.68        23.96 o
  -6   0   3       1540.60       1511.77        71.62 o
  -5   0   3       2463.01       2504.46       104.12 o
  -4   0   3        186.42        174.22        18.34 o
  -3   0   3        668.00        709.70        29.26 o
  -2   0   3       1250.02       1200.35        32.84 o
  -1   0   3       7679.19       6992.71       141.92 o
   0   0   3       1601.52       1484.51        32.45 o
   1   0   3       2628.32       2556.35        62.72 o
   2   0   3       1323.82       1200.85        40.53 o
   3   0   3        247.11        272.52        25.07 o
   4   0   3       2448.01       2493.96       113.18 o
   5   0   3         40.68         34.54        11.33 o
   6   0   3        810.72        869.92        38.51 o
   7   0   3        506.91        548.28        31.34 o
   8   0   3        255.15        216.10        35.00 o
  -8   1   3       1244.95       1213.44        69.45 o
  -7   1   3        220.86        244.43        33.03 o
  -6   1   3        238.76        244.68        28.61 o
  -5   1   3        983.45        954.92        47.80 o
  -4   1   3       6084.16       5848.63       218.83 o
  -3   1   3        792.86        734.83        34.54 o
  -2   1   3         24.25         41.47         4.89 o
  -1   1   3      26713.64      27440.82       590.23 o
   0   1   3      12423.33      12859.30       328.30 o
   1   1   3        332.98        348.61        12.78 o
   2   1   3        318.51        398.42        16.94 o
   3   1   3      10884.23      11075.90       336.30 o
   4   1   3        414.28        421.00        24.05 o
   5   1   3        982.78        965.13        38.64 o
   6   1   3        110.26        102.60        14.38 o
   7   1   3       1568.10       1525.85        59.43 o
   8   1   3         32.24         56.24        26.70 o
  -8   2   3        212.97        159.77        35.83 o
  -7   2   3         44.94         30.42        19.52 o
  -6   2   3       1067.80       1038.79        47.71 o
  -5   2   3       1274.52       1205.44        97.84 o
  -4   2   3         39.04         53.02        17.25 o
  -3   2   3         62.82         88.50         9.14 o
  -2   2   3       5230.56       4778.10       211.54 o
  -1   2   3       3905.68       4444.18       128.89 o
   0   2   3      13347.05      15084.41       383.67 o
   1   2   3       1503.64       1283.16        32.71 o
   2   2   3       2063.56       2364.53        60.74 o
   3   2   3        976.94       1060.96        55.07 o
   4   2   3       2156.32       1982.63        60.43 o
   5   2   3       3872.22       3612.49       131.88 o
   6   2   3        450.99        499.01        30.91 o
   7   2   3       2916.40       2788.95       109.23 o
   8   2   3        392.11        427.08        38.56 o
   9   2   3        226.03        279.93        54.07 o
  -8   3   3        761.30        760.72        60.69 o
  -7   3   3        410.73        421.61        33.16 o
  -6   3   3       2005.65       1880.53        75.11 o
  -5   3   3        250.39        286.32        23.26 o
  -4   3   3       5521.95       5417.33       152.03 o
  -3   3   3       1571.91       1364.97        60.85 o
  -2   3   3       1146.07       1131.74        54.77 o
  -1   3   3       3269.88       3328.74       107.92 o
   0   3   3       2693.81       2646.64        73.85 o
   1   3   3       1679.35       1669.13        46.16 o
   2   3   3       1436.47       1629.96        43.62 o
   3   3   3       5030.84       5288.25       146.99 o
   4   3   3        156.95        139.54        10.68 o
   5   3   3        119.52        131.71        11.89 o
   6   3   3        188.61        160.33        16.53 o
   7   3   3         49.70         50.83        14.55 o
   8   3   3         11.09         -5.96        31.42 o
   9   3   3        120.43        117.39        46.16 o
  -7   4   3        175.08        171.69        25.87 o
  -6   4   3       2499.60       2446.80        92.89 o
  -5   4   3          8.37         33.17        15.08 o
  -4   4   3       1367.62       1291.84        49.31 o
  -3   4   3        355.52        303.41        46.26 o
  -2   4   3       8312.35       8339.40       384.67 o
  -1   4   3         44.94         81.36         8.58 o
   0   4   3       5340.51       5239.50       136.30 o
   1   4   3       4281.67       4342.21       126.92 o
   2   4   3        468.28        482.65        17.68 o
   3   4   3       2526.98       2589.68        83.63 o
   4   4   3        414.63        430.70        18.72 o
   5   4   3       4971.28       4985.14       140.11 o
   6   4   3        370.46        379.28        22.22 o
   7   4   3       2192.30       2100.01        76.95 o
   8   4   3         25.85         35.29        34.00 o
   9   4   3        239.14        240.06        52.80 o
  -7   5   3        708.99        675.26        42.75 o
  -6   5   3         54.02         46.97        20.66 o
  -5   5   3         22.67         25.26        14.17 o
  -4   5   3        485.68        483.34        33.93 o
  -3   5   3       2337.74       2320.78        98.77 o
  -2   5   3       5791.55       6096.81       198.29 o
  -1   5   3         60.60         54.41        12.11 o
   0   5   3        274.55        298.87        18.86 o
   1   5   3       1576.78       1528.04        55.14 o
   2   5   3       9719.71       9271.82       326.74 o
   3   5   3        842.18        847.55        33.74 o
   4   5   3        116.95        142.19        21.76 o
   5   5   3       2328.30       2379.27       102.27 o
   6   5   3       1378.09       1398.69       124.68 o
   7   5   3         75.01         80.65        25.26 o
   8   5   3         90.61        142.25        41.34 o
   9   5   3       1175.93       1326.01        98.99 o
  -6   6   3       1504.28       1527.19        61.44 o
  -5   6   3        132.06        156.74        21.18 o
  -4   6   3        548.54        535.02        34.89 o
  -3   6   3       3127.91       3152.77       113.35 o
  -2   6   3       3630.42       3478.02       117.95 o
  -1   6   3        240.27        248.32        17.90 o
   0   6   3         10.54         10.92         9.98 o
   1   6   3       4029.28       3868.66       128.27 o
   2   6   3        229.03        234.49        27.18 o
   3   6   3       2357.03       2725.49        87.98 o
   4   6   3         68.61         88.16        15.79 o
   5   6   3        402.77        556.35        71.57 o
   6   6   3       1738.93       1641.69        73.70 o
   7   6   3        485.84        544.47        39.64 o
   8   6   3        102.70         98.76        39.93 o
  -6   7   3         12.93        -21.11        22.04 o
  -5   7   3        314.45        291.83        26.46 o
  -4   7   3       1401.69       1402.84        72.53 o
  -3   7   3         14.32         13.22        17.42 o
  -2   7   3       2611.48       2342.25        87.60 o
  -1   7   3        773.27        826.39        39.12 o
   0   7   3        420.96        495.99        25.66 o
   1   7   3       2784.22       2929.11        99.97 o
   2   7   3       3651.14       3614.12       169.84 o
   3   7   3        696.46        697.80        31.80 o
   4   7   3        533.87        564.43        35.95 o
   5   7   3       4950.39       4907.13       159.68 o
   6   7   3        603.87        651.12        44.04 o
   7   7   3        241.31        221.55        30.75 o
   8   7   3        255.95        259.68        33.51 o
  -5   8   3        626.19        672.07        46.05 o
  -4   8   3         13.14         22.46        24.33 o
  -3   8   3         51.46         48.14        29.18 o
  -2   8   3        439.97        457.23        52.59 o
  -1   8   3       1044.11       1112.35        61.41 o
   0   8   3        414.10        409.62        30.47 o
   1   8   3       1309.02       1386.54        48.96 o
   2   8   3        179.74        192.34        16.11 o
   3   8   3         30.47         19.61        12.43 o
   4   8   3       1008.85       1270.60       181.31 o
   5   8   3         61.61         64.80        20.86 o
   6   8   3         75.96         63.42        27.76 o
   7   8   3         18.36         35.95        25.99 o
   8   8   3         60.97         32.58        28.77 o
  -5   9   3         47.11         43.33        25.28 o
  -4   9   3       2025.18       2059.39        97.68 o
  -3   9   3         30.78          4.25        19.28 o
  -2   9   3        282.33        289.92        26.20 o
  -1   9   3       7047.70       7716.33       310.01 o
   0   9   3       3423.32       3455.45       153.42 o
   1   9   3        738.17        785.10        52.99 o
   2   9   3       1129.09       1154.04        37.77 o
   3   9   3       2804.19       2783.02        96.44 o
   4   9   3        190.59        196.84        27.10 o
   5   9   3       1096.31       1136.01        54.18 o
   6   9   3          7.52         29.57        22.50 o
   7   9   3        200.30        242.60        51.52 o
   8   9   3         11.54        -26.07        40.08 o
  -4  10   3        745.88        666.60        55.27 o
  -3  10   3         65.14         42.93        29.95 o
  -2  10   3         98.24        192.32        63.08 o
  -1  10   3        216.38        240.60        34.85 o
   0  10   3       2932.32       3105.77       138.76 o
   1  10   3          3.07        -19.26        19.26 o
   2  10   3         14.46         57.05        25.09 o
   3  10   3       2278.37       2312.13        83.36 o
   4  10   3        878.00        938.76        53.63 o
   5  10   3          1.28         -0.39        21.25 o
   6  10   3        121.43        108.75        33.38 o
   7  10   3       1296.02       1395.70        90.71 o
  -3  11   3        273.30        211.65        43.27 o
  -2  11   3        112.76         93.03        37.83 o
  -1  11   3        896.36        947.32        70.23 o
   0  11   3         62.47         43.18        29.28 o
   1  11   3        191.18        179.92        31.79 o
   2  11   3        162.00        169.30        26.90 o
   3  11   3        299.47        268.97        29.65 o
   4  11   3        471.93        425.11        71.90 o
   5  11   3         23.71        -18.46        42.92 o
   6  11   3        111.80         66.52        38.67 o
   7  11   3        311.74        343.59        50.61 o
  -2  12   3        315.84        391.49        55.72 o
  -1  12   3        352.19        297.00        82.56 o
   0  12   3       2191.86       2262.38       115.30 o
   1  12   3        197.68        231.49        38.47 o
   2  12   3        168.50        163.65        33.38 o
   3  12   3        834.99        765.67        59.00 o
   4  12   3        145.62        134.17        48.71 o
   5  12   3         68.22        186.99        55.74 o
   6  12   3         22.47          1.21        38.11 o
  -1  13   3          4.76         69.81        69.34 o
   0  13   3        751.37        691.75        58.17 o
   1  13   3          9.94        -31.78        31.78 o
   2  13   3        933.00        921.67        54.44 o
   3  13   3         45.90          6.93        35.07 o
   4  13   3         32.76         58.87        38.51 o
   5  13   3        282.36        295.28        80.86 o
  -3 -12   4        936.92        956.66       151.31 o
  -2 -12   4          1.27         -6.66        40.59 o
  -1 -12   4        271.38        199.77        61.40 o
   0 -12   4        516.03        616.52        87.35 o
  -5 -11   4        128.25        136.80        54.88 o
  -4 -11   4         55.66        -37.46        46.26 o
  -3 -11   4       1378.43       1419.02       227.26 o
  -2 -11   4          3.69        -10.31        34.61 o
  -1 -11   4          5.16        -32.49        35.31 o
   0 -11   4        264.93        248.02        60.48 o
   1 -11   4       1948.05       1946.50       179.63 o
   2 -11   4        185.54         81.78        51.54 o
  -6 -10   4         99.32        101.37        53.59 o
  -5 -10   4          0.80          2.71        45.63 o
  -4 -10   4         36.43         57.66        44.55 o
  -3 -10   4         45.49          0.31        35.23 o
  -2 -10   4        132.40        178.95        40.45 o
  -1 -10   4         61.99         94.81        36.57 o
   0 -10   4        173.67        155.11        40.63 o
   1 -10   4        558.06        485.24        88.20 o
   2 -10   4         45.14          2.85        34.25 o
   3 -10   4        257.69        222.39        55.33 o
  -6  -9   4         10.48         16.19        31.69 o
  -5  -9   4       1666.90       1642.98        83.82 o
  -4  -9   4       1685.32       1694.00        69.31 o
  -3  -9   4       3580.32       3597.10       175.91 o
  -2  -9   4        367.91        382.01        44.18 o
  -1  -9   4        629.12        600.92        62.92 o
   0  -9   4        786.03        874.55        65.33 o
   1  -9   4        792.76        811.27        89.67 o
   2  -9   4        546.92        537.46        56.52 o
   3  -9   4          6.77        -29.87        32.64 o
   4  -9   4       1406.22       1503.56       102.99 o
  -7  -8   4          0.88        -29.79        35.88 o
  -6  -8   4         34.16         64.90        36.92 o
  -5  -8   4       1209.78       1285.78        70.97 o
  -4  -8   4         14.82         25.21        18.00 o
  -3  -8   4          3.80         -7.98        16.41 o
  -2  -8   4        323.89        305.03        33.75 o
  -1  -8   4       2493.37       2613.85       155.06 o
   0  -8   4          0.99          9.15        24.79 o
   1  -8   4        142.28        144.87        16.78 o
   2  -8   4       1585.85       1521.54        69.94 o
   3  -8   4       2450.20       2315.58        99.85 o
   4  -8   4        116.55        175.91        41.97 o
   5  -8   4        465.08        455.75        79.36 o
  -7  -7   4         21.17         26.67        37.64 o
  -6  -7   4        808.45        698.31        63.63 o
  -5  -7   4       2079.63       1947.83        91.29 o
  -4  -7   4         90.23         64.35        25.02 o
  -3  -7   4        826.94        819.86        39.77 o
  -2  -7   4        582.41        585.85        42.27 o
  -1  -7   4        261.78        311.47        31.75 o
   0  -7   4        335.37        325.44        39.38 o
   1  -7   4        307.60        313.39        19.76 o
   2  -7   4        135.05        141.46        20.10 o
   3  -7   4       1132.26       1164.62        58.81 o
   4  -7   4        241.26        213.26        28.40 o
   5  -7   4        305.15        331.26        36.32 o
  -8  -6   4        843.29        790.30        79.97 o
  -7  -6   4        343.08        358.46        54.54 o
  -6  -6   4        183.32        146.33        39.44 o
  -5  -6   4       1213.59       1108.47        74.63 o
  -4  -6   4         99.69        120.79        29.22 o
  -3  -6   4        380.03        410.75        30.28 o
  -2  -6   4       1585.70       1564.91        86.63 o
  -1  -6   4      10424.17      10277.95       316.45 o
   0  -6   4        474.01        483.08        24.07 o
   1  -6   4        220.39        214.15        17.51 o
   2  -6   4       1920.61       1832.55        77.89 o
   3  -6   4        395.75        427.81        37.65 o
   4  -6   4         86.19         94.81        22.85 o
   5  -6   4        200.37        201.29        29.78 o
   6  -6   4       1868.50       1917.63        92.81 o
  -8  -5   4         26.07         62.24        43.85 o
  -7  -5   4         22.21         58.17        38.77 o
  -6  -5   4         50.33         79.58        33.18 o
  -5  -5   4        136.62         57.12        27.66 o
  -4  -5   4       1458.72       1364.09        65.88 o
  -3  -5   4       1669.11       1568.37        63.10 o
  -2  -5   4        290.77        309.93        21.62 o
  -1  -5   4       2064.09       2015.87        95.53 o
   0  -5   4        646.10        634.04        28.28 o
   1  -5   4       5374.08       5388.96       265.75 o
   2  -5   4        117.31        161.54        29.98 o
   3  -5   4       4449.61       4297.17       165.51 o
   4  -5   4         69.40         61.33        20.40 o
   5  -5   4        178.41        116.15        42.39 o
   6  -5   4       1813.12       1860.27       114.58 o
   7  -5   4        243.80        208.83        45.70 o
  -8  -4   4          6.22          9.97        39.03 o
  -7  -4   4        896.60        964.59        80.15 o
  -6  -4   4         47.62         81.26        41.21 o
  -5  -4   4       1736.16       1730.01        98.03 o
  -4  -4   4       1115.70       1162.59        70.58 o
  -3  -4   4        366.77        427.46        30.26 o
  -2  -4   4       2095.67       2038.30        70.59 o
  -1  -4   4       4180.03       4063.08       150.71 o
   0  -4   4       2164.24       1993.73        61.79 o
   1  -4   4       1437.42       1342.93        76.92 o
   2  -4   4        382.31        371.23        25.07 o
   3  -4   4        187.50        180.13        16.75 o
   4  -4   4        466.23        500.49        34.63 o
   5  -4   4        564.43        646.53        56.30 o
   6  -4   4        639.08        633.83        46.92 o
   7  -4   4        769.34        731.92        74.20 o
  -8  -3   4         21.42         58.48        41.35 o
  -7  -3   4        776.84        807.22        69.90 o
  -6  -3   4       1067.79        947.39        68.88 o
  -5  -3   4        145.72        140.96        16.22 o
  -4  -3   4        408.80        398.59        38.45 o
  -3  -3   4       9291.08       8810.10       315.71 o
  -2  -3   4        304.49        343.44        17.33 o
  -1  -3   4       1096.28       1015.82        31.83 o
   0  -3   4       2610.62       2451.52        92.30 o
   1  -3   4       6006.26       5971.30       216.27 o
   2  -3   4       2509.60       2475.39        96.81 o
   3  -3   4       3372.79       3212.91       119.16 o
   4  -3   4       3663.48       3580.62       119.32 o
   5  -3   4        261.95        278.11        22.50 o
   6  -3   4        414.48        416.57        38.02 o
   7  -3   4        163.80        120.87        28.02 o
  -8  -2   4        186.09        170.34        59.24 o
  -7  -2   4       1145.29       1189.30       112.75 o
  -6  -2   4        321.04        310.75        42.10 o
  -5  -2   4        298.73        434.83        49.35 o
  -4  -2   4        344.57        323.22        18.52 o
  -3  -2   4        756.32        828.13        33.34 o
  -2  -2   4        106.29        114.29        10.12 o
  -1  -2   4        168.84        139.25         8.31 o
   0  -2   4        106.62        105.63         9.05 o
   1  -2   4       4273.82       4449.63       119.85 o
   2  -2   4        609.87        609.74        30.03 o
   3  -2   4        321.65        353.34        23.59 o
   4  -2   4        578.21        636.20        30.43 o
   5  -2   4       1430.98       1365.10        54.16 o
   6  -2   4         25.45         29.60        16.10 o
   7  -2   4         45.45         79.90        25.17 o
   8  -2   4       1526.80       1645.55        82.76 o
  -8  -1   4        377.71        451.35        43.53 o
  -7  -1   4       1662.88       1590.62        97.49 o
  -6  -1   4        135.61        146.60        24.13 o
  -5  -1   4       1760.78       1784.60        97.12 o
  -4  -1   4       2533.68       2414.12        81.95 o
  -3  -1   4      21078.49      21677.16       665.86 o
  -2  -1   4         49.58         57.84         6.82 o
  -1  -1   4        180.73        172.82         8.60 o
   0  -1   4       1426.60       1394.92        39.30 o
   1  -1   4       4286.19       4198.47       122.44 o
   2  -1   4       3226.02       3187.88       103.62 o
   3  -1   4         38.46         28.77         7.77 o
   4  -1   4       2622.11       2622.39        80.70 o
   5  -1   4         81.35         96.99        13.58 o
   6  -1   4         34.92         65.41        18.46 o
   7  -1   4         22.50         33.34        16.17 o
   8  -1   4        152.93         97.72        35.24 o
  -8   0   4         33.65         62.82        30.33 o
  -7   0   4          3.37        -10.22        23.19 o
  -6   0   4         17.89         20.22        17.80 o
  -5   0   4       2340.89       2246.23        94.53 o
  -4   0   4         36.04         30.09        14.03 o
  -3   0   4       5948.99       6336.79       159.40 o
  -2   0   4        329.14        338.33        13.03 o
  -1   0   4       8330.55       7668.71       165.09 o
   0   0   4       5029.95       5019.76       111.28 o
   1   0   4       6967.27       6518.27       157.44 o
   2   0   4       3578.04       3417.46       167.44 o
   3   0   4       5526.18       5693.81       244.08 o
   4   0   4       3516.46       3494.92       127.07 o
   5   0   4       2462.93       2411.55        98.91 o
   6   0   4       1624.40       1668.83        62.62 o
   7   0   4        212.16        194.25        24.27 o
   8   0   4       1485.46       1452.02       133.13 o
  -8   1   4        141.54         78.03        31.82 o
  -7   1   4       1136.08       1133.29        54.71 o
  -6   1   4        254.95        249.80        30.00 o
  -5   1   4          2.26         -1.53        14.75 o
  -4   1   4         20.91         38.71        13.72 o
  -3   1   4       1051.43       1086.80        34.69 o
  -2   1   4       2472.36       2308.77        66.84 o
  -1   1   4       2370.65       2134.38        72.95 o
   0   1   4         91.25        141.88         9.98 o
   1   1   4         62.52         78.25        11.15 o
   2   1   4        623.71        531.02        22.79 o
   3   1   4       2439.88       2655.02       169.06 o
   4   1   4       1263.29       1201.26        53.32 o
   5   1   4       1712.42       1627.77        58.01 o
   6   1   4       1910.56       1981.09        69.90 o
   7   1   4       1141.83       1180.41        49.79 o
   8   1   4        190.34        227.55        54.19 o
  -8   2   4        445.90        391.68        44.87 o
  -7   2   4         11.37         33.18        20.31 o
  -6   2   4         25.50         -0.24        17.71 o
  -5   2   4       5518.00       5200.08       196.96 o
  -4   2   4       1949.09       1986.28        82.46 o
  -3   2   4        622.90        582.17        24.72 o
  -2   2   4       2357.72       2277.00       103.71 o
  -1   2   4       1543.50       1378.04        47.90 o
   0   2   4       1471.71       1937.34        59.56 o
   1   2   4       3964.09       3499.26       129.02 o
   2   2   4       8138.21       8256.71       208.12 o
   3   2   4       1579.11       1653.31        49.72 o
   4   2   4        308.94        302.01        17.97 o
   5   2   4        578.10        607.01        40.89 o
   6   2   4        335.27        301.51        21.31 o
   7   2   4          9.78         -2.65        13.03 o
   8   2   4        637.82        540.93        43.36 o
  -7   3   4        417.01        417.80        33.85 o
  -6   3   4        121.71         81.15        20.20 o
  -5   3   4        325.72        307.31        26.77 o
  -4   3   4        855.63        917.25        44.30 o
  -3   3   4         63.75         32.49         9.54 o
  -2   3   4       1063.01       1066.31        47.29 o
  -1   3   4      14974.31      15593.91       566.46 o
   0   3   4        526.76        502.23        21.90 o
   1   3   4       2370.37       2338.83        63.40 o
   2   3   4       2337.54       2591.69        63.57 o
   3   3   4       9730.99       9621.77       260.70 o
   4   3   4        473.73        493.98        21.00 o
   5   3   4        132.52        144.16        16.40 o
   6   3   4       3358.99       3272.57       106.80 o
   7   3   4       1752.50       1825.92        67.11 o
   8   3   4        385.58        330.66        49.08 o
   9   3   4          3.37          8.25        54.41 o
  -7   4   4        402.55        379.60        38.54 o
  -6   4   4         77.83         76.46        21.44 o
  -5   4   4       2829.93       2895.52       117.94 o
  -4   4   4        266.98        245.46        18.02 o
  -3   4   4        104.31        114.81        15.34 o
  -2   4   4        446.63        403.34        30.37 o
  -1   4   4       2060.52       2091.36        73.91 o
   0   4   4        296.88        295.82        23.20 o
   1   4   4       2578.48       2507.65        68.11 o
   2   4   4       3799.71       3707.33        98.18 o
   3   4   4         12.35         18.57         7.35 o
   4   4   4        508.08        535.86        22.55 o
   5   4   4        724.77        721.96        28.55 o
   6   4   4         85.99         95.50        14.76 o
   7   4   4        502.10        557.83        30.10 o
   8   4   4        253.36        250.74        46.51 o
   9   4   4        165.85        110.48        63.51 o
  -7   5   4        939.84        805.26        64.97 o
  -6   5   4        183.32        178.36        25.30 o
  -5   5   4       1040.91       1172.61        52.40 o
  -4   5   4          0.56          0.58        12.23 o
  -3   5   4       4964.06       4748.46       261.04 o
  -2   5   4        531.47        577.57        63.66 o
  -1   5   4       4254.82       3923.43       115.84 o
   0   5   4       1852.49       1692.86        64.33 o
   1   5   4       2850.75       3054.98        90.84 o
   2   5   4       2865.71       2845.26        84.89 o
   3   5   4       2878.46       2603.92        85.60 o
   4   5   4       1660.46       1695.32        53.92 o
   5   5   4         15.87          9.97        16.31 o
   6   5   4       1397.05       1482.75        58.35 o
   7   5   4        186.68        209.10        55.35 o
   8   5   4        401.93        457.73       112.42 o
   9   5   4         42.23         67.16        58.72 o
  -6   6   4        312.25        378.67        35.16 o
  -5   6   4        250.63        283.20        26.24 o
  -4   6   4       2392.04       2248.75        73.59 o
  -3   6   4         56.59         78.29        15.51 o
  -2   6   4          9.64        -14.35        17.67 o
  -1   6   4        534.39        560.69        32.91 o
   0   6   4        125.44        130.38        14.33 o
   1   6   4       3504.64       3418.18       101.90 o
   2   6   4        112.86        132.00        17.34 o
   3   6   4        683.25        708.84        31.98 o
   4   6   4       2150.15       2163.28        66.10 o
   5   6   4       3555.46       3580.29       136.08 o
   6   6   4        169.61        183.99        31.13 o
   7   6   4        305.27        293.36        31.76 o
   8   6   4        385.55        385.96        52.91 o
  -6   7   4          1.46        -22.01        22.01 o
  -5   7   4         83.70         78.01        24.97 o
  -4   7   4        541.20        505.03        40.45 o
  -3   7   4       2617.90       2511.89       141.09 o
  -2   7   4        224.19        266.47        28.77 o
  -1   7   4        793.69        726.50        35.19 o
   0   7   4       3684.52       3991.15       133.07 o
   1   7   4        106.37        126.42        20.33 o
   2   7   4         24.26         73.79        18.92 o
   3   7   4        696.25        762.83        35.87 o
   4   7   4        471.54        489.38        23.82 o
   5   7   4        721.07        774.74        52.45 o
   6   7   4         85.97         47.11        27.56 o
   7   7   4        680.40        638.26        60.68 o
   8   7   4         16.69         11.72        25.41 o
  -5   8   4        318.08        337.59        33.99 o
  -4   8   4          8.15          9.96        21.41 o
  -3   8   4       2940.09       2802.85       139.60 o
  -2   8   4        466.30        744.32        59.37 o
  -1   8   4        293.57        328.75        42.37 o
   0   8   4       1406.98       1405.06        68.42 o
   1   8   4       8683.91       8338.52       269.62 o
   2   8   4         38.41         40.58        20.66 o
   3   8   4         13.85         -9.21        14.59 o
   4   8   4       1462.14       1584.89        54.84 o
   5   8   4       1726.49       1771.33        69.97 o
   6   8   4          4.63        -20.60        20.60 o
   7   8   4        163.34        139.01        30.13 o
   8   8   4       1038.03       1116.71        66.56 o
  -5   9   4          1.57         -9.62        36.27 o
  -4   9   4         18.43         10.47        27.46 o
  -3   9   4        100.20         71.17        23.12 o
  -2   9   4        432.98        389.15        30.66 o
  -1   9   4       1088.69       1381.11       136.31 o
   0   9   4         72.97        124.93        45.21 o
   1   9   4        438.83        460.04        31.60 o
   2   9   4         19.11         -5.47        17.10 o
   3   9   4        389.62        451.96        27.26 o
   4   9   4        550.15        583.11        29.76 o
   5   9   4        980.17       1038.73        51.24 o
   6   9   4        136.17        117.84        26.24 o
   7   9   4        235.26        219.21        41.06 o
   8   9   4        409.18        401.24        51.41 o
  -4  10   4        366.93        354.82        44.71 o
  -3  10   4       1143.87       1098.65        78.30 o
  -2  10   4          6.44         -1.46        27.26 o
  -1  10   4        681.95        665.49        51.10 o
   0  10   4       1371.41       1599.47       110.06 o
   1  10   4       1131.18       1241.95        74.61 o
   2  10   4       1129.05       1122.58        44.16 o
   3  10   4         30.01         25.64        15.32 o
   4  10   4        371.28        443.73        46.28 o
   5  10   4        275.34        224.49        28.58 o
   6  10   4         49.01         36.45        23.76 o
   7  10   4         16.86         37.02        30.40 o
  -3  11   4         49.02         46.71        33.62 o
  -2  11   4        119.47        135.83        36.04 o
  -1  11   4       2032.57       2072.45       104.22 o
   0  11   4        134.52        112.77        31.29 o
   1  11   4        398.46        384.55        34.01 o
   2  11   4        335.56        342.59        32.60 o
   3  11   4       2966.98       2847.49       130.95 o
   4  11   4         78.93         85.12        34.14 o
   5  11   4        145.87        157.51        39.20 o
   6  11   4        706.50        786.53        62.29 o
   7  11   4       1210.19       1135.61        92.87 o
  -2  12   4        356.32        388.82        61.35 o
  -1  12   4         16.27         24.08        30.83 o
   0  12   4         28.06         49.01        31.97 o
   1  12   4         45.71         41.60        30.88 o
   2  12   4        259.22        319.40        33.16 o
   3  12   4        280.75        243.50        40.82 o
   4  12   4        118.64        119.37        38.59 o
   5  12   4          0.02         70.90        38.52 o
   6  12   4         45.89         40.10        39.39 o
  -1  13   4       1100.90       1149.73       141.95 o
   0  13   4          3.54          6.33        50.88 o
   1  13   4         11.71         70.25        35.67 o
   2  13   4        361.94        496.72       104.12 o
   3  13   4         29.14         63.52        36.60 o
   4  13   4        157.35        114.67        41.07 o
   5  13   4         14.03         67.35        67.16 o
  -4 -11   5        331.20        365.59        66.58 o
  -3 -11   5        217.26        139.58        58.72 o
  -2 -11   5         99.14        100.08        58.56 o
  -1 -11   5        876.12        800.13        71.29 o
   0 -11   5         21.87        -29.03        39.44 o
   1 -11   5        224.58        181.62        50.01 o
  -5 -10   5        138.28         72.15        49.01 o
  -4 -10   5       2025.58       2033.92       142.16 o
  -3 -10   5          0.96         -3.57        30.80 o
  -2 -10   5          1.47        -17.27        34.34 o
  -1 -10   5         62.62         65.87        35.93 o
   0 -10   5       3792.37       3612.47       184.96 o
   1 -10   5        158.13        161.81        77.61 o
   2 -10   5        274.80        226.50        66.02 o
  -6  -9   5          1.87         -1.97        31.80 o
  -5  -9   5        190.46        163.28        50.81 o
  -4  -9   5         12.41         84.27        43.08 o
  -3  -9   5         93.00         87.45        29.55 o
  -2  -9   5        248.32        323.63        37.60 o
  -1  -9   5         26.98         19.62        32.56 o
   0  -9   5       2127.52       2036.24       115.85 o
   1  -9   5         73.15        102.13        37.43 o
   2  -9   5        276.56        272.67        65.60 o
   3  -9   5         25.87         37.77        49.53 o
  -7  -8   5         53.52         74.88        44.42 o
  -6  -8   5        167.08        142.81        43.98 o
  -5  -8   5        503.43        488.44        45.28 o
  -4  -8   5       2696.89       2578.41        95.42 o
  -3  -8   5         43.06         23.70        24.61 o
  -2  -8   5        214.30        231.04        31.32 o
  -1  -8   5       1819.46       1774.56       100.64 o
   0  -8   5        710.20        661.52        54.87 o
   1  -8   5        467.66        557.32        34.85 o
   2  -8   5        722.49        752.82        51.91 o
   3  -8   5        906.29        774.99       133.61 o
   4  -8   5          5.52        -29.83        31.54 o
  -7  -7   5        570.06        557.75        65.02 o
  -6  -7   5        245.04        309.45        49.07 o
  -5  -7   5        550.46        586.33        48.67 o
  -4  -7   5        144.94        135.76        35.09 o
  -3  -7   5          3.60         13.04        17.51 o
  -2  -7   5       1827.09       1705.26        78.57 o
  -1  -7   5       1149.90       1007.68        66.63 o
   0  -7   5       4570.50       4755.68       223.18 o
   1  -7   5        192.78        170.19        36.24 o
   2  -7   5        611.08        621.70        86.43 o
   3  -7   5        610.10        606.73        43.43 o
   4  -7   5       2040.66       2034.15        92.17 o
   5  -7   5        491.96        492.17        61.05 o
  -7  -6   5         32.36         15.36        37.10 o
  -6  -6   5        752.16        859.53        71.15 o
  -5  -6   5         97.49        108.33        33.46 o
  -4  -6   5        583.33        558.85        41.78 o
  -3  -6   5        488.59        436.17        43.45 o
  -2  -6   5        194.09        205.54        25.85 o
  -1  -6   5          0.23         19.02        21.98 o
   0  -6   5        555.66        619.62        46.86 o
   1  -6   5         51.98         30.79        14.15 o
   2  -6   5       1833.14       1868.20       148.21 o
   3  -6   5         19.55         25.12        18.13 o
   4  -6   5        392.39        381.76        33.58 o
   5  -6   5         38.00         44.84        24.65 o
   6  -6   5        622.99        742.79        53.15 o
  -8  -5   5         63.90         15.56        41.82 o
  -7  -5   5         18.70          0.63        37.17 o
  -6  -5   5       4347.54       4166.31       204.12 o
  -5  -5   5         72.40         62.99        29.53 o
  -4  -5   5          9.39         17.86        20.89 o
  -3  -5   5        156.90        142.52        19.85 o
  -2  -5   5       9311.03       9253.15       287.22 o
  -1  -5   5         11.96        -20.39        20.39 o
   0  -5   5       1061.50        991.02        54.42 o
   1  -5   5       3059.66       2548.93       158.35 o
   2  -5   5        883.00        847.24        56.11 o
   3  -5   5        295.84        334.98        49.84 o
   4  -5   5        342.74        338.05        31.12 o
   5  -5   5       1624.41       1615.81       160.69 o
   6  -5   5          2.86         -5.81        24.77 o
  -8  -4   5         97.37        154.54        49.98 o
  -7  -4   5          6.74        -32.09        32.09 o
  -6  -4   5        156.97        132.99        37.23 o
  -4  -4   5       1082.19       1255.10       102.23 o
  -3  -4   5          1.75         -6.68        15.93 o
  -2  -4   5       3119.32       2840.54        95.52 o
  -1  -4   5        525.13        558.73        28.68 o
   0  -4   5       1339.17       1241.75        47.39 o
   1  -4   5        786.71        793.23        47.44 o
   2  -4   5       8236.72       8602.37       311.44 o
   3  -4   5        353.19        387.07        33.19 o
   4  -4   5        513.45        546.82        30.34 o
   5  -4   5       1088.90       1060.46        73.38 o
   6  -4   5       1864.13       1697.78        91.51 o
   7  -4   5        361.64        368.92        41.74 o
  -8  -3   5        881.64        941.37        82.78 o
  -7  -3   5        198.69        191.00        43.96 o
  -6  -3   5       2252.66       2243.96       123.92 o
  -5  -3   5         42.68         49.36        27.86 o
  -4  -3   5         82.75         70.40        17.64 o
  -3  -3   5        511.40        534.36        32.79 o
  -2  -3   5         44.66         30.31         9.31 o
  -1  -3   5       2499.74       2344.10        71.50 o
   0  -3   5        710.84        657.47        25.00 o
   1  -3   5       5530.30       5925.60       188.89 o
   2  -3   5        320.16        379.81        32.54 o
   3  -3   5       1257.58       1349.26        70.55 o
   4  -3   5        877.60        851.23        48.81 o
   5  -3   5        550.30        598.62        34.88 o
   6  -3   5        703.53        666.76        37.50 o
   7  -3   5        484.91        577.71        57.36 o
  -8  -2   5       1410.13       1386.35        98.96 o
  -7  -2   5        997.05        962.78        82.59 o
  -6  -2   5        968.02        856.15        66.54 o
  -5  -2   5        944.33        966.53        52.38 o
  -4  -2   5       6562.67       6200.22       236.32 o
  -3  -2   5        883.77        971.64        38.56 o
  -2  -2   5       6974.96       7074.52       199.80 o
  -1  -2   5        547.46        585.00        24.39 o
   0  -2   5       2912.03       2890.88        85.51 o
   1  -2   5         58.13         67.03        10.45 o
   2  -2   5       3810.22       3587.28       133.80 o
   3  -2   5        929.04        799.00        39.07 o
   4  -2   5       1001.05       1050.39        42.79 o
   5  -2   5       2616.86       2473.89       121.36 o
   6  -2   5        412.34        430.28        39.09 o
   7  -2   5         69.47         92.58        21.35 o
   8  -2   5        212.47        265.42        67.87 o
  -8  -1   5        104.68         82.42        32.27 o
  -7  -1   5        125.18        132.37        39.06 o
  -6  -1   5        113.66        143.34        25.61 o
  -5  -1   5        206.23        212.59        25.14 o
  -4  -1   5        992.64        984.99        39.74 o
  -3  -1   5        741.10        699.20        25.54 o
  -2  -1   5         21.79         15.93         7.40 o
  -1  -1   5        441.22        413.88        16.91 o
   0  -1   5       7263.38       7155.37       213.83 o
   1  -1   5         18.65         15.16         5.91 o
   2  -1   5       1049.35        982.05        36.19 o
   3  -1   5       4303.46       4228.66       157.68 o
   4  -1   5       9142.31       9498.27       276.44 o
   5  -1   5         30.98         33.21        13.59 o
   6  -1   5        853.79        915.33        38.79 o
   7  -1   5        457.84        480.93        29.73 o
   8  -1   5        538.20        602.41        44.64 o
  -8   0   5       1960.74       1977.51       119.64 o
  -7   0   5        273.46        271.14        38.25 o
  -6   0   5        472.48        508.43        46.28 o
  -5   0   5         56.87         44.50        17.80 o
  -4   0   5       7630.38       7236.18       202.23 o
  -3   0   5          9.07         31.27         6.49 o
  -2   0   5       1482.68       1457.08        40.57 o
  -1   0   5       1560.14       1429.56        44.62 o
   0   0   5        836.94        758.11        24.44 o
   1   0   5         22.25         23.70         6.19 o
   2   0   5       2692.37       2601.77        86.11 o
   3   0   5       4774.24       4581.18       318.00 o
   4   0   5        321.20        339.05        23.29 o
   5   0   5        271.92        273.36        22.94 o
   6   0   5        612.39        681.94        35.29 o
   7   0   5         14.48         18.51        16.66 o
   8   0   5       1250.91       1195.18       113.89 o
  -8   1   5         88.97         79.62        54.32 o
  -7   1   5       1264.94       1241.18        67.06 o
  -6   1   5       1943.39       2018.92        90.56 o
  -5   1   5        134.13        127.11        26.10 o
  -4   1   5       1315.67       1467.63        55.11 o
  -3   1   5       2447.02       2454.81        65.11 o
  -2   1   5       2684.66       2445.66        63.94 o
  -1   1   5       1211.52       1166.74        55.89 o
   0   1   5      10183.75       9584.47       302.40 o
   1   1   5        366.38        392.14        20.94 o
   2   1   5         42.77         44.70        40.29 o
   3   1   5       6000.64       6311.79       231.88 o
   4   1   5       7165.94       6885.65       295.51 o
   5   1   5        156.47        150.34        16.60 o
   6   1   5         34.86         49.40        14.87 o
   7   1   5       1546.56       1474.15        59.54 o
   8   1   5        181.54        166.94        33.41 o
  -7   2   5        107.91        162.12        33.83 o
  -6   2   5          7.45        -15.18        19.42 o
  -5   2   5        198.93        255.74        26.01 o
  -4   2   5        586.85        625.30        28.57 o
  -3   2   5       5035.22       5136.48       193.67 o
  -2   2   5       4128.55       3843.32       129.81 o
  -1   2   5        506.49        504.40        32.35 o
   0   2   5        115.68        132.39        17.58 o
   1   2   5        844.53        691.07        34.10 o
   2   2   5       7419.13       7216.66       306.24 o
   3   2   5         45.51         37.38         8.21 o
   4   2   5       6017.40       5895.86       181.98 o
   5   2   5        223.37        223.96        18.29 o
   6   2   5        798.07        785.45        36.49 o
   7   2   5        269.71        257.08        23.12 o
   8   2   5       1407.39       1375.71        72.50 o
  -7   3   5        201.46        198.62        52.54 o
  -6   3   5       2254.15       2324.02       100.14 o
  -5   3   5         42.92         50.50        18.94 o
  -4   3   5       2770.15       2805.89        93.72 o
  -3   3   5       1366.68       1202.17        67.81 o
  -2   3   5       5405.53       5166.64       192.70 o
  -1   3   5        311.21        332.15        27.93 o
   0   3   5       3336.32       3408.06       111.40 o
   1   3   5       7022.15       6811.62       216.37 o
   2   3   5       1020.52       1014.27        30.58 o
   3   3   5        220.38        258.12        19.54 o
   4   3   5        167.04        156.07        14.33 o
   5   3   5       1077.34       1115.29        43.97 o
   6   3   5        715.54        740.59        42.92 o
   7   3   5        549.02        580.25        57.81 o
   8   3   5         46.41         43.33        36.99 o
  -7   4   5         59.20         58.21        29.75 o
  -6   4   5        254.38        302.90        53.09 o
  -5   4   5        360.19        393.05        36.50 o
  -4   4   5        442.31        489.21        25.35 o
  -3   4   5        242.64        224.59        32.29 o
  -2   4   5       5707.75       5450.85       204.53 o
  -1   4   5        315.13        281.99        20.18 o
   0   4   5       1631.79       1660.36        59.29 o
   1   4   5       4784.28       4919.40       159.02 o
   2   4   5       8942.64       8569.95       243.48 o
   3   4   5       1727.11       1904.73        64.72 o
   4   4   5       6104.33       6232.60       220.36 o
   5   4   5       1724.08       1630.41        58.61 o
   6   4   5        195.69        183.31        18.82 o
   7   4   5          0.92          3.80        18.83 o
   8   4   5        130.43        152.93        25.31 o
  -7   5   5         61.47         37.85        29.47 o
  -6   5   5       1434.44       1441.05       117.31 o
  -5   5   5        307.70        304.76        28.73 o
  -4   5   5          5.81         -0.33        12.23 o
  -3   5   5        479.06        479.76        21.85 o
  -2   5   5       1578.80       1463.76        64.56 o
  -1   5   5         71.03         56.33        14.44 o
   0   5   5       4988.60       4823.92       138.83 o
   1   5   5        369.04        401.61        22.51 o
   2   5   5       3081.59       2945.37        89.39 o
   3   5   5        242.15        233.17        14.17 o
   4   5   5         87.04        104.23        23.12 o
   5   5   5        107.07        106.96        16.06 o
   6   5   5       1285.12       1364.32        53.27 o
   7   5   5          7.12          1.04        19.55 o
   8   5   5        133.55        121.54        81.69 o
  -6   6   5       1460.35       1490.22        80.25 o
  -5   6   5        661.54        618.94        50.25 o
  -4   6   5       2245.93       2084.16        75.13 o
  -3   6   5        380.03        430.44        26.67 o
  -2   6   5       8803.91       8638.34       246.29 o
  -1   6   5        210.58        211.99        15.67 o
   0   6   5        460.88        501.15        22.83 o
   1   6   5        321.95        291.88        18.35 o
   2   6   5       4291.37       4107.64       136.72 o
   3   6   5        341.25        302.70        25.71 o
   4   6   5          8.35          2.05        12.21 o
   5   6   5       1096.03       1060.32        54.04 o
   6   6   5        145.79        134.52        25.18 o
   7   6   5         22.39         15.61        22.04 o
   8   6   5          8.26        -11.16        23.60 o
  -6   7   5        389.55        379.06        37.48 o
  -5   7   5        988.21        919.32        98.51 o
  -4   7   5       1305.63       1236.17       104.72 o
  -3   7   5         28.16         25.89        18.73 o
  -2   7   5         73.31         64.89        19.08 o
  -1   7   5        122.36        103.78        14.87 o
   0   7   5       9261.29      10427.20       294.15 o
   1   7   5         71.40         78.27        16.18 o
   2   7   5       5049.22       4738.82       158.74 o
   3   7   5        348.37        389.74        36.02 o
   4   7   5       3292.12       3081.29       103.63 o
   5   7   5        413.15        423.01        38.75 o
   6   7   5       1890.67       1916.13        97.97 o
   7   7   5       1209.95       1279.45        67.77 o
   8   7   5        556.08        581.28        47.15 o
  -5   8   5         60.67         10.94        26.19 o
  -4   8   5        657.54        623.47        48.37 o
  -3   8   5        258.80        226.34        24.90 o
  -2   8   5       3627.82       3277.64       117.07 o
  -1   8   5        737.84        734.03        48.73 o
   0   8   5        508.65        609.29        34.98 o
   1   8   5          7.77          2.70        30.50 o
   2   8   5          8.66          3.78        16.75 o
   3   8   5        579.53        587.79        43.40 o
   4   8   5       1478.36       1517.74        70.04 o
   5   8   5        625.56        679.01        38.95 o
   6   8   5         49.19         22.50        23.15 o
   7   8   5          0.52        -15.73        25.11 o
   8   8   5        882.59        783.17        81.39 o
  -5   9   5         41.28          5.69        35.64 o
  -4   9   5       2447.66       2447.17       108.63 o
  -3   9   5        346.50        327.34        28.92 o
  -2   9   5         29.86         53.30        21.26 o
  -1   9   5        235.60        348.88        47.21 o
   0   9   5       2027.65       2274.43       132.44 o
   1   9   5          8.89         -6.93        19.84 o
   2   9   5        560.44        590.59        37.34 o
   3   9   5       1888.79       1834.70        75.49 o
   4   9   5       1319.32       1352.36        61.12 o
   5   9   5        452.43        494.47        35.68 o
   6   9   5        137.13        165.23        30.31 o
   7   9   5       1196.03       1304.89       119.20 o
   8   9   5          4.94        -21.99        45.41 o
  -4  10   5          6.39         38.06        32.87 o
  -3  10   5        797.43        724.49        48.74 o
  -2  10   5        979.84        919.85        64.31 o
  -1  10   5        270.07        254.81        36.14 o
   0  10   5       1856.46       1944.35        95.93 o
   1  10   5       1023.01       1105.61        72.03 o
   2  10   5        558.77        558.69        43.61 o
   3  10   5        151.14        123.29        17.34 o
   4  10   5       1624.19       1697.72        64.17 o
   5  10   5         98.85         89.91        24.41 o
   6  10   5          0.17         34.32        30.62 o
   7  10   5        356.62        394.74        45.03 o
  -3  11   5         10.86         -5.20        27.97 o
  -2  11   5         22.77         22.90        31.05 o
  -1  11   5         18.46         56.87        31.08 o
   0  11   5        800.76        931.06        61.58 o
   1  11   5       1134.14       1278.02        60.72 o
   2  11   5         53.54         52.53        23.33 o
   3  11   5        396.32        420.15        32.02 o
   4  11   5         47.46         58.45        28.43 o
   5  11   5          3.93         37.47        32.20 o
   6  11   5        108.24        121.90        29.46 o
  -2  12   5       1142.04       1126.72        74.62 o
  -1  12   5         48.55         17.52        33.13 o
   0  12   5       1014.16       1022.80        67.58 o
   1  12   5          0.50          7.18        33.25 o
   2  12   5       1469.48       1474.16       117.03 o
   3  12   5        295.11        271.15        35.58 o
   4  12   5        936.70        838.36        62.30 o
   5  12   5        462.79        439.06        44.42 o
   6  12   5        107.41        111.49        48.80 o
   0  13   5        251.16        248.94        42.92 o
   1  13   5         24.58         70.08        41.66 o
   2  13   5        741.47        750.32        48.34 o
   3  13   5          1.25         15.07        29.66 o
   4  13   5         28.17         46.50        32.91 o
   5  13   5          6.50        -10.14        69.10 o
  -2 -11   6        567.07        424.44        57.93 o
  -1 -11   6        417.94        416.31        59.28 o
   0 -11   6        324.14        202.76        64.03 o
  -4 -10   6         57.25         98.17        48.89 o
  -3 -10   6       1135.85       1160.38        90.29 o
  -2 -10   6          3.20        -43.23        51.40 o
  -1 -10   6         39.21          2.93        37.15 o
   0 -10   6         35.24          4.40        39.62 o
   1 -10   6          8.78        -11.74        39.06 o
   2 -10   6         85.57        131.61        46.27 o
  -5  -9   6       1243.35       1175.90        96.38 o
  -4  -9   6       1339.28       1165.00        92.75 o
  -3  -9   6        198.47        187.40        35.00 o
  -2  -9   6         69.88        109.53        37.83 o
  -1  -9   6       1818.82       1806.77       203.71 o
   0  -9   6        241.86        199.21        42.32 o
   1  -9   6       1953.36       2012.12       117.48 o
   2  -9   6        162.58         50.63        38.67 o
   3  -9   6        158.91        175.08        44.89 o
  -6  -8   6        100.12        111.40        42.48 o
  -5  -8   6          4.47         -1.07        30.01 o
  -4  -8   6        131.01        147.26        26.70 o
  -3  -8   6        256.42        292.55        36.13 o
  -2  -8   6        161.70        188.40        32.14 o
  -1  -8   6       1832.76       1785.58       103.19 o
   0  -8   6       1952.27       1970.45       205.34 o
   1  -8   6          3.39         27.63        30.94 o
   2  -8   6        203.52         66.92        48.72 o
   3  -8   6       1487.01       1588.78       100.05 o
   4  -8   6         78.84         60.64        38.77 o
  -7  -7   6        146.42        166.42        98.68 o
  -6  -7   6        351.71        312.08        52.48 o
  -5  -7   6       2057.00       2250.09       140.67 o
  -4  -7   6          6.49         -1.42        24.77 o
  -3  -7   6         10.55         -4.98        19.56 o
  -2  -7   6        101.27        103.98        37.87 o
  -1  -7   6       2168.61       2168.07       114.99 o
   0  -7   6        111.95        122.05        50.31 o
   1  -7   6         24.87          2.44        26.11 o
   2  -7   6        134.81        143.32        46.59 o
   3  -7   6          9.72          2.48        21.00 o
   4  -7   6         70.55         66.14        31.63 o
   5  -7   6         33.36         29.78        27.18 o
  -7  -6   6        381.73        332.49        56.88 o
  -6  -6   6        355.81        380.45        54.02 o
  -4  -6   6        931.47        907.23        61.05 o
  -3  -6   6        514.71        546.61        34.34 o
  -2  -6   6        148.92        178.32        33.73 o
  -1  -6   6       5267.56       5217.89       241.91 o
   0  -6   6         14.50        -10.00        22.67 o
   1  -6   6        106.78        181.54        95.41 o
   2  -6   6          7.22        -24.36        24.36 o
   3  -6   6       2239.57       2315.15        97.58 o
   4  -6   6        552.34        535.60        42.68 o
   5  -6   6          9.86         16.60        28.53 o
  -7  -5   6         79.23         89.59        64.53 o
  -6  -5   6          1.28         16.22        34.00 o
  -5  -5   6        282.99        289.64        44.31 o
  -4  -5   6        148.82        214.68        53.11 o
  -3  -5   6        207.69        266.95        31.38 o
  -2  -5   6       1512.98       1465.40        68.03 o
  -1  -5   6          2.36         -8.71        21.25 o
   0  -5   6        355.35        341.02        27.61 o
   1  -5   6       1429.93       1367.08        52.38 o
   2  -5   6          1.40        -14.70        14.70 o
   3  -5   6        598.07        593.35        51.66 o
   4  -5   6          5.91          2.54        19.53 o
   5  -5   6       2046.93       1989.59        89.67 o
   6  -5   6        250.25        236.55        34.64 o
  -7  -4   6        852.69        965.00        78.62 o
  -6  -4   6       2238.62       2073.53       119.07 o
  -5  -4   6        490.39        414.53       115.08 o
  -4  -4   6        195.29        223.49        35.39 o
  -3  -4   6       1984.77       1918.10       100.39 o
  -2  -4   6        447.27        444.74        27.46 o
  -1  -4   6        439.00        430.68        28.77 o
   0  -4   6       1965.99       1877.67        76.77 o
   1  -4   6       2420.08       2241.72        77.77 o
   2  -4   6        838.89        868.00        56.20 o
   3  -4   6       1875.96       1864.81        94.38 o
   4  -4   6        266.12        263.15        22.80 o
   5  -4   6        515.65        535.83        33.00 o
   6  -4   6         66.75         58.93        28.91 o
  -7  -3   6        416.91        448.01       109.84 o
  -6  -3   6        700.94        714.15        62.16 o
  -5  -3   6        410.96        446.84        46.58 o
  -4  -3   6          9.17          0.38        15.57 o
  -3  -3   6       4659.74       4425.78       172.34 o
  -2  -3   6       4026.64       3979.07       106.94 o
  -1  -3   6       1360.27       1414.93        65.04 o
   0  -3   6        218.76        218.51        13.65 o
   1  -3   6      12323.69      12343.27       389.09 o
   2  -3   6       1389.80       1309.19        57.52 o
   3  -3   6         23.31          9.51        12.85 o
   4  -3   6        862.23        907.29        40.45 o
   5  -3   6       3098.42       2974.26       106.36 o
   6  -3   6         48.42         21.44        18.37 o
   7  -3   6        260.63        236.43        36.37 o
  -8  -2   6         63.04         45.68        43.81 o
  -7  -2   6        902.98        904.13        75.18 o
  -6  -2   6         39.72         10.98        20.88 o
  -5  -2   6        121.40        100.07        22.08 o
  -4  -2   6          0.98         12.89        15.63 o
  -3  -2   6       1201.10       1186.19        46.10 o
  -2  -2   6       2117.16       2255.58        77.96 o
  -1  -2   6        329.53        309.65        18.35 o
   0  -2   6        101.25        105.00        14.65 o
   1  -2   6        371.66        421.97        19.04 o
   2  -2   6        116.08        114.83        19.42 o
   3  -2   6       1432.05       1439.69        62.28 o
   4  -2   6         40.92         56.67        15.97 o
   5  -2   6       3332.57       3245.73       109.32 o
   6  -2   6          1.00        -16.68        16.68 o
   7  -2   6         62.55         77.26        20.89 o
  -8  -1   6        847.01        804.96        75.39 o
  -7  -1   6        615.37        655.24        48.70 o
  -6  -1   6        716.70        780.22        48.93 o
  -5  -1   6        465.45        529.36        37.15 o
  -4  -1   6        296.83        312.65        26.72 o
  -3  -1   6       5489.63       5723.06       182.76 o
  -2  -1   6        576.18        629.96        28.05 o
  -1  -1   6       1596.68       1518.32        82.59 o
   0  -1   6       1258.79       1308.99        52.20 o
   1  -1   6       6482.85       6277.26       165.61 o
   2  -1   6        712.02        633.55        31.56 o
   3  -1   6        380.50        369.05        19.58 o
   4  -1   6        980.14       1046.79        56.38 o
   5  -1   6       1170.89       1123.77        50.61 o
   6  -1   6        364.64        425.02        33.04 o
   7  -1   6        842.33        892.18        58.19 o
   8  -1   6        256.61        268.17        46.85 o
  -7   0   6         14.02          8.38        34.19 o
  -6   0   6        307.43        323.47        32.93 o
  -5   0   6        116.15        103.12        33.19 o
  -4   0   6       1702.45       1618.77        51.38 o
  -3   0   6        614.09        742.51        38.10 o
  -2   0   6        569.30        564.04        25.71 o
  -1   0   6       3878.92       3527.81       116.00 o
   0   0   6        318.27        279.35        14.66 o
   1   0   6       4207.00       3880.70       112.79 o
   2   0   6       1416.65       1335.10        47.39 o
   3   0   6       3859.07       3863.37       126.30 o
   4   0   6       1458.29       1373.40        71.97 o
   5   0   6        465.61        468.15        24.55 o
   6   0   6        447.39        438.69        26.81 o
   7   0   6        135.62        136.19        21.05 o
   8   0   6        662.28        670.26        46.07 o
  -7   1   6         10.36         -4.14        22.94 o
  -6   1   6          5.66         -1.67        20.20 o
  -5   1   6        831.02        795.68        45.95 o
  -4   1   6         89.14        117.48        13.06 o
  -3   1   6       1066.68       1090.88        36.29 o
  -2   1   6        670.56        689.47        24.86 o
  -1   1   6       3308.56       3511.77       157.21 o
   0   1   6        415.02        430.88        23.17 o
   1   1   6       1427.33       1242.96        53.00 o
   2   1   6         67.22         97.31        14.36 o
   3   1   6       1707.95       1639.25        78.62 o
   4   1   6        395.35        418.11        23.20 o
   5   1   6        199.06        171.11        28.25 o
   6   1   6          3.95         -6.66        14.38 o
   7   1   6       1444.61       1392.46        83.88 o
   8   1   6        179.71        186.12        35.09 o
  -7   2   6          6.95         41.27        30.99 o
  -6   2   6          2.65          6.49        21.02 o
  -5   2   6       2041.59       2071.93        90.03 o
  -4   2   6       1135.36       1210.21        46.29 o
  -3   2   6       1452.56       1481.00        52.92 o
  -2   2   6        267.94        280.58        25.26 o
  -1   2   6      12822.59      12514.93       387.60 o
   0   2   6       1323.58       1198.97        65.16 o
   1   2   6        957.03        854.02        40.99 o
   2   2   6          2.95         -1.11        11.15 o
   3   2   6       6806.62       6574.63       244.29 o
   4   2   6        357.76        348.88        21.13 o
   5   2   6         55.43         36.69        15.18 o
   6   2   6        945.75        967.54        43.07 o
   7   2   6        770.73        721.96        38.24 o
   8   2   6          2.01         21.67        27.50 o
  -7   3   6          8.79          9.49        29.34 o
  -6   3   6          5.46         12.26        33.94 o
  -5   3   6       1141.93       1078.87        71.50 o
  -4   3   6        184.92        214.60        20.25 o
  -3   3   6       2124.15       1903.14       128.39 o
  -2   3   6       1624.80       1645.05        69.92 o
  -1   3   6       2951.16       3066.68       121.02 o
   0   3   6       2525.84       2418.82       121.49 o
   1   3   6       3044.33       2771.06        92.15 o
   2   3   6        138.30        170.40        19.32 o
   3   3   6       4241.74       3924.63       128.05 o
   4   3   6          6.80          9.41         9.59 o
   5   3   6        246.20        258.28        23.32 o
   6   3   6        320.79        280.05        23.12 o
   7   3   6       2197.00       2344.80        84.32 o
   8   3   6         79.16        115.19        25.39 o
  -7   4   6        771.96        794.96       116.43 o
  -6   4   6        165.46        150.60        35.05 o
  -5   4   6       1565.35       1656.28        97.43 o
  -4   4   6          1.16          9.24        13.87 o
  -3   4   6       2030.88       1836.40        88.54 o
  -2   4   6        784.35        869.32        81.99 o
  -1   4   6       3910.12       3672.17       143.42 o
   0   4   6        795.44        838.45        68.88 o
   1   4   6         38.64         31.10         9.43 o
   2   4   6       2094.66       2157.19        74.15 o
   3   4   6       1323.71       1216.86        46.70 o
   4   4   6       1725.40       1793.27        62.24 o
   5   4   6       1087.17       1074.43        50.34 o
   6   4   6         85.09        100.74        17.75 o
   7   4   6         21.17          0.34        20.87 o
   8   4   6         61.83         63.82        24.82 o
  -6   5   6        893.55        870.98        68.30 o
  -5   5   6         48.30         59.28        29.07 o
  -4   5   6        129.15        155.27        22.47 o
  -3   5   6       4478.21       4153.18       164.31 o
  -2   5   6        338.55        331.34        31.64 o
  -1   5   6       2915.53       2864.48       101.00 o
   0   5   6        538.30        624.88        37.89 o
   1   5   6       7615.78       7979.37       256.55 o
   2   5   6       1199.91       1221.77        42.86 o
   3   5   6        648.04        616.26        26.31 o
   4   5   6        163.28        178.58        27.72 o
   5   5   6       1155.91       1237.97        55.91 o
   6   5   6       1159.71       1141.05        47.90 o
   7   5   6        253.74        318.81        33.27 o
   8   5   6        595.24        513.14        62.43 o
  -6   6   6         84.87        159.74        32.85 o
  -5   6   6         61.30         45.70        47.16 o
  -4   6   6         20.93         59.38        26.33 o
  -3   6   6         10.35         20.78        17.03 o
  -2   6   6        981.59        932.75        44.99 o
  -1   6   6        565.52        576.49        34.18 o
   0   6   6        702.64        698.32        38.17 o
   1   6   6       2061.25       1930.25        62.23 o
   2   6   6        425.45        423.17        30.50 o
   3   6   6          8.24         16.99        14.65 o
   4   6   6         48.70         44.60        17.88 o
   5   6   6       2023.72       1910.38        82.47 o
   6   6   6        316.99        320.01        33.61 o
   7   6   6        268.97        322.73        34.69 o
   8   6   6        386.27        388.14        39.45 o
  -5   7   6         30.80          8.27        24.67 o
  -4   7   6          9.18         20.11        20.70 o
  -3   7   6       2056.94       2049.71       137.43 o
  -2   7   6        143.57        145.64        22.93 o
  -1   7   6         23.27         37.50        21.17 o
   0   7   6        277.02        306.37        18.79 o
   1   7   6       2355.41       2402.44        76.28 o
   2   7   6          9.33         -1.95        15.63 o
   3   7   6       1279.83       1314.68        54.86 o
   4   7   6        137.24        168.41        22.30 o
   5   7   6          4.85         33.15        21.38 o
   6   7   6         80.48         99.56        26.63 o
   7   7   6        144.46        193.83        31.56 o
   8   7   6          7.67         25.80        43.42 o
  -5   8   6        231.99        210.94        32.75 o
  -4   8   6        604.15        561.26        41.68 o
  -3   8   6        673.92        659.96        56.03 o
  -2   8   6       1579.51       1606.81        86.33 o
  -1   8   6        194.84        196.69        31.00 o
   0   8   6        161.52        186.35        28.21 o
   1   8   6       4448.18       4471.71       151.94 o
   2   8   6        138.54        160.04        48.06 o
   3   8   6       1372.68       1456.10        62.22 o
   4   8   6        461.25        531.36        42.35 o
   5   8   6       2157.07       2362.27        92.22 o
   6   8   6          7.82         11.37        24.07 o
   7   8   6        296.19        298.58        63.48 o
   8   8   6        959.10        936.38        61.73 o
  -4   9   6        252.81        308.56        48.38 o
  -3   9   6        717.38        713.08        39.91 o
  -2   9   6        197.52        208.23        28.31 o
  -1   9   6         89.50         73.44        28.31 o
   0   9   6          2.73          4.11        23.42 o
   1   9   6        515.70        520.92        39.60 o
   2   9   6        875.96        966.65        48.27 o
   3   9   6       1098.43       1044.96        52.50 o
   4   9   6        282.13        264.73        31.11 o
   5   9   6        243.70        301.94        43.18 o
   6   9   6          1.44          3.53        25.18 o
   7   9   6        771.71        755.75        55.49 o
  -4  10   6         75.66         81.39        45.19 o
  -3  10   6        159.64        110.93        29.35 o
  -2  10   6         26.58         59.08        27.01 o
  -1  10   6       2687.63       2916.80       131.34 o
   0  10   6         91.29        128.59        31.68 o
   1  10   6        391.45        417.36        33.32 o
   2  10   6        967.20        909.64        48.45 o
   3  10   6        751.44        793.10        53.40 o
   4  10   6        292.42        306.28        28.06 o
   5  10   6       1061.93       1083.24        54.57 o
   6  10   6        314.19        331.53        35.69 o
   7  10   6        114.99        116.70        42.68 o
  -3  11   6        442.50        421.39        42.30 o
  -2  11   6          6.52         42.08        41.84 o
  -1  11   6       1098.87       1127.26        60.80 o
   0  11   6        527.32        481.34        39.84 o
   1  11   6         49.94         51.26        21.33 o
   2  11   6         65.09         39.86        21.14 o
   3  11   6       1434.73       1389.40        65.75 o
   4  11   6          9.67        -20.27        21.06 o
   5  11   6         50.94         47.89        23.49 o
   6  11   6        399.94        415.83        39.79 o
  -2  12   6        151.71         92.85        79.25 o
  -1  12   6        536.67        571.96        46.61 o
   0  12   6         39.12         40.74        28.42 o
   1  12   6        101.18         92.25        30.00 o
   2  12   6        174.14        161.78        37.15 o
   3  12   6          2.11        -32.83        33.45 o
   4  12   6         63.73         85.12        30.75 o
   5  12   6         11.61        -30.40        34.36 o
   6  12   6         22.30          9.05        70.81 o
   0  13   6        286.61        319.65        47.84 o
   1  13   6        233.81        233.18        42.89 o
   2  13   6         89.61         85.97        26.63 o
   3  13   6       1061.17       1007.13       124.17 o
   4  13   6         27.48          8.97        31.95 o
  -3 -10   7        470.36        480.52        59.84 o
  -2 -10   7         99.88        121.14        43.73 o
  -1 -10   7         55.77         33.10        41.35 o
   0 -10   7       2137.74       1943.18       181.67 o
   1 -10   7         60.82         82.71        56.83 o
  -5  -9   7         24.63         26.12        67.07 o
  -4  -9   7         61.14         12.85        83.49 o
  -3  -9   7         25.70         37.59        32.72 o
  -2  -9   7        146.36        209.40        43.48 o
  -1  -9   7          8.41         19.02        36.69 o
   0  -9   7        147.36        122.19        80.34 o
   1  -9   7        929.26        921.37       141.59 o
   2  -9   7        265.74        216.85        53.06 o
  -5  -8   7        732.95        709.76        78.52 o
  -4  -8   7       1542.06       1533.00        82.49 o
  -3  -8   7        529.33        581.48        48.33 o
  -2  -8   7       2076.96       2176.57       121.99 o
  -1  -8   7         33.72         42.30        33.89 o
   0  -8   7        828.99        840.47        65.99 o
   1  -8   7          1.91         10.66        33.70 o
   2  -8   7        164.76        136.93        40.08 o
   3  -8   7        173.90        146.03        59.29 o
  -6  -7   7        106.47        142.26        46.76 o
  -5  -7   7       1877.13       1818.70       113.18 o
  -4  -7   7          6.53        -14.78        27.52 o
  -3  -7   7        540.27        508.92        47.02 o
  -2  -7   7        469.55        421.89        47.11 o
  -1  -7   7        483.96        536.22        50.24 o
   0  -7   7         30.64         61.82        36.64 o
   1  -7   7        127.07        129.17        35.45 o
   2  -7   7       4755.74       4717.02       324.76 o
   3  -7   7         77.60         52.54        23.25 o
   4  -7   7        638.84        618.78        45.75 o
  -6  -6   7        933.65        921.75        78.21 o
  -5  -6   7        221.05        204.99        54.53 o
  -4  -6   7        363.15        388.99        60.31 o
  -3  -6   7        381.66        363.62        31.03 o
  -2  -6   7       1322.86       1353.71        81.27 o
  -1  -6   7         37.23         32.21        34.88 o
   0  -6   7       2325.89       2408.86       124.45 o
   1  -6   7        226.28        256.37        36.65 o
   2  -6   7        101.64        115.95        32.41 o
   3  -6   7        498.99        598.68        96.14 o
   4  -6   7        391.13        467.21        57.70 o
   5  -6   7        430.44        402.85        39.19 o
  -7  -5   7        348.01        496.41        66.20 o
  -6  -5   7       1015.25       1033.86       122.57 o
  -5  -5   7       1498.84       1583.96        98.25 o
  -4  -5   7        135.19        208.48        38.95 o
  -3  -5   7         16.88          9.60        18.51 o
  -2  -5   7       3670.10       3687.66       144.10 o
  -1  -5   7         61.81         60.19        26.10 o
   0  -5   7          1.97          1.11        16.10 o
   1  -5   7        380.02        394.32        31.40 o
   2  -5   7       4532.72       4584.92       172.78 o
   3  -5   7         38.73         41.55        19.69 o
   4  -5   7        174.41        180.25        22.67 o
   5  -5   7        415.53        401.97        41.68 o
   6  -5   7        206.50        209.42        43.60 o
  -7  -4   7        290.07        240.37       111.97 o
  -6  -4   7         68.06         45.23        57.94 o
  -5  -4   7        527.23        530.36        54.50 o
  -4  -4   7         75.56         66.01        40.81 o
  -3  -4   7        383.26        363.14        33.94 o
  -2  -4   7        283.18        286.74        24.05 o
  -1  -4   7       2569.33       2571.52       102.02 o
   0  -4   7       3120.05       3076.20       119.13 o
   1  -4   7        117.27        124.79        16.23 o
   2  -4   7       1251.42       1299.03        59.75 o
   3  -4   7        370.70        364.07        29.79 o
   4  -4   7        686.06        688.28        36.44 o
   5  -4   7        469.17        407.57        30.27 o
   6  -4   7       2701.61       2583.08       108.37 o
  -7  -3   7         59.00          5.12        38.64 o
  -6  -3   7        565.78        583.86        58.82 o
  -5  -3   7        556.09        588.38        42.36 o
  -4  -3   7       1614.58       1615.43        75.91 o
  -3  -3   7          1.08          4.13        11.86 o
  -2  -3   7       1678.40       1690.53        52.03 o
  -1  -3   7          8.96         -5.71        10.01 o
   0  -3   7         73.23         79.74        12.16 o
   1  -3   7        102.66         96.76        10.53 o
   2  -3   7       1074.91       1045.27        49.45 o
   3  -3   7       1939.50       1901.45        80.05 o
   4  -3   7       1249.95       1281.78        60.22 o
   5  -3   7        374.90        343.61        27.06 o
   6  -3   7          8.92        -17.40        17.40 o
   7  -3   7         56.49         11.86        36.51 o
  -7  -2   7       1579.16       1598.78       102.80 o
  -6  -2   7         15.07          9.85        22.56 o
  -5  -2   7        537.32        622.49        42.03 o
  -4  -2   7       1258.31       1327.52        64.37 o
  -3  -2   7       3789.86       3800.07       126.24 o
  -2  -2   7         76.88         94.87        14.24 o
  -1  -2   7        508.78        497.09        25.28 o
   0  -2   7       7135.05       6808.90       219.06 o
   1  -2   7        521.91        552.90        23.91 o
   2  -2   7       3532.87       3383.25       112.69 o
   3  -2   7         68.25         78.70        15.83 o
   4  -2   7       4775.18       4981.28       186.61 o
   5  -2   7         96.81         89.25        18.46 o
   6  -2   7       1891.76       1856.62        72.19 o
   7  -2   7        146.23        143.26        25.82 o
  -7  -1   7         48.25          7.61        25.22 o
  -6  -1   7         97.61         86.27        25.09 o
  -5  -1   7        195.66        193.68        26.51 o
  -4  -1   7        612.64        635.66        31.61 o
  -3  -1   7        597.89        604.31        29.56 o
  -2  -1   7        714.06        691.97        31.62 o
  -1  -1   7         11.63          6.01        11.54 o
   0  -1   7       1408.85       1469.96        64.64 o
   1  -1   7       3389.13       3233.17        95.54 o
   2  -1   7        745.99        629.34        31.16 o
   3  -1   7        806.85        863.81        40.95 o
   4  -1   7       3640.98       3992.14       150.89 o
   5  -1   7        154.86        174.11        20.20 o
   6  -1   7          1.15         -4.79        17.53 o
   7  -1   7          7.74        -26.43        26.43 o
  -7   0   7        540.53        585.20        56.55 o
  -6   0   7        957.44       1042.51        58.41 o
  -5   0   7        164.39        156.25        24.60 o
  -4   0   7      10462.33      10545.23       330.84 o
  -3   0   7        715.55        743.24        32.94 o
  -2   0   7        843.42        842.57        42.02 o
  -1   0   7        167.34        217.63        45.45 o
   0   0   7       8411.30       7710.40       242.86 o
   1   0   7        174.29        186.52        13.79 o
   2   0   7        103.80        123.23        11.90 o
   3   0   7         93.39        103.52        11.59 o
   4   0   7        532.47        522.16        27.11 o
   5   0   7        426.50        413.52        26.43 o
   6   0   7        586.83        603.42        31.87 o
   7   0   7        400.89        382.66        31.68 o
   8   0   7        181.75        163.22        42.76 o
  -7   1   7        185.41        210.14        40.14 o
  -6   1   7         78.81        102.84        25.34 o
  -5   1   7        834.21        905.20        60.46 o
  -4   1   7          0.08         -6.10        10.94 o
  -3   1   7       4815.46       4894.49       138.45 o
  -2   1   7       2587.11       2548.86        85.56 o
  -1   1   7        281.12        228.62        17.29 o
   0   1   7       1656.51       1529.79        55.02 o
   1   1   7        111.10        113.36        15.67 o
   2   1   7       2937.48       2775.66       108.63 o
   3   1   7        181.37        190.35        20.54 o
   4   1   7       4928.08       4453.09       145.58 o
   5   1   7        687.39        653.02        34.72 o
   6   1   7       1040.79       1032.08        44.21 o
   7   1   7        180.16        161.63        24.33 o
   8   1   7       1045.99       1062.58       122.53 o
  -7   2   7         55.03         41.46        31.96 o
  -6   2   7        854.62        876.58        66.79 o
  -5   2   7          9.91         -7.03        25.25 o
  -4   2   7        478.34        560.82        28.53 o
  -3   2   7         40.60         18.98         9.30 o
  -2   2   7          9.39         12.61         8.16 o
  -1   2   7         89.76         82.31        14.88 o
   0   2   7       1482.14       1393.62        59.50 o
   1   2   7       2977.22       2726.34       108.24 o
   2   2   7       2768.10       2678.67       106.48 o
   3   2   7        357.96        384.58        66.40 o
   4   2   7        280.84        294.04        17.34 o
   5   2   7        441.00        471.30        31.78 o
   6   2   7       1512.01       1563.82        61.24 o
   7   2   7         67.59        100.14        30.24 o
   8   2   7        519.49        594.64        41.50 o
  -7   3   7        387.99        403.06        52.35 o
  -6   3   7        582.14        618.78        61.78 o
  -5   3   7       2509.63       2512.54       137.55 o
  -4   3   7         97.24         79.73        21.06 o
  -3   3   7        273.98        251.96        42.44 o
  -2   3   7       4813.16       4368.01       168.13 o
  -1   3   7       1075.30       1088.66        62.07 o
   0   3   7        814.30        766.14        36.46 o
   1   3   7         92.08         96.25        14.98 o
   2   3   7       4238.97       4049.62       131.97 o
   3   3   7         20.84         25.65        12.73 o
   4   3   7       1900.32       1765.73        65.47 o
   5   3   7        247.00        249.39        31.37 o
   6   3   7        191.14        204.53        22.27 o
   7   3   7         10.03         11.89        17.46 o
   8   3   7          4.26        -21.46        21.46 o
  -6   4   7          9.10         -7.05        28.32 o
  -5   4   7       2069.80       2372.56       132.28 o
  -4   4   7        180.19        207.59        22.88 o
  -3   4   7         26.67         23.14        16.36 o
  -2   4   7        545.66        632.54        54.58 o
  -1   4   7       7528.90       7352.50       275.42 o
   0   4   7       1077.83       1081.36        41.67 o
   1   4   7        265.74        280.00        17.60 o
   2   4   7       8284.32       8033.58       295.96 o
   3   4   7       1815.31       1828.75        96.90 o
   4   4   7         65.95         79.63        10.74 o
   5   4   7         92.07         98.92        21.91 o
   6   4   7       3631.59       3718.30       122.45 o
   7   4   7        152.77        154.96        48.17 o
   8   4   7         70.39         74.81        26.47 o
  -6   5   7       1835.10       1914.84       116.39 o
  -5   5   7        225.43        274.93        69.67 o
  -4   5   7        482.16        538.48        55.58 o
  -3   5   7        497.92        439.13        33.20 o
  -2   5   7       3958.10       3753.55       148.89 o
  -1   5   7        567.62        535.72        36.96 o
   0   5   7        640.87        612.01        38.16 o
   1   5   7        338.19        405.57        36.42 o
   2   5   7        620.08        573.61        29.35 o
   3   5   7       2726.60       2654.53        82.00 o
   4   5   7       1511.79       1414.10        55.91 o
   5   5   7         68.40         69.74        17.73 o
   6   5   7        733.50        724.39        38.01 o
   7   5   7        311.74        394.42        37.76 o
   8   5   7        880.97        926.45        69.91 o
  -6   6   7        104.79        146.04        40.87 o
  -5   6   7       1200.48       1209.16        84.71 o
  -4   6   7       1926.55       1725.25        95.50 o
  -3   6   7        292.23        315.87        33.62 o
  -2   6   7        654.68        641.70        40.80 o
  -1   6   7       1559.92       1456.11        71.78 o
   0   6   7       2619.63       2505.22       108.04 o
   1   6   7       1644.28       1609.36        61.97 o
   2   6   7       5326.65       4780.60       229.28 o
   3   6   7        228.03        227.65        18.00 o
   4   6   7        177.61        179.97        27.06 o
   5   6   7        167.83        232.09        35.38 o
   6   6   7       2553.70       2719.23       112.45 o
   7   6   7        150.84        173.66        48.14 o
   8   6   7         17.51        -14.92        26.41 o
  -5   7   7         23.58         20.46        31.41 o
  -4   7   7         90.03         86.13        24.59 o
  -3   7   7       1199.03       1209.24        56.60 o
  -2   7   7         63.16         47.62        21.06 o
  -1   7   7        869.77        839.79        52.49 o
   0   7   7       1071.29       1189.72        63.50 o
   1   7   7         54.34         80.33        16.65 o
   2   7   7          6.49          6.37        19.82 o
   3   7   7         90.72         73.39        19.24 o
   4   7   7       2556.00       2517.88        91.67 o
   5   7   7        283.19        247.85        32.71 o
   6   7   7        833.57        894.84        57.81 o
   7   7   7         39.17         48.91        27.46 o
   8   7   7        739.45        711.19        53.90 o
  -5   8   7          5.71         17.27        27.49 o
  -4   8   7       2124.30       2158.37       137.09 o
  -3   8   7        172.84        127.00        26.54 o
  -2   8   7        168.78        144.59        26.05 o
  -1   8   7        170.70        203.79        31.85 o
   0   8   7       4449.22       4470.60       237.52 o
   1   8   7        869.71        849.65        42.48 o
   2   8   7         41.81         45.32        18.91 o
   3   8   7         58.24         45.76        25.24 o
   4   8   7         32.38         57.16        21.50 o
   5   8   7         95.16         56.89        22.95 o
   6   8   7         10.18         14.85        25.12 o
   7   8   7        106.26        113.13        32.25 o
  -4   9   7        161.82        173.18        33.05 o
  -3   9   7       1781.10       1750.41        87.54 o
  -2   9   7        307.00        279.80        48.61 o
  -1   9   7          3.35         20.68        25.62 o
   0   9   7       1304.56       1401.42        74.84 o
   1   9   7        711.81        708.58        39.16 o
   2   9   7        196.78        227.72        42.99 o
   3   9   7        115.05         94.80        29.93 o
   4   9   7       3120.71       3217.03       153.73 o
   5   9   7          0.23        -10.00        19.31 o
   6   9   7         29.86          5.09        26.79 o
   7   9   7        399.80        369.22        43.76 o
  -3  10   7        156.07        156.33        27.88 o
  -2  10   7        251.63        221.59        38.65 o
  -1  10   7        648.47        721.98        53.94 o
   0  10   7          7.89          7.94        26.56 o
   1  10   7       1535.04       1683.89        70.54 o
   2  10   7        413.91        403.64        33.57 o
   3  10   7          2.06        -23.32        23.32 o
   4  10   7        488.23        480.00        60.41 o
   5  10   7        283.70        309.43        30.32 o
   6  10   7       1019.78        955.31        63.11 o
   7  10   7        156.14         70.62        55.41 o
  -2  11   7        829.10        814.84        52.65 o
  -1  11   7        134.61        122.27        35.13 o
   0  11   7       1058.53       1131.03        69.93 o
   1  11   7          4.49        -28.56        28.56 o
   2  11   7        284.31        271.13        31.25 o
   3  11   7          1.04         19.60        26.22 o
   4  11   7        766.83        838.30        44.01 o
   5  11   7         11.56         15.24        23.50 o
   6  11   7          3.18        -24.80        26.61 o
  -1  12   7        927.85        994.59        59.22 o
   0  12   7          2.83          4.41        26.76 o
   1  12   7         31.44         12.91        27.92 o
   2  12   7       1950.08       1930.09       142.78 o
   3  12   7        569.71        558.66        58.86 o
   4  12   7        350.10        318.55        53.85 o
   5  12   7        146.87        121.77        36.43 o
   1  13   7          2.20         38.19        35.78 o
   2  13   7          4.79         45.92        30.57 o
   3  13   7        248.37        247.97        47.99 o
   4  13   7          8.94        -17.73        77.07 o
  -3  -9   8         52.38         91.13        43.67 o
  -2  -9   8          9.89         -3.46        63.79 o
  -1  -9   8       1270.47       1306.15        91.03 o
   0  -9   8        787.81        622.66        64.62 o
   1  -9   8        271.37        373.66        89.08 o
  -5  -8   8         52.23         42.11        45.78 o
  -4  -8   8        212.25        156.31        49.67 o
  -3  -8   8          0.90        -21.40        34.51 o
  -2  -8   8         32.11         82.08        39.02 o
  -1  -8   8         73.78         81.74        38.30 o
   0  -8   8       1040.41        971.34        92.52 o
   1  -8   8        221.33        211.23        45.70 o
   2  -8   8         52.88         34.79        39.35 o
   3  -8   8        615.08        466.94        80.43 o
  -5  -7   8        524.42        598.50        67.56 o
  -4  -7   8        878.70        941.11        63.22 o
  -3  -7   8        129.83         85.32        30.97 o
  -2  -7   8        169.90        136.14        38.14 o
  -1  -7   8        892.93        978.06        70.69 o
   0  -7   8          3.20         22.82        32.31 o
   1  -7   8          1.36         33.64        32.73 o
   2  -7   8          0.74        -24.83        33.04 o
   3  -7   8        681.53        623.60        84.72 o
   4  -7   8        113.14        143.12        51.92 o
  -6  -6   8        337.90        382.34        71.76 o
  -5  -6   8        613.78        527.54        88.32 o
  -4  -6   8       1341.01       1262.90        87.72 o
  -3  -6   8        152.20        186.24        31.85 o
  -2  -6   8       1289.26       1403.28       150.13 o
  -1  -6   8        713.16        729.01        58.55 o
   0  -6   8        781.93        770.69        63.49 o
   1  -6   8       1532.33       1434.30        86.46 o
   2  -6   8        678.40        530.79        52.30 o
   3  -6   8       2896.71       3175.75       229.35 o
   4  -6   8        101.64         52.51        25.79 o
  -6  -5   8         38.51        -15.26        37.49 o
  -5  -5   8        339.05        377.33       102.94 o
  -4  -5   8         72.52         46.63        46.40 o
  -3  -5   8        652.05        636.56        48.55 o
  -2  -5   8       1198.72       1209.41        74.90 o
  -1  -5   8        358.11        377.72        31.89 o
   0  -5   8         24.65         28.31        19.31 o
   1  -5   8         27.17         34.30        19.91 o
   2  -5   8       1197.12       1093.11        56.32 o
   3  -5   8          4.73          1.12        20.97 o
   4  -5   8         94.17         76.88        20.28 o
   5  -5   8       1658.86       1690.53       100.19 o
  -6  -4   8       1571.32       1548.74       100.52 o
  -5  -4   8          3.29        -35.59        35.59 o
  -4  -4   8         23.39         20.71        30.12 o
  -3  -4   8       2662.81       2619.75       135.54 o
  -2  -4   8        709.31        741.18        36.42 o
  -1  -4   8        285.75        325.58        28.63 o
   0  -4   8         12.32          0.93        17.06 o
   1  -4   8       2151.57       2151.89        89.03 o
   2  -4   8          8.42          4.71        17.39 o
   3  -4   8        816.35        816.42       101.66 o
   4  -4   8        132.33        120.91        29.86 o
   5  -4   8        259.04        264.01        28.36 o
   6  -4   8        197.33        184.10        31.82 o
  -7  -3   8          1.44          3.32        41.35 o
  -6  -3   8         27.59         19.55        41.33 o
  -5  -3   8         66.66         80.77        24.94 o
  -4  -3   8          9.94         12.21        20.26 o
  -3  -3   8        353.38        322.48        24.24 o
  -2  -3   8       3223.00       3258.72       129.44 o
  -1  -3   8       1175.42       1146.71        76.31 o
   0  -3   8          5.43         16.42        11.27 o
   1  -3   8       3751.64       3930.71       132.68 o
   2  -3   8        850.22        867.98        45.96 o
   3  -3   8        554.17        509.45        43.71 o
   4  -3   8          1.85         -4.02        16.74 o
   5  -3   8       2657.86       2712.35        96.65 o
   6  -3   8        135.32        166.17        29.94 o
  -7  -2   8        310.26        358.02        79.67 o
  -6  -2   8        783.37        837.32        54.81 o
  -5  -2   8        165.92        183.77        39.34 o
  -4  -2   8        132.57        123.55        17.65 o
  -3  -2   8        164.13        166.13        18.68 o
  -2  -2   8         65.99        100.13        18.63 o
  -1  -2   8        141.44        152.91        18.67 o
   0  -2   8        154.06        150.69        15.37 o
   1  -2   8        281.27        284.07        18.93 o
   2  -2   8       1577.26       1482.57        56.19 o
   3  -2   8        138.66        142.52        24.26 o
   4  -2   8          9.41         32.59        17.16 o
   5  -2   8        488.41        476.02        33.61 o
   6  -2   8         19.69         21.71        23.94 o
   7  -2   8        501.28        529.74        57.71 o
  -7  -1   8        157.16        155.65        50.78 o
  -6  -1   8        136.19        177.59        29.92 o
  -5  -1   8        636.67        700.90        45.59 o
  -4  -1   8        888.13        931.27        41.83 o
  -3  -1   8        825.33        795.50        36.85 o
  -2  -1   8       1401.34       1436.75        65.55 o
  -1  -1   8       3936.46       3931.09       152.43 o
   0  -1   8       1179.24       1125.49        88.99 o
   1  -1   8       1783.73       1680.41        59.49 o
   2  -1   8        336.26        350.35        23.81 o
   3  -1   8       1308.54       1267.79        71.00 o
   4  -1   8        194.34        199.37        21.17 o
   5  -1   8       1875.05       1935.81        82.44 o
   6  -1   8         60.60         71.04        24.11 o
   7  -1   8          0.32         -2.80        21.64 o
  -7   0   8          1.06         24.51        32.15 o
  -6   0   8         47.71         13.43        44.95 o
  -5   0   8        351.57        321.63        31.31 o
  -4   0   8       3424.38       3506.09       117.03 o
  -3   0   8        132.95        132.49        16.01 o
  -2   0   8         21.51         20.27        13.98 o
  -1   0   8        181.02        200.05        23.48 o
   0   0   8       3899.33       3743.02       147.03 o
   1   0   8         25.62         -2.32         9.37 o
   2   0   8        889.53        858.14        51.88 o
   3   0   8       4175.93       4247.16       161.53 o
   4   0   8       1650.59       1629.53        59.86 o
   5   0   8         45.04         24.24        28.87 o
   6   0   8        206.51        239.98        26.63 o
   7   0   8        994.53       1050.12        62.02 o
  -7   1   8          1.17          6.65        33.06 o
  -6   1   8         27.44         27.08        30.65 o
  -5   1   8       1634.57       1548.26        85.21 o
  -4   1   8       1476.19       1408.76        54.26 o
  -3   1   8        696.93        663.64        31.20 o
  -2   1   8          7.85          5.44        10.99 o
  -1   1   8       3041.46       2819.60       187.87 o
   0   1   8        157.30        156.89        16.97 o
   1   1   8       1294.07       1234.06        56.24 o
   2   1   8         23.41         25.89        14.50 o
   3   1   8          5.64         -1.31        14.34 o
   4   1   8        528.96        537.68        34.76 o
   5   1   8       1039.90        963.56        48.96 o
   6   1   8        478.57        556.53        34.99 o
   7   1   8        348.78        308.29        30.63 o
  -6   2   8        222.96        262.29        43.48 o
  -5   2   8        339.07        377.77        44.54 o
  -4   2   8       2467.33       2705.01        92.27 o
  -3   2   8        997.28        902.61        58.50 o
  -2   2   8        104.07         63.07        11.33 o
  -1   2   8       7305.44       7580.67       276.46 o
   0   2   8       3442.11       3409.79       155.48 o
   1   2   8        606.36        549.06        43.54 o
   2   2   8        108.59         86.58        18.19 o
   3   2   8       7709.42       7401.32       275.23 o
   4   2   8        359.02        376.68        26.22 o
   5   2   8         54.91         76.11        18.11 o
   6   2   8        183.28        206.18        22.40 o
   7   2   8        756.48        790.92        63.83 o
   8   2   8         85.36         92.09        59.53 o
  -6   3   8          4.54        -24.88        29.57 o
  -5   3   8        113.29        104.54        32.36 o
  -4   3   8        141.21        146.21        20.60 o
  -3   3   8          6.08         22.29        15.68 o
  -2   3   8       1306.26       1273.35        61.42 o
  -1   3   8        966.64        800.60        53.40 o
   0   3   8        932.95        914.13        68.41 o
   1   3   8        347.19        318.90        53.56 o
   2   3   8       1661.82       1686.60        77.04 o
   3   3   8       1159.48       1114.86        46.85 o
   4   3   8        175.90        139.87        23.78 o
   5   3   8        257.78        293.50        26.77 o
   6   3   8        334.42        307.29        25.07 o
   7   3   8       1693.60       1718.02        70.42 o
   8   3   8          5.86        -11.04        25.13 o
  -6   4   8        758.20        623.14        62.38 o
  -5   4   8        199.82        170.61        38.26 o
  -4   4   8        271.65        266.39        26.40 o
  -3   4   8       1422.57       1394.83       123.78 o
  -2   4   8         98.56        117.81        47.73 o
  -1   4   8        928.59        918.81        61.72 o
   0   4   8          4.76         -0.70         9.50 o
   1   4   8       1341.57       1304.84        49.82 o
   2   4   8        403.14        410.85        31.89 o
   3   4   8       1043.34       1007.92        52.70 o
   4   4   8        523.90        578.89        46.39 o
   5   4   8          2.53        -15.71        15.71 o
   6   4   8         18.41         32.42        20.74 o
   7   4   8         96.18        112.62        21.28 o
   8   4   8        161.05        183.23        32.14 o
  -6   5   8        807.93        911.56        76.03 o
  -5   5   8         16.23         33.30        32.26 o
  -4   5   8         11.04        -19.07        19.07 o
  -3   5   8        294.45        332.83        58.98 o
  -2   5   8       1908.90       1772.47        89.61 o
  -1   5   8          4.84        -17.82        17.82 o
   0   5   8        328.85        396.08        31.40 o
   1   5   8       6172.92       6327.16       205.30 o
   2   5   8       3424.97       3340.82       132.23 o
   3   5   8        167.58        183.95        42.41 o
   4   5   8        437.40        458.65        36.92 o
   5   5   8       1570.18       1649.65        78.89 o
   6   5   8        308.57        347.55        26.77 o
   7   5   8        298.94        271.70        40.67 o
   8   5   8         26.44         -5.46        26.00 o
  -5   6   8         39.88         58.78        35.82 o
  -4   6   8        369.32        397.03        63.89 o
  -3   6   8        532.93        520.30        35.97 o
  -2   6   8        421.78        392.30        42.11 o
  -1   6   8          1.59        -19.92        19.92 o
   0   6   8         91.97        106.29        30.05 o
   1   6   8         43.10         61.19        18.18 o
   2   6   8       2662.11       2516.48        89.14 o
   3   6   8        157.74        154.04        18.14 o
   4   6   8        290.82        274.99        31.83 o
   5   6   8        360.47        380.27        37.81 o
   6   6   8        435.42        504.19        37.60 o
   7   6   8         23.94          5.70        23.67 o
   8   6   8        240.58        194.46        71.90 o
  -5   7   8        550.97        468.71        48.80 o
  -4   7   8        302.17        210.67        38.08 o
  -3   7   8       2218.92       2062.75        83.81 o
  -2   7   8       1730.03       1737.78        81.74 o
  -1   7   8        392.47        384.74        36.73 o
   0   7   8        625.42        670.90        68.46 o
   1   7   8       3501.89       3566.87       123.76 o
   2   7   8        217.39        240.09        22.76 o
   3   7   8        409.13        468.52        37.92 o
   4   7   8        152.15        135.18        24.20 o
   5   7   8       1398.83       1252.97        68.44 o
   6   7   8          8.75        -21.07        21.57 o
   7   7   8        297.21        233.31        32.75 o
  -4   8   8       1159.75       1374.13       100.19 o
  -3   8   8          5.78         -0.93        23.57 o
  -2   8   8       1156.84       1209.63        70.59 o
  -1   8   8        510.14        541.04        44.36 o
   0   8   8        777.49        877.59        54.87 o
   1   8   8        474.97        471.82        41.87 o
   2   8   8         36.48         24.52        18.97 o
   3   8   8       2397.63       2369.97       125.81 o
   4   8   8        379.52        378.33        32.07 o
   5   8   8       1460.92       1269.58        95.81 o
   6   8   8         81.43         63.04        26.11 o
   7   8   8        495.97        460.31        48.28 o
  -4   9   8         72.33        -40.95        55.55 o
  -3   9   8        311.71        298.88        43.98 o
  -2   9   8        166.65        176.27        35.71 o
  -1   9   8        373.55        410.82        54.93 o
   0   9   8        118.52        148.10        30.20 o
   1   9   8        445.12        440.85        30.96 o
   2   9   8        862.49        885.08        46.53 o
   3   9   8         82.51         58.21        24.31 o
   4   9   8         63.34         96.75        31.32 o
   5   9   8        200.72        179.08        37.63 o
   6   9   8          8.97         28.45        26.24 o
   7   9   8        852.74        932.53        63.01 o
  -3  10   8         46.48         43.47        34.10 o
  -2  10   8          9.52         11.35        31.31 o
  -1  10   8       1636.94       1643.91        87.42 o
   0  10   8        785.91        845.59        58.14 o
   1  10   8          1.57         -0.85        26.64 o
   2  10   8         49.69         90.03        24.19 o
   3  10   8       2016.14       2028.90       123.20 o
   4  10   8        478.55        521.19        49.26 o
   5  10   8        107.33         46.26        26.64 o
   6  10   8        101.16         53.34        33.49 o
  -2  11   8         60.75         85.00        36.36 o
  -1  11   8          0.64         -1.62        31.76 o
   0  11   8       1044.14       1180.54        72.83 o
   1  11   8        239.16        261.32        40.69 o
   2  11   8         91.22        122.40        35.95 o
   3  11   8        698.47        622.94        44.69 o
   4  11   8       1296.18       1329.25       111.03 o
   5  11   8          1.92        -24.86        24.86 o
   6  11   8        153.60        120.60        45.92 o
   0  12   8         64.27         57.41        35.37 o
   1  12   8         11.48          3.54        33.15 o
   2  12   8        101.28        225.06        42.07 o
   3  12   8        303.98        345.83        96.30 o
   4  12   8        300.34        267.93        50.83 o
   5  12   8         50.74         87.54        81.33 o
  -1  -9   9         78.84         72.89        59.96 o
  -3  -8   9        366.52        410.36        55.69 o
  -2  -8   9       1846.52       1801.96       111.13 o
  -1  -8   9        302.63        286.76        50.68 o
   0  -8   9        374.64        292.35        50.61 o
   1  -8   9        825.76        811.18       108.20 o
  -4  -7   9         90.97        174.42        72.18 o
  -3  -7   9         20.85         36.95        37.59 o
  -2  -7   9         75.61         13.24        64.98 o
  -1  -7   9       1146.15       1123.59        79.70 o
   0  -7   9          2.36        -37.97        40.67 o
   1  -7   9        245.63        221.51        44.49 o
   2  -7   9       1355.00       1228.02       256.13 o
   3  -7   9        657.41        575.90        60.04 o
  -5  -6   9        783.38        902.01        79.50 o
  -4  -6   9         71.35         70.86        40.66 o
  -3  -6   9          7.16         -3.60        31.96 o
  -2  -6   9       1027.41       1160.97        78.61 o
  -1  -6   9         34.75         28.79        32.47 o
   0  -6   9        229.46        248.16        41.82 o
   1  -6   9        171.88        170.56        38.54 o
   2  -6   9        780.00        737.35        76.97 o
   3  -6   9        189.51        201.34        43.39 o
   4  -6   9        184.82        163.80        38.12 o
  -6  -5   9         16.95        -14.03        60.00 o
  -5  -5   9       1279.36       1439.70       192.76 o
  -4  -5   9        148.97        107.24        39.59 o
  -2  -5   9        456.10        414.33        56.00 o
  -1  -5   9       2354.48       2329.22        98.61 o
   0  -5   9        114.11        138.31        28.80 o
   1  -5   9          0.77        -18.59        19.25 o
   2  -5   9       1563.26       1680.19        78.13 o
   3  -5   9        401.37        383.21        36.17 o
   4  -5   9        436.43        380.62        37.03 o
   5  -5   9         46.58         20.04        35.40 o
  -6  -4   9          4.11         51.46        40.64 o
  -5  -4   9         17.68         18.11        36.30 o
  -4  -4   9        322.13        364.55        75.71 o
  -3  -4   9        537.30        626.99        54.61 o
  -2  -4   9          6.29         19.75        17.65 o
  -1  -4   9        688.18        786.30        38.62 o
   0  -4   9        113.49        116.07        23.02 o
   1  -4   9        634.81        638.76        41.09 o
   2  -4   9        276.07        288.87        29.95 o
   3  -4   9       1827.33       1839.94        81.77 o
   4  -4   9       1673.52       1676.37        96.36 o
   5  -4   9        753.80        807.64        61.32 o
  -6  -3   9        174.94        132.37        42.89 o
  -5  -3   9        586.67        655.41        48.27 o
  -4  -3   9       1087.93       1109.31        61.26 o
  -3  -3   9        650.76        681.82        42.96 o
  -2  -3   9         64.40         73.14        18.38 o
  -1  -3   9        782.81        797.96        37.98 o
   0  -3   9       2143.60       2197.34        79.68 o
   1  -3   9          4.88          0.58        11.48 o
   2  -3   9        617.93        615.43        38.54 o
   3  -3   9         65.63         77.43        21.33 o
   4  -3   9         63.90          4.55        24.31 o
   5  -3   9        521.76        548.96        42.15 o
   6  -3   9        223.95        240.41        33.88 o
  -6  -2   9         29.04         53.46        26.75 o
  -5  -2   9        256.56        336.61        35.07 o
  -4  -2   9        113.55         98.29        18.50 o
  -3  -2   9       4438.45       4493.48       177.01 o
  -2  -2   9        129.35        158.33        24.92 o
  -1  -2   9         14.17         20.26        15.08 o
   0  -2   9       3669.13       3736.01       126.58 o
   1  -2   9       4913.29       5358.72       177.00 o
   2  -2   9         83.49         50.76        17.56 o
   3  -2   9         35.12         46.04        19.56 o
   4  -2   9       2222.60       2399.14       122.04 o
   5  -2   9         14.00          7.38        40.83 o
   6  -2   9        145.66         75.40        31.23 o
  -6  -1   9         36.33         81.01        42.25 o
  -5  -1   9        155.11        176.65        27.69 o
  -4  -1   9        633.22        668.83        35.04 o
  -3  -1   9        159.60        151.55        23.17 o
  -2  -1   9        152.05        163.67        24.36 o
  -1  -1   9        658.82        676.72        38.69 o
   0  -1   9        276.57        250.47        30.84 o
   1  -1   9       2136.45       2330.98       102.04 o
   2  -1   9        823.18        734.95        73.23 o
   3  -1   9          0.59          9.11        11.81 o
   4  -1   9         62.25         83.38        25.96 o
   5  -1   9       2093.47       1999.80       106.45 o
   6  -1   9        330.67        364.80        35.85 o
  -6   0   9         13.95         -9.99        31.28 o
  -5   0   9       1481.15       1481.17       150.91 o
  -4   0   9        557.64        559.90        31.13 o
  -3   0   9       1139.21       1185.59        84.41 o
  -2   0   9        486.32        454.54        36.10 o
  -1   0   9        254.12        299.23        29.92 o
   0   0   9       3351.92       3339.75       183.17 o
   1   0   9       1622.57       1530.94        57.53 o
   2   0   9        827.36        818.54        78.17 o
   3   0   9        184.82        232.56        47.06 o
   4   0   9       1090.71       1111.68        54.56 o
   5   0   9         70.67         92.27        28.06 o
   6   0   9          6.56         19.49        23.18 o
   7   0   9        115.49         67.69        25.46 o
  -6   1   9        984.96        962.18        76.06 o
  -5   1   9       1059.43        984.06        74.75 o
  -4   1   9        295.63        319.40        31.43 o
  -3   1   9        190.49        221.00        24.67 o
  -2   1   9        103.16         96.61        20.02 o
  -1   1   9       4679.15       4101.61       453.79 o
   0   1   9        437.12        447.47        28.24 o
   1   1   9       3486.96       3306.82       161.80 o
   2   1   9        830.43        829.25        44.52 o
   3   1   9        729.20        820.05        44.84 o
   4   1   9        517.48        502.47        35.23 o
   5   1   9        848.15        760.29        45.56 o
   6   1   9       1247.10       1379.61        60.06 o
   7   1   9         78.16         75.87        37.44 o
  -6   2   9        455.24        460.90        69.79 o
  -5   2   9        152.20        201.41        56.24 o
  -4   2   9        128.26        164.03        23.08 o
  -3   2   9       1183.26       1194.72        70.69 o
  -2   2   9       2550.51       2473.56       198.80 o
  -1   2   9         40.81         69.58        15.88 o
   0   2   9         13.05          3.96        13.53 o
   1   2   9         65.63        117.90        47.14 o
   2   2   9         72.69         57.86        18.09 o
   3   2   9       3638.61       3552.41       140.33 o
   4   2   9        218.53        228.68        26.91 o
   5   2   9          8.01         17.93        18.13 o
   6   2   9        332.51        343.56        42.45 o
   7   2   9        674.86        625.45        61.49 o
  -6   3   9         13.89         12.60        33.76 o
  -5   3   9       3994.41       4009.64       211.04 o
  -4   3   9         26.29         22.15        18.36 o
  -3   3   9         38.94         43.09        18.93 o
  -2   3   9        997.19       1023.61        74.74 o
  -1   3   9       4948.37       4386.91       338.64 o
   0   3   9         84.55         78.45        22.53 o
   1   3   9       1171.96       1071.18        67.61 o
   2   3   9       2281.87       2334.73        95.49 o
   3   3   9          6.72        -14.82        18.00 o
   4   3   9         50.19         65.33        18.05 o
   5   3   9          4.78         22.55        17.55 o
   6   3   9       2215.56       2189.96        83.30 o
   7   3   9        229.79        251.96        33.90 o
  -6   4   9          7.00        -16.97        50.67 o
  -5   4   9         12.88         -7.54        34.00 o
  -4   4   9         22.35          7.35        18.83 o
  -3   4   9       1556.95       1460.11       193.45 o
  -2   4   9          6.50         11.84        20.80 o
  -1   4   9       2504.79       2292.38       122.21 o
   0   4   9        136.63        135.06        12.73 o
   1   4   9        120.77        146.84        42.46 o
   2   4   9        708.30        637.82        38.64 o
   3   4   9       1916.23       1916.28        83.94 o
   4   4   9       1268.15       1295.46        55.38 o
   5   4   9         96.40         98.01        26.41 o
   6   4   9       2151.11       2124.38        82.20 o
   7   4   9       1005.08        985.60        71.51 o
  -5   5   9       1158.02       1284.50       142.05 o
  -4   5   9        248.86        348.04        50.14 o
  -3   5   9         33.92         13.47        21.62 o
  -2   5   9         14.24        -18.54        19.99 o
  -1   5   9         88.09         76.01        26.97 o
   0   5   9       1881.95       1995.62        89.25 o
   1   5   9         10.56         21.95        12.13 o
   2   5   9       1578.53       1513.89        70.18 o
   3   5   9         20.48         38.73        20.40 o
   4   5   9         12.50          8.41        22.45 o
   5   5   9         47.66         45.60        38.41 o
   6   5   9          1.17          2.12        20.43 o
   7   5   9         83.71         50.55        25.66 o
  -5   6   9         24.58         24.63        37.16 o
  -4   6   9        120.06         84.61        40.01 o
  -3   6   9       2802.84       2769.22       144.66 o
  -2   6   9         32.95          0.67        23.91 o
  -1   6   9       1593.57       1449.82        85.38 o
   0   6   9        958.35       1032.10        61.54 o
   1   6   9       4375.81       4252.15       142.76 o
   2   6   9         15.37          2.49        14.59 o
   3   6   9         48.48         35.54        21.78 o
   4   6   9       1786.67       1860.95        87.28 o
   5   6   9        339.22        361.11        38.56 o
   6   6   9       1148.57       1122.23        88.28 o
   7   6   9         20.91         16.85        25.65 o
  -4   7   9        370.24        286.83        54.62 o
  -3   7   9        314.47        321.98        57.69 o
  -2   7   9        149.34        165.89        31.41 o
  -1   7   9         11.39         -0.06        23.29 o
   0   7   9        228.63        256.99        30.55 o
   1   7   9       1061.32       1096.66        48.25 o
   2   7   9        207.74        188.57        22.25 o
   3   7   9         40.28         55.41        24.52 o
   4   7   9        682.00        659.80        48.75 o
   5   7   9       2446.38       2555.27       113.90 o
   6   7   9          4.03        -28.55        28.55 o
   7   7   9         53.92         45.33        27.85 o
  -4   8   9        180.99        162.06        61.18 o
  -3   8   9       1380.54       1331.83        88.19 o
  -2   8   9        234.82        236.25        42.94 o
  -1   8   9        213.10        191.63        35.64 o
   0   8   9       1323.25       1397.73        74.17 o
   1   8   9         83.97        113.82        26.70 o
   2   8   9         51.96         42.97        20.20 o
   3   8   9        280.30        297.85        30.27 o
   4   8   9       1101.50       1077.98       146.75 o
   5   8   9        129.19        122.60        36.25 o
   6   8   9        141.43        101.96        28.60 o
   7   8   9         30.63          0.15        27.81 o
  -3   9   9       1093.82       1087.23       125.13 o
  -2   9   9         11.36         -6.21        52.42 o
  -1   9   9        749.48        864.73        58.54 o
   0   9   9        879.10        795.02        58.39 o
   1   9   9       2229.83       2287.60       107.76 o
   2   9   9        158.67        229.52        35.80 o
   3   9   9         84.85         48.47        24.86 o
   4   9   9       1196.20       1161.95        86.77 o
   5   9   9        355.28        424.62        46.86 o
   6   9   9         86.58         79.68        29.53 o
  -2  10   9        629.13        679.26        63.16 o
  -1  10   9        441.76        469.72        47.29 o
   0  10   9        274.10        305.98        39.47 o
   1  10   9          6.18         -7.82        27.00 o
   2  10   9         44.34         79.48        30.04 o
   3  10   9        840.96        883.62        51.02 o
   4  10   9        444.65        413.47        48.03 o
   5  10   9        229.29        230.69        66.97 o
   6  10   9        599.66        541.68       102.46 o
  -1  11   9       1638.18       1645.62        90.55 o
   0  11   9         53.07         14.44        32.92 o
   1  11   9        231.56        318.29        45.92 o
   2  11   9        403.36        489.06        66.14 o
   3  11   9         21.13         57.03        46.55 o
   4  11   9        220.46        213.70        42.65 o
   5  11   9          3.09        -34.70        34.70 o
   0  12   9         43.89        -27.35        72.28 o
   1  12   9         77.69        103.46        37.48 o
   2  12   9        216.40        251.13        44.00 o
   3  12   9       1227.24       1175.24       243.85 o
   4  12   9        248.19        144.46        90.86 o
  -1  -8  10          2.59         19.53        57.11 o
  -3  -7  10        170.92        204.86        47.95 o
  -2  -7  10        235.44        279.45        49.42 o
  -1  -7  10         79.51         31.55        37.70 o
   0  -7  10        279.33        348.30        53.15 o
   1  -7  10        282.10        260.12        47.61 o
   2  -7  10         30.48        -49.20        49.20 o
  -2  -6  10       1538.14       1659.86       105.43 o
  -1  -6  10          1.63          7.59        34.95 o
   0  -6  10        391.54        406.40        50.63 o
   1  -6  10        703.89        655.09        46.88 o
   2  -6  10       1233.93       1136.88        65.78 o
   3  -6  10        463.46        352.43        74.70 o
  -5  -5  10         76.45         88.03        44.75 o
  -4  -5  10          4.77         -5.73        62.75 o
  -2  -5  10        121.49        125.84        37.25 o
  -1  -5  10         88.08         78.46        24.88 o
   0  -5  10        187.20        229.73        47.92 o
   1  -5  10        176.28        161.86        29.20 o
   2  -5  10       1215.00       1316.79        68.24 o
   3  -5  10         68.17         75.83        33.01 o
   4  -5  10         15.96        -27.95        28.92 o
  -5  -4  10         56.58         38.84        61.95 o
  -4  -4  10        229.22        334.05        84.60 o
  -3  -4  10        777.84        762.46        79.53 o
  -2  -4  10       2275.69       2406.56       127.37 o
  -1  -4  10         67.83         71.62        17.84 o
   0  -4  10         17.03         19.32        20.55 o
   1  -4  10        922.08        921.58        52.39 o
   2  -4  10        631.58        612.76        42.17 o
   3  -4  10         46.99         11.58        26.68 o
   4  -4  10         36.36        -26.42        26.42 o
  -5  -3  10        129.74        123.70        33.11 o
  -4  -3  10        521.03        590.19        57.52 o
  -3  -3  10         37.87         26.32        21.78 o
  -2  -3  10        872.86        957.66        60.98 o
  -1  -3  10         16.66         16.67        17.39 o
   0  -3  10       1921.07       1917.52        72.80 o
   1  -3  10        173.44        164.31        18.15 o
   2  -3  10       1588.78       1697.17        76.41 o
   3  -3  10         87.68         99.48        36.21 o
   4  -3  10         36.47         39.33        29.94 o
   5  -3  10        555.55        545.61        54.76 o
  -6  -2  10       1078.77       1072.01       120.93 o
  -5  -2  10        741.34        807.13        53.18 o
  -4  -2  10        512.11        628.28        56.88 o
  -3  -2  10          3.35          6.25        19.41 o
  -2  -2  10       1342.31       1409.66        81.16 o
  -1  -2  10         90.18        117.29        20.89 o
   0  -2  10        481.49        493.21        33.80 o
   1  -2  10        207.95        252.55        20.26 o
   2  -2  10         82.33         55.09        13.57 o
   3  -2  10        250.29        298.99        38.83 o
   4  -2  10       1378.05       1352.03        83.10 o
   5  -2  10        134.48        199.54        38.63 o
  -6  -1  10         88.94         67.83        37.11 o
  -5  -1  10         53.53         60.17        34.93 o
  -4  -1  10       1826.58       1875.75        86.96 o
  -3  -1  10        328.26        324.01        31.63 o
  -2  -1  10       2404.12       2469.15       127.52 o
  -1  -1  10       1541.45       1530.35        84.64 o
   0  -1  10       2445.95       2634.23       109.38 o
   1  -1  10        306.48        366.20        28.85 o
   2  -1  10       1051.40       1061.92        96.70 o
   3  -1  10       1871.52       2021.96       107.03 o
   4  -1  10        102.70        144.80        32.01 o
   5  -1  10        539.23        539.68        51.32 o
   6  -1  10         76.66         66.01        27.91 o
  -6   0  10         61.55        109.23        40.30 o
  -5   0  10         96.40         94.70        80.81 o
  -4   0  10        275.41        285.36        53.98 o
  -3   0  10          2.47        -12.99        28.36 o
  -2   0  10       1096.84       1314.62       131.86 o
  -1   0  10         83.95         94.59        22.61 o
   0   0  10       4624.23       5232.52       425.76 o
   1   0  10        274.76        301.18        28.52 o
   2   0  10         44.68         34.11        17.86 o
   3   0  10        700.63        703.23       104.74 o
   4   0  10       1698.90       1732.98        95.17 o
   5   0  10         40.57         22.93        27.11 o
   6   0  10        156.44        173.80        35.82 o
  -6   1  10        287.38        246.49        47.97 o
  -5   1  10        807.90        718.03        66.01 o
  -4   1  10       1627.48       1751.01        82.29 o
  -3   1  10         69.59         55.03        20.71 o
  -2   1  10          8.31         22.83        19.77 o
  -1   1  10        563.72        482.47        40.64 o
   0   1  10        863.61        793.19        54.75 o
   1   1  10        281.49        206.50        25.06 o
   2   1  10         44.29         76.92        30.26 o
   3   1  10        878.26        877.44        52.85 o
   4   1  10          2.69          3.71        19.45 o
   5   1  10        176.27        213.31        45.33 o
   6   1  10         19.24         -0.67        23.32 o
  -5   2  10        192.08        170.61        40.32 o
  -4   2  10       2017.89       2359.07       122.42 o
  -3   2  10        127.59        124.65        23.76 o
  -2   2  10        820.75        895.37        74.58 o
  -1   2  10         60.55         56.35        22.62 o
   0   2  10       2487.11       2284.80       304.47 o
   1   2  10       1098.85        980.76        83.04 o
   2   2  10        445.60        527.40        37.24 o
   3   2  10        423.89        459.48        35.48 o
   4   2  10       1374.34       1367.88        66.23 o
   5   2  10        850.90        873.48        44.85 o
   6   2  10         35.03        -34.97        34.97 o
   7   2  10        658.23        641.70        48.05 o
  -5   3  10         48.65          1.04        57.59 o
  -4   3  10        171.47        201.15        28.79 o
  -3   3  10        693.47        668.27        43.94 o
  -2   3  10        196.90        176.23        30.15 o
  -1   3  10        594.07        582.98        47.80 o
   0   3  10         19.38        -12.20        20.36 o
   1   3  10        845.47        892.29        62.58 o
   2   3  10       2186.94       2144.35       115.64 o
   3   3  10          3.09         17.49        18.35 o
   4   3  10        180.78        173.05        23.62 o
   5   3  10        436.48        452.32        36.51 o
   6   3  10        966.71        866.29        47.12 o
   7   3  10        254.40        244.36        43.19 o
  -5   4  10         88.06         68.73        38.21 o
  -4   4  10        738.25        946.82        77.01 o
  -3   4  10         93.27         97.67        24.74 o
  -2   4  10       1090.40        999.62       114.98 o
  -1   4  10          1.76        -15.18        22.99 o
   0   4  10        344.58        345.02        21.88 o
   1   4  10       3373.33       3426.72       134.59 o
   2   4  10         94.83        102.03        21.54 o
   3   4  10        462.70        452.57        36.44 o
   4   4  10        356.87        346.46        38.71 o
   5   4  10        684.67        734.22        42.27 o
   6   4  10        101.42        109.52        25.15 o
   7   4  10         40.48         44.85        23.71 o
  -5   5  10        292.51        388.49        56.58 o
  -4   5  10        497.66        541.31        62.40 o
  -3   5  10         31.43        -17.92        33.24 o
  -2   5  10       4106.02       3941.23       399.10 o
  -1   5  10         23.08          9.58        20.93 o
   0   5  10        121.00        100.48        22.34 o
   1   5  10        225.63        218.89        18.43 o
   2   5  10       4020.08       3873.54       152.32 o
   3   5  10          3.79          2.77        20.58 o
   4   5  10          4.67         18.55        23.81 o
   5   5  10       2030.34       1967.45        93.37 o
   6   5  10        941.02        975.52        91.71 o
   7   5  10         71.43         11.22        26.14 o
  -4   6  10         17.15        -27.51        36.09 o
  -3   6  10        165.50        144.23        39.32 o
  -2   6  10        294.52        259.16        64.15 o
  -1   6  10        306.82        316.94        36.97 o
   0   6  10        610.17        683.76        45.42 o
   1   6  10         61.46         69.77        15.50 o
   2   6  10        532.44        464.25        37.09 o
   3   6  10        419.34        344.25        42.14 o
   4   6  10        290.15        305.39        36.29 o
   5   6  10         45.64         25.78        27.73 o
   6   6  10        925.95        944.47       156.18 o
   7   6  10         51.99        102.45        39.58 o
  -4   7  10        610.19        580.00        55.93 o
  -3   7  10        259.06        238.21        32.99 o
  -2   7  10       1435.79       1269.06       106.25 o
  -1   7  10        435.73        418.58        62.40 o
   0   7  10        384.64        392.36        36.67 o
   1   7  10       1371.99       1312.17        69.05 o
   2   7  10       2217.28       2365.34       122.13 o
   3   7  10       1763.33       1817.43        86.35 o
   4   7  10        141.94         68.81        29.42 o
   5   7  10        781.76        817.85        74.96 o
   6   7  10        128.98        146.25        35.13 o
   7   7  10         35.00         58.06        78.68 o
  -3   8  10          2.57         20.06        31.16 o
  -2   8  10          0.14        -13.14        29.53 o
  -1   8  10         37.81          4.28        26.49 o
   0   8  10       2555.28       2429.42       110.86 o
   1   8  10        122.46        131.49        28.21 o
   2   8  10        245.88        252.15        48.37 o
   3   8  10          7.04         17.46        25.46 o
   4   8  10       1139.66       1155.63       102.26 o
   5   8  10        425.95        339.45        43.48 o
   6   8  10        297.99        294.84        44.45 o
  -2   9  10        262.33        297.05        41.77 o
  -1   9  10       1427.63       1387.89        77.95 o
   0   9  10         16.63         35.21        27.50 o
   1   9  10         16.36         29.78        33.21 o
   2   9  10        602.50        859.51       222.12 o
   3   9  10        103.20        101.39        32.45 o
   4   9  10        472.99        432.78        45.70 o
   5   9  10         10.29         55.33        33.75 o
   6   9  10         49.07         26.16        40.17 o
  -1  10  10        174.46        138.33        36.41 o
   0  10  10       1692.75       1808.25        93.95 o
   1  10  10        100.83         85.58        32.02 o
   2  10  10        365.82        366.00        61.32 o
   3  10  10        510.52        523.35        68.66 o
   4  10  10        345.04        432.60        49.62 o
   5  10  10        321.68        280.41        57.88 o
   0  11  10        528.81        528.03        51.41 o
   1  11  10          2.96         24.85        32.98 o
   2  11  10        217.99        280.76        57.95 o
   3  11  10        164.61        160.05        53.35 o
   4  11  10       1292.86        775.16       131.38 o
  -2  -6  11        292.58        289.07        49.43 o
  -1  -6  11        497.62        506.53        57.41 o
   0  -6  11        375.89        320.12        53.51 o
   1  -6  11        333.09        322.56        47.17 o
   2  -6  11        334.14        359.64        76.07 o
  -2  -5  11        628.35        564.58        82.56 o
  -1  -5  11       1055.54       1106.17        62.15 o
   0  -5  11          4.99         38.10        25.06 o
   1  -5  11        738.75        658.50        59.59 o
   2  -5  11        488.76        443.63        58.58 o
   3  -5  11        818.13        736.37        64.79 o
  -3  -4  11         28.34         67.11        36.45 o
  -2  -4  11         27.68         49.48        24.29 o
  -1  -4  11         81.05         89.10        22.52 o
   0  -4  11        198.16        262.04        47.54 o
   1  -4  11       1515.80       1540.76        92.24 o
   2  -4  11        117.29        108.09        34.04 o
   3  -4  11        286.83        235.37        41.62 o
   4  -4  11         97.48         41.99        57.40 o
  -5  -3  11          2.10        109.06        49.77 o
  -4  -3  11        107.10        130.23        38.82 o
  -3  -3  11       2452.70       2657.36       139.70 o
  -2  -3  11        409.31        421.25        40.59 o
  -1  -3  11        559.16        609.89        59.46 o
   0  -3  11        185.59        204.58        34.39 o
   1  -3  11        760.48        790.83        61.46 o
   2  -3  11         41.06         30.98        28.59 o
   3  -3  11        761.87        768.64        62.39 o
   4  -3  11        685.22        767.28        80.36 o
  -5  -2  11        149.43        162.06        41.64 o
  -4  -2  11        408.40        431.11        38.89 o
  -3  -2  11        582.18        665.45        52.07 o
  -2  -2  11        277.92        241.20        32.69 o
  -1  -2  11         45.83         40.35        22.13 o
   0  -2  11        119.37         95.69        21.25 o
   1  -2  11       2903.51       3202.62       136.19 o
   2  -2  11         16.68         -7.29        24.44 o
   3  -2  11         97.46         94.83        32.60 o
   4  -2  11        195.28        282.47        45.29 o
   5  -2  11        893.88        925.95       231.03 o
  -5  -1  11        170.29        176.41        42.65 o
  -4  -1  11          3.72         -2.88        21.41 o
  -3  -1  11        290.01        340.77        38.92 o
  -2  -1  11        859.23        922.52        61.30 o
  -1  -1  11        385.62        378.42        56.02 o
   0  -1  11         17.76         -8.25        18.01 o
   1  -1  11         68.89         91.33        20.58 o
   2  -1  11        558.73        590.69        38.93 o
   3  -1  11        520.58        566.21        51.05 o
   4  -1  11        108.68        115.59        39.62 o
   5  -1  11        892.55        821.95        65.43 o
  -5   0  11       1177.95       1205.05        90.78 o
  -4   0  11          0.78        -17.84        20.96 o
  -3   0  11        332.11        350.05        34.71 o
  -2   0  11         79.90         75.62        24.71 o
  -1   0  11       1912.58       1957.96       226.31 o
   0   0  11        257.93        290.22        48.39 o
   1   0  11        844.46        916.48        53.73 o
   2   0  11       1337.94       1330.30        73.59 o
   3   0  11        402.97        407.53        33.43 o
   4   0  11        159.26        208.97        39.60 o
   5   0  11        591.87        539.29       102.54 o
   6   0  11         39.69        164.65        63.04 o
  -5   1  11        300.90        320.63        53.28 o
  -4   1  11       1096.35       1134.66        63.43 o
  -3   1  11         32.41         -1.44        21.73 o
  -2   1  11        174.73        237.16        33.01 o
  -1   1  11       1306.37       1347.33       161.93 o
   0   1  11         47.58         13.29        31.38 o
   1   1  11        552.57        491.67        36.74 o
   2   1  11        194.73        208.29        26.86 o
   3   1  11       2947.88       3110.73       273.09 o
   4   1  11         61.40         53.27        27.99 o
   5   1  11       1449.20       1543.33        91.10 o
   6   1  11        321.97        317.89        37.44 o
  -5   2  11        597.39        609.00       115.76 o
  -4   2  11         61.58         40.22        35.69 o
  -3   2  11         74.72         81.86        24.94 o
  -2   2  11        389.30        352.84        38.62 o
  -1   2  11        767.41        676.56       130.43 o
   0   2  11        197.00        209.03        32.21 o
   1   2  11        815.47        674.86        53.11 o
   2   2  11        390.85        394.89        41.21 o
   3   2  11        157.88        148.79        28.36 o
   4   2  11         22.11         38.21        23.01 o
   5   2  11        188.76        177.41        29.12 o
   6   2  11         13.51          5.03        24.70 o
  -5   3  11       1333.08       1482.99       131.14 o
  -4   3  11        783.13        833.16        74.53 o
  -3   3  11        486.29        489.67        40.85 o
  -2   3  11        465.52        399.50        42.37 o
  -1   3  11       2063.23       2230.53       238.47 o
   0   3  11         42.81          0.18        23.33 o
   1   3  11        808.57        734.92        73.23 o
   2   3  11       1284.38       1846.42       104.73 o
   3   3  11       2211.83       2244.53        83.55 o
   4   3  11         13.17         -9.42        19.27 o
   5   3  11         13.41         -5.61        21.04 o
   6   3  11        753.52        683.85        48.73 o
  -4   4  11        316.38        392.76        56.94 o
  -3   4  11        329.14        335.28        38.36 o
  -2   4  11         37.80         31.62        27.08 o
  -1   4  11          0.47          3.92        34.91 o
   0   4  11        551.84        520.97        53.42 o
   1   4  11       1344.66       1276.37       100.36 o
   2   4  11         92.86        104.85        36.71 o
   3   4  11        702.89        588.26        53.41 o
   4   4  11         39.23         26.15        23.83 o
   5   4  11       1483.78       1521.07        76.73 o
   6   4  11        168.02        147.65        28.43 o
  -4   5  11         12.04        -10.72        36.93 o
  -3   5  11       1325.17       1171.11       123.01 o
  -2   5  11          6.52         -4.64        58.91 o
  -1   5  11       1071.57        954.36        56.88 o
   0   5  11        199.54        171.10        25.44 o
   1   5  11         64.30         51.03        21.27 o
   2   5  11         73.74         82.04        23.70 o
   3   5  11        442.80        485.17        68.83 o
   4   5  11        411.93        421.42        60.24 o
   5   5  11        325.69        283.78        50.94 o
   6   5  11          1.89         27.32        34.73 o
  -4   6  11         80.74         65.50        44.96 o
  -3   6  11        981.64        912.46       153.40 o
  -2   6  11        189.09        167.23        33.18 o
  -1   6  11         47.20         22.02        25.51 o
   0   6  11        304.46        261.18        30.29 o
   1   6  11       2736.38       2484.48       140.47 o
   2   6  11          0.99         -0.92        21.43 o
   3   6  11        961.96        989.20        57.89 o
   4   6  11        486.46        395.89        40.38 o
   5   6  11        911.91        884.05        71.22 o
   6   6  11        107.23         77.90        45.00 o
  -3   7  11        234.93        178.58        36.60 o
  -2   7  11        497.07        432.51        52.26 o
  -1   7  11        276.01        227.64        47.23 o
   0   7  11         65.11        109.78        30.25 o
   1   7  11       1483.57       1484.72       101.84 o
   2   7  11        753.59        801.27        73.15 o
   3   7  11         16.80         -5.46        25.87 o
   4   7  11          1.05          5.44        35.52 o
   5   7  11        907.80        901.70        61.57 o
   6   7  11          0.31         25.81        33.26 o
  -2   8  11          0.50         -4.94        29.87 o
  -1   8  11        280.26        286.32        42.06 o
   0   8  11         35.30         61.24        41.09 o
   1   8  11       1373.21       1360.29       119.06 o
   2   8  11         16.43         -3.70        37.34 o
   3   8  11         34.86         -3.10        38.66 o
   4   8  11        585.11        611.74        51.02 o
   5   8  11         12.26         -9.18        43.49 o
   6   8  11          0.77        109.48        86.07 o
  -2   9  11        339.28        351.30        94.46 o
  -1   9  11        618.48        657.37        53.22 o
   0   9  11        401.42        427.78        95.19 o
   1   9  11        438.96        381.88        69.60 o
   2   9  11          5.20        -31.44        41.14 o
   3   9  11        732.20        769.50        77.78 o
   4   9  11        115.76        174.49        38.22 o
   5   9  11        894.82        905.70        65.43 o
  -1  10  11          2.56         73.61        85.55 o
   0  10  11          0.70        -26.19        44.30 o
   1  10  11        346.63        419.92        63.81 o
   2  10  11         57.17        109.81        50.27 o
   3  10  11        136.96        114.33        51.53 o
   4  10  11         40.81         10.91        45.94 o
   2  11  11        440.87        367.27       103.70 o
  -1  -5  12        240.68        295.17        78.82 o
   0  -5  12         25.45         43.07        34.68 o
   1  -5  12         18.17          5.40        59.62 o
  -2  -4  12       1887.36       1988.87       154.42 o
  -1  -4  12        146.67        135.77        38.71 o
   0  -4  12         73.03         62.36        33.70 o
   1  -4  12         52.51         17.59        31.83 o
   2  -4  12       1646.82       1784.76       106.30 o
  -3  -3  12         94.83        121.11        36.07 o
  -2  -3  12         68.69         60.66        27.41 o
  -1  -3  12       1222.39       1303.64        67.74 o
   0  -3  12        653.37        691.98        45.57 o
   1  -3  12          7.02         24.01        29.68 o
   2  -3  12        448.21        407.58        48.94 o
   3  -3  12          1.83        -14.31        30.48 o
  -4  -2  12        567.94        680.13        56.29 o
  -3  -2  12          6.48         37.20        27.01 o
  -2  -2  12        662.02        695.28       138.61 o
  -1  -2  12          4.78         11.90        22.36 o
   0  -2  12        635.61        650.18        43.86 o
   1  -2  12         13.73         -7.52        18.16 o
   2  -2  12        321.31        447.53        49.52 o
   3  -2  12         81.41        120.64        36.65 o
   4  -2  12        665.54        739.72        64.75 o
  -4  -1  12        841.61        855.17        82.49 o
  -3  -1  12        370.11        470.22        46.82 o
  -2  -1  12         96.13         98.97        29.54 o
  -1  -1  12         42.96         22.51        23.27 o
   0  -1  12       2976.40       3208.18       134.06 o
   1  -1  12        261.96        314.46        38.47 o
   2  -1  12          2.53        -11.30        26.26 o
   3  -1  12         77.72         64.35        31.35 o
   4  -1  12       1049.48       1093.69        77.77 o
  -4   0  12        491.37        605.23        65.17 o
  -3   0  12        553.35        658.34        55.23 o
  -2   0  12        134.06        168.35        32.25 o
  -1   0  12         68.78         31.82        25.28 o
   0   0  12        143.25        192.04        38.15 o
   1   0  12        381.92        445.49        55.65 o
   2   0  12       1113.50       1231.71        69.03 o
   3   0  12          7.98         44.73        29.54 o
   4   0  12        887.91        857.08       129.32 o
   5   0  12         64.00         45.30        34.08 o
  -4   1  12        711.07        818.68       151.57 o
  -3   1  12          1.24         24.09        27.89 o
  -2   1  12        405.16        419.41        43.63 o
  -1   1  12         40.84         79.74        27.59 o
   0   1  12       3452.08       3905.77       298.00 o
   1   1  12        423.62        363.18        40.23 o
   2   1  12        104.76         50.91        23.51 o
   3   1  12        206.94        193.18        28.81 o
   4   1  12        348.15        450.37        49.30 o
   5   1  12        369.62        462.23        51.45 o
  -4   2  12         10.46         44.77        38.95 o
  -3   2  12        723.25        758.89        59.43 o
  -2   2  12       1710.24       1775.89       104.22 o
  -1   2  12        267.44        287.01        38.32 o
   0   2  12        481.70        486.04        47.71 o
   1   2  12         14.04         18.11        24.70 o
   2   2  12       1758.11       1638.41       181.12 o
   3   2  12        216.85        212.04        35.86 o
   4   2  12       1648.76       1711.36        82.31 o
   5   2  12        110.61         99.92        28.95 o
  -4   3  12         87.98         78.37        58.06 o
  -3   3  12         11.39         20.52        28.02 o
  -2   3  12        138.64         64.40        29.43 o
  -1   3  12        614.02        557.21        92.78 o
   0   3  12        349.02        299.97        41.24 o
   1   3  12        479.82        441.74        83.11 o
   2   3  12        519.08        550.69        48.29 o
   3   3  12         65.02         38.93        24.01 o
   4   3  12         20.67          3.67        20.94 o
   5   3  12         19.88          6.02        25.14 o
  -4   4  12         13.70        -16.14        37.95 o
  -3   4  12         22.25         34.72        29.64 o
  -2   4  12       3438.00       3215.12       305.84 o
  -1   4  12        623.17        572.53        54.60 o
   0   4  12        110.82        144.77        34.07 o
   1   4  12          0.19        -30.57        30.57 o
   2   4  12        858.04        803.16        49.15 o
   3   4  12         14.16         12.48        22.73 o
   4   4  12        615.61        627.40        47.64 o
   5   4  12        318.23        376.11        35.65 o
  -3   5  12          4.60        -27.60        27.60 o
  -2   5  12        498.76        446.14        41.96 o
  -1   5  12        686.36        519.74        96.31 o
   0   5  12        629.04        607.90        97.82 o
   1   5  12         96.45         44.24        35.52 o
   2   5  12       1559.16       1476.84        73.28 o
   3   5  12        377.17        307.36        44.39 o
   4   5  12        910.81        889.97        57.52 o
   5   5  12        697.79        707.19        54.23 o
  -3   6  12         42.65         16.19        38.18 o
  -2   6  12       1002.53        885.81       164.27 o
  -1   6  12        232.15        200.21        44.48 o
   0   6  12          1.38         -0.57        35.62 o
   1   6  12         79.64         57.20        41.47 o
   2   6  12        299.84        285.69        47.50 o
   3   6  12        211.59        233.26        34.26 o
   4   6  12        107.63        171.71        35.86 o
   5   6  12          0.66         29.44        42.26 o
  -2   7  12         79.25         56.61        33.19 o
  -1   7  12          5.28         10.79        34.96 o
   0   7  12       3098.05       3459.02       189.04 o
   1   7  12         30.29         -4.55        37.78 o
   2   7  12        938.87       1026.30       170.20 o
   3   7  12        152.42        130.85        50.31 o
   4   7  12        447.80        508.31        47.44 o
   5   7  12         14.02          1.34        31.47 o
  -1   8  12        189.44        111.81        56.59 o
   0   8  12        571.33        698.16       124.22 o
   1   8  12        180.47        192.52        51.35 o
   2   8  12         35.35         14.37        40.54 o
   3   8  12         78.82        102.23        45.81 o
   4   8  12       1777.51       1667.43       117.24 o
   5   8  12        109.20         63.94        83.08 o
   0   9  12        690.22        688.08        79.60 o
   1   9  12         47.65         -1.79        43.74 o
   2   9  12        436.26        494.78        67.20 o
   3   9  12        181.57        156.37        53.17 o
   4   9  12          5.73         63.27        82.52 o
   1  10  12        393.84        344.00       103.42 o
   2  10  12        220.91        256.70        95.17 o
  -2  -3  13        469.32        556.66        70.19 o
  -1  -3  13        144.85        164.39        32.48 o
   0  -3  13         14.49        -16.27        55.62 o
   1  -3  13        927.50       1044.43        77.95 o
  -2  -2  13        357.44        363.56       111.21 o
  -1  -2  13         40.76         19.44        26.14 o
   0  -2  13         70.62         86.93        36.59 o
   1  -2  13        821.55        894.39        70.30 o
   2  -2  13        149.34        100.24        46.90 o
  -3  -1  13        102.44         79.40        48.89 o
  -2  -1  13         15.65         -0.07        26.29 o
  -1  -1  13          5.09        -24.55        24.55 o
   0  -1  13         18.12         33.86        25.23 o
   1  -1  13        617.14        647.77        44.84 o
   2  -1  13        352.65        370.25        47.89 o
   3  -1  13        277.08        217.10        42.86 o
  -3   0  13        302.23        332.46        44.40 o
  -2   0  13        132.65        203.47        52.78 o
  -1   0  13       1313.24       1360.29        84.90 o
   0   0  13        479.20        528.32        93.44 o
   1   0  13        104.97        146.37        34.32 o
   2   0  13          1.41          2.27        28.38 o
   3   0  13        986.46       1015.54        75.12 o
   4   0  13         37.74        -53.60        53.60 o
  -3   1  13         22.11         -6.73        28.32 o
  -2   1  13         27.55        -14.53        25.95 o
  -1   1  13        311.52        342.24        41.99 o
   0   1  13        902.05       1038.12       114.63 o
   1   1  13         19.60          2.56        25.62 o
   2   1  13        182.32        154.00        28.56 o
   3   1  13       1720.58       1844.76       107.12 o
   4   1  13        419.11        403.26        50.82 o
  -3   2  13         74.41         79.22        35.90 o
  -2   2  13         51.87         76.73        31.19 o
  -1   2  13        714.49        837.43        98.09 o
   0   2  13        144.48        199.61        36.35 o
   1   2  13          8.88          7.63        52.73 o
   2   2  13         47.00         35.05        29.10 o
   3   2  13        765.81        773.37        76.17 o
   4   2  13        228.97        250.68        35.07 o
  -3   3  13        288.81        314.64        45.31 o
  -2   3  13        490.34        565.88        54.95 o
  -1   3  13        568.66        539.58        54.35 o
   0   3  13        305.27        315.49       165.22 o
   1   3  13        548.05        504.25        52.02 o
   2   3  13         87.92         55.82        24.70 o
   3   3  13       1880.30       1846.20       119.70 o
   4   3  13         14.45         -1.95        27.30 o
  -3   4  13        145.46        223.33        71.43 o
  -2   4  13         39.04         54.83        32.98 o
  -1   4  13         73.89         71.07        33.97 o
   0   4  13        511.06        378.00        49.31 o
   1   4  13        627.48        602.83        78.51 o
   2   4  13         67.80         25.71        32.47 o
   3   4  13         21.66        -13.52        47.47 o
   4   4  13        225.41        276.45        37.94 o
  -2   5  13        616.17        568.23       138.02 o
  -1   5  13         25.27        -14.78        30.41 o
   0   5  13          2.30        -24.04        42.47 o
   1   5  13        557.69        662.92        81.90 o
   2   5  13          4.58          7.98        32.83 o
   3   5  13         71.05         88.74        30.24 o
   4   5  13         96.23         25.46        41.59 o
  -2   6  13        542.51        613.05       145.48 o
  -1   6  13        123.43        115.27        77.54 o
   0   6  13        194.79        202.52        77.82 o
   1   6  13        880.63        992.31       119.06 o
   2   6  13        711.09        759.77       111.74 o
   3   6  13        235.34        210.67        80.67 o
   4   6  13         32.77         -3.39        54.86 o
  -1   7  13         36.93         31.94        42.21 o
   0   7  13        154.92        161.62        60.43 o
   1   7  13          7.02        -20.77        40.67 o
   2   7  13        250.52        182.67        49.40 o
   3   7  13        348.57        350.26        59.52 o
   4   7  13         46.57         -1.85        72.99 o
   0   8  13         37.51         70.68        47.90 o
   1   8  13       1133.02       1093.06        92.88 o
   2   8  13          9.80         12.20        44.57 o
   3   8  13        296.07        279.09        56.75 o
   0  -1  14        457.34        586.16        52.53 o
   1  -1  14        990.80       1058.92       118.96 o
  -1   0  14        309.59        295.64        42.22 o
   0   0  14         48.34         52.21        29.66 o
   1   0  14         49.80         76.23        29.74 o
   2   0  14        297.13        279.89        47.77 o
  -1   1  14         57.34         27.73        44.55 o
   0   1  14        286.41        277.93       111.69 o
   1   1  14         24.81         26.22        27.82 o
   2   1  14        911.80        919.90        97.68 o
  -1   2  14       1705.40       1782.35       324.02 o
   0   2  14         13.77        -28.19        28.19 o
   1   2  14         99.43         76.92        32.52 o
   2   2  14        665.52        547.18        82.33 o
   3   2  14        984.25       1082.14       108.58 o
  -1   3  14         90.31        108.45        39.55 o
   0   3  14        147.41         89.07        40.62 o
   1   3  14         69.37         31.19        33.32 o
   2   3  14        129.17        110.36        65.55 o
   3   3  14        566.44        566.71        50.71 o
  -1   4  14       1393.66       1317.93       116.78 o
   0   4  14        487.07        405.02        53.57 o
   1   4  14         25.24         47.87        76.14 o
   2   4  14        892.66        782.81        73.72 o
   3   4  14        222.19        139.30        53.79 o
  -1   5  14        294.41        152.85        78.20 o
   0   5  14        328.55        306.04        69.77 o
   1   5  14        449.11        474.22        69.74 o
   2   5  14        170.20        114.22        52.18 o
   3   5  14        724.01        806.93       172.14 o
   0   6  14        531.02        369.83        97.82 o
   1   6  14         32.62         46.87        47.54 o
   2   6  14        469.43        486.70        63.63 o
                                                
