# Supplementary material for: Crystal structures of (μ2-η2,η2-4-hydroxybut-2-yn-1-yl 2-bromo-2-methylpropanoate-κ4 C 2,C 3:C 2,C 3)bis[tricarbonylcobalt(II)](Co—Co) and [μ2-η2,η2-but-2-yne-1,4-diyl bis(2-bromo-2-methyl­propanoate)-κ4 C 2,C 3:C 2,C 3]bis[tricarbonylcobalt(II)](Co—Co)
Source: Acta Crystallogr Sect E Struct Rep Online. 2014 Jun 23;70(Pt 7):9–13. doi: 10.1107/S1600536814009659 (PMC4120535; doi:10.1107/S1600536814009659)
Supplement: Supplementary file 3 [file e-70-00009-2sup3.hkl]

#
# h,k,l, Fc-squared, Fo-squared, sigma(Fo-squared), status flag
#
data_2
_shelx_title ' RS125b in P-1'
_shelx_refln_list_code          4
_shelx_F_calc_maximum      205.06
_exptl_crystal_F_000       656.00
_reflns_d_resolution_high  0.6659

loop_
 _space_group_symop_operation_xyz
 'x, y, z'
 '-x, -y, -z'

_cell_length_a     9.3920
_cell_length_b    10.7100
_cell_length_c    13.2690
_cell_angle_alpha  71.314
_cell_angle_beta   71.973
_cell_angle_gamma  84.630

_shelx_F_squared_multiplier     1.000

loop_
 _refln_index_h
 _refln_index_k
 _refln_index_l
 _refln_F_squared_calc
 _refln_F_squared_meas
 _refln_F_squared_sigma
 _refln_observed_status
   2   0   0      11211.36      11440.18       133.63 o
   3   0   0       1789.57       1829.98        21.57 o
   4   0   0        968.96        932.18        24.14 o
   5   0   0       1248.17       1282.68        64.13 o
   6   0   0       3315.31       3454.89        59.87 o
   7   0   0        228.19        260.31        17.25 o
   8   0   0       5164.35       5091.92       121.15 o
   9   0   0        348.71        450.21       110.53 o
  10   0   0       1916.23       1747.55        75.15 o
  11   0   0         26.14          2.44        25.15 o
  12   0   0        377.95        455.62        92.01 o
  13   0   0        370.49        383.71        52.73 o
 -13   1   0        142.41        116.39        70.56 o
 -12   1   0        956.74        904.83        76.10 o
 -11   1   0         73.54         91.35        31.85 o
 -10   1   0         11.02         35.97        25.19 o
  -9   1   0         94.67         96.48        26.10 o
  -8   1   0         43.32         23.50        13.38 o
  -7   1   0        622.42        600.53        19.43 o
  -6   1   0       6270.61       6365.65       104.53 o
  -5   1   0       7784.05       7730.30       171.93 o
  -4   1   0       8907.39       8745.29       180.10 o
  -3   1   0      42051.37      42801.17       395.20 o
   2   1   0       1538.55       1583.14        15.86 o
   3   1   0       2832.53       3017.86        28.88 o
   4   1   0       4571.67       4598.91        57.13 o
   5   1   0      13302.42      13255.28       141.05 o
   6   1   0       1671.49       1665.99        36.43 o
   7   1   0       1170.42       1134.44        35.37 o
   8   1   0       2149.17       2101.95        72.48 o
   9   1   0        412.73        386.88        42.02 o
  10   1   0       3630.16       3688.71       111.23 o
  11   1   0          6.00         31.48        27.29 o
  12   1   0        710.22        740.64        98.16 o
  13   1   0        119.76        152.52        40.91 o
 -13   2   0         16.15        -23.43        28.40 o
 -12   2   0          1.00         22.65        30.15 o
 -11   2   0        204.34        172.53        43.25 o
 -10   2   0        277.01        214.92        56.61 o
  -9   2   0       2147.84       2066.60       119.43 o
  -8   2   0        235.57        250.95        20.81 o
  -7   2   0       1428.68       1345.22        39.16 o
  -6   2   0        347.26        345.80        26.52 o
  -5   2   0       2085.53       2045.23        93.10 o
  -4   2   0       2877.85       3091.70        52.96 o
  -3   2   0          0.59          0.77         3.58 o
  -2   2   0       8658.06       9021.27        78.21 o
  -1   2   0        456.95        494.15        12.07 o
   1   2   0      12937.67      13015.78       172.37 o
   2   2   0       1359.43       1404.50        13.47 o
   3   2   0       6383.16       6373.83        50.49 o
   4   2   0       8226.09       8461.09        76.12 o
   5   2   0         76.43        104.21        14.72 o
   6   2   0      11320.45      11352.02       216.62 o
   7   2   0        124.34        138.54        17.38 o
   8   2   0        150.92        232.09        32.44 o
   9   2   0        397.24        398.06        41.12 o
  10   2   0         14.82         31.98        23.58 o
  11   2   0         63.03         50.30        29.65 o
  12   2   0          6.58         15.99        29.83 o
  13   2   0        100.30        145.39        70.19 o
 -13   3   0          8.38         -6.86        42.50 o
 -12   3   0          1.11          8.77        30.31 o
 -11   3   0        192.56        171.67        50.59 o
 -10   3   0        187.24        199.33        46.17 o
  -9   3   0        424.93        332.32        48.15 o
  -8   3   0       1469.02       1440.25        43.90 o
  -7   3   0        729.67        699.09        25.87 o
  -6   3   0        224.10        217.08        15.44 o
  -5   3   0        577.50        543.08        24.44 o
  -4   3   0       2998.62       3015.52        48.01 o
  -3   3   0       3751.97       3758.90        48.11 o
  -2   3   0       2664.73       2781.22        31.88 o
  -1   3   0        268.61        279.07         7.35 o
   0   3   0        651.87        638.82        11.54 o
   1   3   0       3438.15       3523.82        30.73 o
   2   3   0       2864.85       2854.11        26.51 o
   3   3   0       6901.39       7291.18        60.10 o
   4   3   0        239.41        223.96         9.26 o
   5   3   0        647.94        646.21        23.36 o
   6   3   0       3151.59       3151.52        51.88 o
   7   3   0         17.20         13.37        13.28 o
   8   3   0         25.84         20.91        15.85 o
   9   3   0         40.00         29.23        23.14 o
  10   3   0        368.73        374.43        59.97 o
  11   3   0        838.41        950.28        85.31 o
  12   3   0        501.24        473.17        94.36 o
 -12   4   0       1085.97        997.34        72.49 o
 -11   4   0        260.78        243.93        52.51 o
 -10   4   0        708.12        628.23       163.71 o
  -9   4   0        231.18        236.85        42.96 o
  -8   4   0        279.19        302.59        30.11 o
  -7   4   0        606.24        578.62        20.45 o
  -6   4   0        176.75        150.97        20.33 o
  -5   4   0        746.21        714.37        21.89 o
  -3   4   0          4.52         11.31         5.02 o
  -2   4   0       1971.30       1956.83        27.28 o
  -1   4   0       1213.63       1310.55        17.94 o
   0   4   0         13.05         17.48         5.45 o
   1   4   0      10480.28      10779.38       112.36 o
   2   4   0       3106.47       3355.47        45.15 o
   3   4   0       8488.08       8396.24        96.53 o
   4   4   0        124.16        110.09        10.71 o
   5   4   0        274.13        269.80        15.05 o
   6   4   0        485.95        481.43        20.73 o
   7   4   0       1905.70       1956.11        42.37 o
   8   4   0         28.31         24.56        15.76 o
   9   4   0        530.43        570.04        38.03 o
  10   4   0        454.29        454.38        88.45 o
  11   4   0        360.61        490.48        87.64 o
  12   4   0        156.28        169.38        71.07 o
 -12   5   0         20.20        100.91       108.95 o
 -11   5   0        540.19        425.06        69.05 o
 -10   5   0         15.79         -2.96        32.58 o
  -9   5   0        452.43        460.54        56.74 o
  -8   5   0       1211.37       1173.08        46.36 o
  -7   5   0          1.02         -3.08        13.67 o
  -6   5   0       3974.19       3735.18        62.97 o
  -5   5   0        278.41        299.26        16.71 o
  -4   5   0       5022.19       5067.94        87.09 o
  -3   5   0       3786.58       3745.62        53.00 o
  -2   5   0       6318.76       6489.80        76.65 o
  -1   5   0       6844.86       6818.39        81.05 o
   0   5   0        155.50        128.73        11.39 o
   1   5   0         16.73         12.82         4.99 o
   2   5   0       1889.41       2009.12        31.80 o
   3   5   0        402.85        411.94        25.72 o
   4   5   0        506.63        578.56        23.96 o
   5   5   0         77.39         53.27        12.12 o
   6   5   0        655.11        623.98        27.54 o
   7   5   0        828.72        827.43        28.70 o
   8   5   0       2959.40       2886.73       119.92 o
   9   5   0        739.86        759.34        41.96 o
  10   5   0        371.69        325.94        48.38 o
  11   5   0         58.84        122.36        63.77 o
  12   5   0         26.32         57.84        63.68 o
 -12   6   0        536.98        582.50        80.97 o
 -11   6   0        635.35        620.20        77.07 o
 -10   6   0        973.27       1027.03        87.15 o
  -9   6   0        861.76        765.52        71.33 o
  -8   6   0       1836.56       1810.80        59.88 o
  -7   6   0        141.87        133.20        22.88 o
  -6   6   0       7537.05       7393.62       118.56 o
  -5   6   0       2107.71       2080.81        45.69 o
  -4   6   0       6712.39       6617.81        99.02 o
  -3   6   0          0.02         -5.94         6.43 o
  -2   6   0       1982.12       2017.66        46.89 o
  -1   6   0        349.77        359.56        16.10 o
   0   6   0        242.16        222.98        15.62 o
   1   6   0       4258.91       4613.83        73.69 o
   2   6   0      14121.94      14033.17       204.52 o
   3   6   0        265.37        233.28        15.71 o
   4   6   0      16896.53      16639.16       248.09 o
   5   6   0         47.82         38.29        12.53 o
   6   6   0       3492.27       3420.38        71.44 o
   7   6   0        461.65        544.47        33.35 o
   8   6   0        272.76        266.56        21.50 o
   9   6   0        760.24        700.34       143.94 o
  10   6   0        120.93        146.02        49.60 o
  11   6   0          8.87         -1.80        52.04 o
 -11   7   0         10.78         -6.90        37.20 o
 -10   7   0       1455.07       1539.95       102.61 o
  -9   7   0        399.53        405.06        59.77 o
  -8   7   0       1998.20       1910.80        76.23 o
  -7   7   0        275.68        233.07        57.52 o
  -6   7   0         10.87         18.16        16.66 o
  -5   7   0        569.06        604.17        27.42 o
  -4   7   0        937.49        977.91        33.35 o
  -3   7   0        459.66        472.44        16.61 o
  -2   7   0       7655.54       7494.19        94.89 o
  -1   7   0      11798.48      11947.81       136.58 o
   0   7   0       9882.90       9811.92       172.37 o
   1   7   0       5828.08       5574.81       107.62 o
   2   7   0       3634.93       3603.75        68.80 o
   3   7   0         67.94         64.44        11.29 o
   4   7   0        933.95        911.17        39.68 o
   5   7   0         82.48        104.84        19.72 o
   6   7   0       2222.56       2354.64       107.15 o
   7   7   0        860.97        779.87        43.80 o
   8   7   0        492.77        596.65        72.98 o
   9   7   0       1317.70       1343.50        76.16 o
  10   7   0         75.64        114.08        38.61 o
  11   7   0         27.73         -4.04        36.02 o
 -11   8   0         17.10         44.23        42.79 o
 -10   8   0          0.32         38.89        39.57 o
  -9   8   0         98.06         71.83        42.21 o
  -8   8   0          6.58         40.75        23.87 o
  -7   8   0        722.15        669.22        53.49 o
  -6   8   0        104.17         73.22        23.84 o
  -5   8   0       4348.12       4187.59       103.42 o
  -4   8   0        381.71        364.37        20.87 o
  -3   8   0       2595.63       2483.94        48.07 o
  -2   8   0        836.39        830.57        26.78 o
  -1   8   0         74.18         78.11        12.16 o
   0   8   0        448.31        410.19        20.02 o
   1   8   0        225.22        214.74        22.42 o
   2   8   0        884.42        903.31        57.79 o
   3   8   0       1277.79       1200.65        44.97 o
   4   8   0          4.99          1.97        15.18 o
   5   8   0       1594.14       1537.15        56.07 o
   6   8   0         74.61         44.09        20.60 o
   7   8   0         89.13         75.14        23.83 o
   8   8   0       1014.23       1192.46        50.55 o
   9   8   0        259.39        264.97        66.39 o
  10   8   0       1633.34       1672.01        97.44 o
  11   8   0         15.32         43.25        49.58 o
 -10   9   0         15.97         36.49        46.24 o
  -9   9   0        692.42        783.13        83.28 o
  -8   9   0        122.62        164.17        32.39 o
  -7   9   0        442.86        396.47        88.84 o
  -6   9   0          9.59          9.71        20.54 o
  -5   9   0         19.91         11.08        16.67 o
  -4   9   0        884.57        849.85        30.57 o
  -3   9   0         88.68         99.79        14.81 o
  -2   9   0        473.02        459.99        23.16 o
  -1   9   0        433.81        420.82        22.11 o
   0   9   0        817.28        832.75        37.21 o
   1   9   0       1013.95        983.82        43.16 o
   2   9   0        317.05        345.94        49.05 o
   3   9   0       1054.58        964.12        44.08 o
   4   9   0        292.58        300.65        50.98 o
   5   9   0        576.02        584.24        39.71 o
   6   9   0       1583.38       1612.49        69.16 o
   7   9   0        559.38        588.66        46.28 o
   8   9   0         81.44         89.50        29.12 o
   9   9   0          0.40         29.93        40.48 o
  10   9   0        156.00        153.12        59.42 o
  -9  10   0        140.43        150.28        57.56 o
  -8  10   0        711.11        595.86       288.82 o
  -7  10   0          7.64         34.41        44.06 o
  -6  10   0        192.76        203.29        37.60 o
  -5  10   0        100.42        122.02        22.56 o
  -4  10   0        813.73        746.67        37.13 o
  -3  10   0        766.72        768.56        36.35 o
  -2  10   0       1431.82       1379.29        44.73 o
  -1  10   0         95.42        117.92        21.15 o
   0  10   0        220.99        269.40        23.12 o
   1  10   0         54.36         45.55        15.36 o
   2  10   0        293.77        306.30        30.97 o
   3  10   0        517.74        460.53        36.44 o
   4  10   0          3.81         13.22        19.13 o
   5  10   0        939.23        794.95        48.00 o
   6  10   0         30.07         10.65        22.16 o
   7  10   0        465.84        463.28        44.51 o
   8  10   0        125.19        121.38        33.84 o
   9  10   0         23.24         18.02        43.77 o
  10  10   0         22.82         15.60        48.92 o
  -9  11   0        164.01        179.23        65.49 o
  -8  11   0         20.31         49.01        76.22 o
  -7  11   0        903.47       1006.91        51.87 o
  -6  11   0         41.91         59.22        27.93 o
  -5  11   0        864.43        875.32        52.39 o
  -4  11   0        585.89        634.94        43.00 o
  -3  11   0         50.95         60.67        22.03 o
  -2  11   0        413.55        422.15        38.84 o
  -1  11   0          1.69        -11.30        14.12 o
   0  11   0        118.42        149.09        21.09 o
   1  11   0       1472.95       1580.58        48.20 o
   2  11   0       1283.30       1356.98        44.91 o
   3  11   0       1489.79       1557.40        63.57 o
   4  11   0         30.27         31.55        23.18 o
   5  11   0          3.33          0.66        22.43 o
   6  11   0          8.11         -1.98        23.89 o
   7  11   0        148.18        155.82        34.74 o
   8  11   0         52.92         12.66        43.77 o
   9  11   0         66.27         37.01        49.44 o
  -8  12   0        622.42        584.10        89.79 o
  -7  12   0        379.13        334.77        45.38 o
  -6  12   0        298.44        337.69        53.86 o
  -5  12   0         28.48         10.05        45.67 o
  -4  12   0        679.82        766.22        42.20 o
  -3  12   0        344.32        335.61        30.69 o
  -2  12   0       4791.31       4697.96        95.63 o
  -1  12   0        534.47        524.00        41.22 o
   0  12   0       2824.52       2903.68        82.12 o
   1  12   0         39.81         37.67        35.86 o
   2  12   0          4.06         12.84        21.80 o
   3  12   0          1.35         10.46        23.44 o
   4  12   0          6.87        -19.46        22.73 o
   5  12   0        169.87        200.52        36.94 o
   6  12   0       1156.28       1184.35       122.45 o
   7  12   0         44.20         17.82        33.40 o
  -7  13   0        104.75         71.28        37.91 o
  -6  13   0       1965.50       2081.67        92.44 o
  -5  13   0        267.35        213.33       145.96 o
  -4  13   0        723.08        649.56        55.47 o
  -3  13   0        478.22        484.54        37.02 o
  -2  13   0         16.84         20.37        20.50 o
  -1  13   0         34.33         46.20        20.39 o
   0  13   0        298.59        304.20        43.29 o
   1  13   0          9.98         -1.58        22.69 o
   2  13   0       1597.38       1694.05        73.01 o
   3  13   0       1752.73       1774.83        76.43 o
   4  13   0       1163.43       1118.18        65.57 o
   5  13   0        552.42        485.78        50.18 o
   6  13   0        101.56         70.32        34.62 o
  -5  14   0         22.08         36.09        35.21 o
  -4  14   0        247.49        186.04        43.05 o
  -3  14   0        563.78        482.57        69.44 o
  -2  14   0        215.62        207.14        63.68 o
  -1  14   0       1155.72       1088.78       103.50 o
   0  14   0         42.98         41.05        46.81 o
   1  14   0        876.56        775.68        90.89 o
   2  14   0        207.17        290.20        41.97 o
   3  14   0         37.71         50.60        31.47 o
   4  14   0        756.76        852.55        79.99 o
   5  14   0          0.78         16.75        42.90 o
  -4 -14   1        431.10        412.52        67.38 o
  -3 -14   1         36.74         16.20        31.17 o
  -2 -14   1         24.22         21.00        29.66 o
  -1 -14   1        137.15         70.93        47.11 o
   0 -14   1        882.29       1032.52       103.37 o
   1 -14   1         55.54         69.92        51.42 o
   2 -14   1         67.37         25.54        52.08 o
   3 -14   1        139.52        227.66        63.90 o
   4 -14   1          4.46         58.37        52.08 o
  -6 -13   1         27.11        -29.82        29.82 o
  -5 -13   1         39.15         30.46        31.94 o
  -4 -13   1        395.86        382.88        47.46 o
  -3 -13   1        196.31        228.36        40.04 o
  -2 -13   1         54.88         39.60        34.13 o
  -1 -13   1         94.83         79.93        29.86 o
   0 -13   1         16.48         -3.54        24.14 o
   1 -13   1        435.92        471.43        50.56 o
   2 -13   1         63.94         61.76        28.87 o
   3 -13   1        216.17        208.54        30.49 o
   4 -13   1         91.21         99.28        28.12 o
   5 -13   1        482.51        455.70        53.32 o
   6 -13   1         45.48          7.03        32.74 o
  -7 -12   1        896.32        732.27        60.93 o
  -6 -12   1        205.76        267.21        42.32 o
  -5 -12   1         27.65         33.30        29.01 o
  -4 -12   1         17.09         13.05        24.38 o
  -3 -12   1        313.20        325.74        42.41 o
  -2 -12   1          7.51         21.93        23.42 o
  -1 -12   1          8.95        -17.55        21.65 o
   0 -12   1        599.93        565.48       117.76 o
   1 -12   1       1613.08       1531.43        52.29 o
   2 -12   1       1032.42        994.39        57.73 o
   3 -12   1        397.85        394.72        38.73 o
   4 -12   1        284.72        289.93        55.11 o
   5 -12   1          4.88         33.29        26.30 o
   6 -12   1        129.14        111.93        53.44 o
   7 -12   1          4.26        307.96       218.30 o
   8 -12   1         36.87          9.89        50.37 o
  -8 -11   1          3.62         21.80        41.88 o
  -7 -11   1        381.12        412.93        75.66 o
  -6 -11   1         23.73         38.31        28.08 o
  -5 -11   1        176.12        234.56        35.26 o
  -4 -11   1       1323.94       1344.03        62.58 o
  -3 -11   1         26.39         28.69        23.29 o
  -2 -11   1       4401.42       4258.76       107.74 o
  -1 -11   1        372.96        372.79        36.20 o
   0 -11   1        465.64        440.51        29.13 o
   1 -11   1          6.88          0.79        18.35 o
   2 -11   1         36.11         49.88        18.55 o
   3 -11   1        274.20        295.40        36.42 o
   4 -11   1        246.27        233.17        27.76 o
   5 -11   1         25.04          1.76        19.31 o
   6 -11   1       1050.48       1058.01        51.39 o
   7 -11   1        328.66        328.52        37.03 o
   8 -11   1        581.92        603.68        56.73 o
   9 -11   1          0.26         -7.80        31.98 o
  -9 -10   1        110.42        141.26        57.49 o
  -8 -10   1        163.44        153.96        52.92 o
  -7 -10   1        523.49        572.47        48.25 o
  -6 -10   1       1723.50       1686.92        69.10 o
  -5 -10   1        861.89        975.35        52.93 o
  -4 -10   1        547.79        591.73        52.28 o
  -3 -10   1          6.57          4.98        18.71 o
  -2 -10   1        170.68        144.62        18.62 o
  -1 -10   1        197.61        163.91        34.04 o
   0 -10   1        576.37        578.56        34.92 o
   1 -10   1       1567.35       1600.84        48.13 o
   2 -10   1       1968.38       1908.84        78.42 o
   3 -10   1       2523.41       2621.45        65.02 o
   4 -10   1       1483.10       1501.65        51.11 o
   5 -10   1        223.23        191.48        25.89 o
   6 -10   1       1608.37       1665.19        59.14 o
   7 -10   1         13.50         42.27        50.24 o
   8 -10   1       1652.24       1538.38        76.63 o
   9 -10   1          4.52         67.93        43.48 o
  10 -10   1        221.84        230.08       144.73 o
 -10  -9   1        273.99        187.58        62.01 o
  -9  -9   1        912.63        745.35        84.69 o
  -8  -9   1         87.13         23.07        38.76 o
  -7  -9   1         66.91         71.24        26.45 o
  -6  -9   1        166.73        156.21        28.85 o
  -5  -9   1          5.98         21.74        19.54 o
  -4  -9   1        125.72        141.93        33.64 o
  -3  -9   1       2500.18       2500.73       100.45 o
  -2  -9   1        497.69        379.29        47.91 o
  -1  -9   1       8175.60       7978.21       142.81 o
   0  -9   1         84.43        110.94        16.31 o
   1  -9   1       3763.74       3719.81        85.44 o
   2  -9   1       1136.07       1168.31        39.49 o
   3  -9   1       1115.64       1111.55        39.93 o
   4  -9   1       2679.62       2749.92        70.29 o
   5  -9   1       1349.23       1406.45        49.19 o
   6  -9   1        225.86        226.43        61.88 o
   7  -9   1       1232.90       1195.34        86.08 o
   8  -9   1        113.23        107.01        72.00 o
   9  -9   1        503.26        510.33       136.64 o
  10  -9   1          6.77        -35.60        35.60 o
 -10  -8   1        125.96        127.92        44.51 o
  -9  -8   1         18.04          6.33        29.77 o
  -8  -8   1        109.92        178.03        37.95 o
  -7  -8   1       1090.54       1144.06        55.63 o
  -6  -8   1        782.95        776.96        56.17 o
  -5  -8   1       3127.78       3139.72        82.96 o
  -4  -8   1       1105.03       1097.16        46.98 o
  -3  -8   1       1053.14       1049.84        44.17 o
  -2  -8   1          1.97          2.01         9.23 o
  -1  -8   1       2682.13       2670.55        59.49 o
   0  -8   1       1666.03       1567.13        41.00 o
   1  -8   1       1506.88       1473.12        40.36 o
   2  -8   1          4.02         10.22        11.09 o
   3  -8   1        547.77        561.42        28.46 o
   4  -8   1       2234.69       2185.93        55.50 o
   5  -8   1        498.60        494.11        38.68 o
   6  -8   1          3.52          9.19        19.58 o
   7  -8   1       1584.68       1495.94        65.34 o
   8  -8   1        426.11        410.82        65.59 o
   9  -8   1       2421.82       2440.22       122.21 o
  10  -8   1         85.10        102.49        46.09 o
  11  -8   1        378.40        459.33        75.26 o
 -11  -7   1         24.77         20.49        40.10 o
 -10  -7   1        598.77        540.28        60.89 o
  -9  -7   1         29.69         10.55        28.60 o
  -8  -7   1        569.00        568.00        52.15 o
  -7  -7   1         16.39        -14.59        14.59 o
  -6  -7   1        418.79        449.36        62.39 o
  -5  -7   1        222.83        265.77        26.75 o
  -4  -7   1        273.40        264.54        26.00 o
  -3  -7   1        946.26        888.51        38.70 o
  -2  -7   1        205.91        218.53        20.06 o
  -1  -7   1        260.44        233.14        26.13 o
   0  -7   1       2757.58       2767.44        53.63 o
   1  -7   1          7.50          6.99         9.41 o
   2  -7   1        951.97        959.57        52.70 o
   3  -7   1       2204.75       2253.62        37.96 o
   4  -7   1        875.14        935.65        26.80 o
   6  -7   1        373.38        338.63        70.74 o
   7  -7   1        570.82        637.30        56.52 o
   8  -7   1         31.71          1.19        20.48 o
   9  -7   1         36.08         10.52        31.68 o
  10  -7   1          8.68         -0.74        35.36 o
  11  -7   1          4.34        -22.83        35.15 o
 -11  -6   1         15.88         35.67        51.77 o
 -10  -6   1        981.42       1024.43        74.21 o
  -9  -6   1       1436.08       1487.71       157.58 o
  -8  -6   1       1730.12       1712.77        76.15 o
  -7  -6   1        703.27        757.92        36.99 o
  -6  -6   1         12.10         16.30        13.73 o
  -5  -6   1        455.17        479.67        26.88 o
  -4  -6   1        159.02        156.18        12.39 o
  -3  -6   1       3181.63       3042.37        68.38 o
  -2  -6   1        393.61        404.40        19.26 o
  -1  -6   1        126.12        152.91         8.15 o
   0  -6   1         16.12          8.48         7.80 o
   1  -6   1        240.94        200.05        15.09 o
   2  -6   1         42.53         25.51         5.90 o
   3  -6   1         58.39         90.06        12.89 o
   4  -6   1        478.49        447.28        28.68 o
   5  -6   1       1291.21       1311.29        35.26 o
   6  -6   1       1348.06       1340.93        65.95 o
   7  -6   1       1503.09       1449.90        56.78 o
   8  -6   1         44.96         19.64        23.63 o
   9  -6   1         80.04         57.43        32.93 o
  10  -6   1        891.31        873.52        80.50 o
  11  -6   1         34.30         -3.90        34.58 o
  12  -6   1         23.92          4.57        93.04 o
 -11  -5   1        272.23        180.02        69.97 o
 -10  -5   1        151.97         99.73        36.95 o
  -9  -5   1        262.40        311.07        45.36 o
  -8  -5   1       2399.02       2336.43       126.27 o
  -7  -5   1        416.51        396.81        21.51 o
  -6  -5   1       1081.22       1094.07        32.92 o
  -5  -5   1       1422.91       1474.85        41.00 o
  -4  -5   1         84.07        108.21        14.10 o
  -3  -5   1       3241.50       3338.35        47.24 o
  -2  -5   1        248.41        247.07        11.80 o
  -1  -5   1        293.35        287.59        19.28 o
   0  -5   1       8165.95       7949.40       115.90 o
   1  -5   1          0.71          4.26         7.69 o
   2  -5   1      14167.22      14177.27       171.04 o
   3  -5   1       1697.98       1776.20        32.11 o
   4  -5   1       2733.84       2797.02        47.82 o
   5  -5   1          2.31         -1.98         6.45 o
   6  -5   1        482.58        474.94        32.52 o
   7  -5   1        273.86        283.32        27.34 o
   8  -5   1        672.47        664.16        38.44 o
   9  -5   1        632.49        512.25        59.65 o
  10  -5   1        598.92        544.11        78.28 o
  11  -5   1        505.85        465.06        68.46 o
  12  -5   1        163.24        164.34        50.40 o
 -12  -4   1        913.46       1064.87       131.46 o
 -11  -4   1        219.90        188.90        68.17 o
 -10  -4   1        967.67        879.18        67.24 o
  -9  -4   1         82.99         73.79        21.75 o
  -8  -4   1        130.56        149.43        22.42 o
  -7  -4   1       1317.34       1344.12        34.88 o
  -6  -4   1         54.60         53.13        10.85 o
  -5  -4   1        577.11        550.04        28.14 o
  -4  -4   1      15372.40      15369.93       142.81 o
  -3  -4   1       3438.53       3214.09        44.30 o
  -2  -4   1      10975.55      10779.05       112.84 o
  -1  -4   1       4997.44       4855.00        84.08 o
   0  -4   1        355.33        321.47        10.99 o
   1  -4   1          4.33          4.63         2.87 o
   2  -4   1       2276.87       2437.46        31.30 o
   3  -4   1       3705.00       3823.55        51.04 o
   4  -4   1       1516.50       1481.82        29.54 o
   5  -4   1       2609.22       2491.92        65.97 o
   6  -4   1        586.47        547.21        31.74 o
   7  -4   1       1077.35       1051.72        40.83 o
   8  -4   1        916.45        943.72        41.02 o
   9  -4   1        478.59        489.41        56.38 o
  10  -4   1       1199.88       1370.50        87.46 o
  11  -4   1        345.37        317.89       121.87 o
  12  -4   1        867.37        913.77        93.70 o
  13  -4   1         15.83         19.48        34.78 o
 -12  -3   1         87.98        121.65        67.20 o
 -11  -3   1          5.87        -18.11        46.89 o
 -10  -3   1         27.44         29.85        25.67 o
  -9  -3   1        813.72        880.62        44.61 o
  -8  -3   1       1150.79       1088.44        43.98 o
  -7  -3   1      12448.49      12252.98       173.90 o
  -6  -3   1        656.23        645.89        18.74 o
  -5  -3   1       7937.27       8095.95       134.96 o
  -4  -3   1       1744.33       1723.99        24.69 o
  -3  -3   1        978.86       1059.13        22.60 o
  -2  -3   1        584.03        566.55        12.13 o
  -1  -3   1         60.08         79.81         6.07 o
   0  -3   1      12936.34      13500.03       140.12 o
   1  -3   1      18451.03      18978.77       133.66 o
   2  -3   1       2425.24       2621.50        26.80 o
   3  -3   1      31921.29      32503.89       273.67 o
   5  -3   1       5519.28       5533.41        77.66 o
   6  -3   1       3531.05       3392.75        84.23 o
   7  -3   1       2012.92       1955.62        53.75 o
   8  -3   1       6641.75       6404.16       118.22 o
   9  -3   1       1438.62       1395.69        80.47 o
  10  -3   1        114.30        230.34        95.42 o
  11  -3   1        347.65        265.85        53.84 o
  12  -3   1         17.41        -12.63        29.55 o
  13  -3   1         68.18         77.24        37.71 o
 -12  -2   1          1.17         -3.03        51.95 o
 -11  -2   1       2526.16       2561.53        97.13 o
 -10  -2   1        292.39        368.45        43.50 o
  -9  -2   1        396.86        396.11        42.48 o
  -8  -2   1        143.48        139.24        25.22 o
  -7  -2   1        565.92        543.55        30.81 o
  -6  -2   1       3292.36       3268.64        83.97 o
  -5  -2   1         25.25         18.43         7.07 o
  -4  -2   1       1257.72       1304.78        19.80 o
  -3  -2   1      17008.68      17264.66       152.85 o
  -2  -2   1      23929.59      24614.33       231.26 o
  -1  -2   1      39172.93      38918.17       278.69 o
   0  -2   1       3836.66       4141.98        82.14 o
   1  -2   1       1440.37       1488.47        32.76 o
   2  -2   1        554.70        592.55         9.57 o
   3  -2   1       6408.83       6506.49        65.84 o
   4  -2   1       3875.27       3770.01        73.81 o
   5  -2   1      10527.28      10466.22       157.33 o
   6  -2   1        748.51        707.48        16.43 o
   7  -2   1        821.37        796.63        39.33 o
   8  -2   1        385.64        405.42        26.39 o
   9  -2   1        102.75         83.20        43.25 o
  10  -2   1          7.14        -16.22        28.08 o
  11  -2   1       2548.68       2280.84        90.65 o
  12  -2   1         80.58         54.90        31.05 o
  13  -2   1       1331.42       1325.85        81.98 o
 -12  -1   1        232.97        184.74        39.13 o
 -11  -1   1         52.00         48.66        29.77 o
 -10  -1   1        191.01        212.24        36.05 o
  -9  -1   1        745.99        755.50        51.46 o
  -8  -1   1         12.25         12.56        17.91 o
  -7  -1   1       1359.36       1223.70        51.37 o
  -6  -1   1       7039.35       6761.81       106.05 o
  -5  -1   1       1162.88       1244.77        41.08 o
  -4  -1   1       4077.51       4185.54        61.98 o
  -3  -1   1       5432.74       5487.84        54.31 o
  -2  -1   1       2118.37       2288.47        23.60 o
  -1  -1   1      19410.27      19456.08       173.34 o
   2  -1   1        371.36        241.07        17.58 o
   3  -1   1        541.47        530.56        14.87 o
   4  -1   1       1112.43       1079.80        66.34 o
   5  -1   1        144.26        179.96        12.34 o
   6  -1   1         21.58         13.51         7.14 o
   7  -1   1       7072.32       6923.12       168.31 o
   8  -1   1        594.50        625.22        35.97 o
   9  -1   1       3673.89       3622.38       102.97 o
  10  -1   1          1.89          7.22        22.70 o
  11  -1   1        266.04        282.60        41.75 o
  12  -1   1         33.32         19.96        30.35 o
  13  -1   1          5.00         30.11        32.48 o
 -12   0   1         75.23         78.84        35.52 o
 -11   0   1          0.06         -5.82        25.40 o
 -10   0   1        221.31        246.87        38.19 o
  -9   0   1       1212.51       1184.49        89.20 o
  -8   0   1        133.32        132.63        25.47 o
  -7   0   1        156.47        151.92        29.80 o
  -6   0   1        771.93        739.86        40.97 o
  -5   0   1       4333.17       4177.67        67.15 o
  -4   0   1        492.74        497.90        12.88 o
  -3   0   1       1088.52       1169.91        17.74 o
  -2   0   1       1075.75       1083.71        16.78 o
   0   0   1          4.80          0.56         1.20 o
   2   0   1       3122.23       3298.14        65.10 o
   3   0   1       1109.07       1125.63        17.48 o
   4   0   1       5633.56       5698.68        89.16 o
   5   0   1       2173.27       2252.53        47.59 o
   6   0   1        699.53        711.76        23.93 o
   7   0   1        285.96        314.11        22.23 o
   8   0   1         35.43         48.51        19.95 o
   9   0   1        102.75         81.37        53.25 o
  10   0   1        461.20        477.38        57.07 o
  11   0   1        557.39        626.32        75.86 o
  12   0   1         93.26        132.24        37.18 o
  13   0   1         22.27          8.02        33.58 o
 -13   1   1         81.94         82.80        45.97 o
 -12   1   1        119.24         98.30        36.02 o
 -11   1   1        648.11        661.97        56.85 o
 -10   1   1          7.89         11.39        23.42 o
  -8   1   1         86.61        105.59        25.82 o
  -7   1   1         79.21         31.33        16.73 o
  -6   1   1       2182.57       2141.66        49.75 o
  -5   1   1        533.52        476.81        14.69 o
  -4   1   1       8552.74       8581.35       122.47 o
  -3   1   1        960.77       1005.16        17.30 o
  -2   1   1      15962.10      16977.40       199.73 o
   1   1   1         60.77         60.69         2.97 o
   2   1   1         21.05         33.63         3.05 o
   3   1   1        918.72        949.23        12.90 o
   4   1   1      13439.18      13540.90       152.62 o
   5   1   1        235.68        231.92        11.89 o
   6   1   1       8453.56       8455.57       116.44 o
   7   1   1        777.73        762.82        62.67 o
   8   1   1         14.51         24.84        17.77 o
   9   1   1        949.97        933.05       111.41 o
  10   1   1         21.02         23.39        28.72 o
  11   1   1          4.66         17.51        25.57 o
  12   1   1         27.29         31.08        29.40 o
  13   1   1        497.10        459.47        55.16 o
 -13   2   1        271.60        236.14        59.33 o
 -12   2   1         16.26         48.00        42.52 o
 -11   2   1        313.02        302.34        47.75 o
 -10   2   1       1450.54       1367.38       116.38 o
  -9   2   1        418.45        410.72        51.84 o
  -8   2   1       2886.81       2774.57       105.22 o
  -7   2   1        173.07        184.02        10.00 o
  -6   2   1        912.93        876.81        26.32 o
  -5   2   1       1243.93       1289.11        39.04 o
  -4   2   1        517.14        559.01        44.16 o
  -2   2   1       1469.67       1550.68        24.40 o
  -1   2   1       4534.14       4975.04       127.98 o
   1   2   1      26105.44      26278.70       204.96 o
   2   2   1       4845.87       4970.85        31.83 o
   3   2   1       1527.99       1491.76        14.94 o
   4   2   1        213.64        187.94         8.94 o
   5   2   1       1892.20       1847.15        33.84 o
   6   2   1       2475.40       2490.47        43.53 o
   7   2   1          0.06         -5.06        13.81 o
   8   2   1         14.69          8.09        17.91 o
   9   2   1       1428.72       1511.59       109.17 o
  10   2   1         58.04        105.79        28.42 o
  11   2   1        856.27        849.49        60.65 o
  12   2   1         18.67         28.51        29.89 o
  13   2   1          6.47         65.92        35.27 o
 -12   3   1        667.38        580.98        59.60 o
 -11   3   1        853.81        872.02       102.71 o
 -10   3   1        435.36        430.91        58.89 o
  -9   3   1        598.54        628.07        60.54 o
  -8   3   1          1.80         -5.63        15.43 o
  -7   3   1        209.48        198.44        15.13 o
  -6   3   1       1040.53       1111.97        30.69 o
  -5   3   1      12739.61      12822.96       179.88 o
  -4   3   1       2005.53       2003.35        41.89 o
  -3   3   1      18461.01      18623.52       199.80 o
  -2   3   1      12266.68      12813.57       133.36 o
  -1   3   1       4479.25       4633.99       106.94 o
   0   3   1       3141.12       3224.15        42.95 o
   1   3   1       4434.97       4513.90        35.84 o
   2   3   1      21100.37      21417.42       137.39 o
   3   3   1         96.44         96.71         5.32 o
   4   3   1       3032.69       3105.22        39.09 o
   5   3   1       3126.18       2938.53        46.31 o
   6   3   1        190.80        172.51        17.94 o
   7   3   1       3574.46       3411.10        71.61 o
   8   3   1        555.57        494.97        32.32 o
   9   3   1       1221.44       1192.60        61.26 o
  10   3   1       2617.86       2685.77        94.24 o
  11   3   1        842.79        833.34        61.94 o
  12   3   1        654.10        748.95        69.02 o
  13   3   1         59.83         95.72        63.46 o
 -12   4   1          5.41         -4.05        30.96 o
 -11   4   1          5.59          9.75        36.12 o
 -10   4   1         20.07          9.51        31.69 o
  -9   4   1       2715.76       2643.12       112.84 o
  -8   4   1        750.43        765.52        61.82 o
  -7   4   1       5285.31       5019.48        99.01 o
  -6   4   1        285.45        283.20        18.35 o
  -5   4   1       9210.49       9028.01       167.85 o
  -4   4   1        100.19         94.32        10.34 o
  -3   4   1       1147.93       1228.89        26.55 o
  -2   4   1        986.98        937.73        17.01 o
  -1   4   1      11418.87      11642.92       108.69 o
   0   4   1       1407.94       1497.41        24.07 o
   1   4   1      18196.79      18326.52       326.05 o
   2   4   1       9640.90       9808.83        96.96 o
   3   4   1      12961.22      13499.32       114.63 o
   4   4   1       1316.57       1330.08        27.08 o
   5   4   1       7797.15       7971.07        95.62 o
   6   4   1       2324.17       2326.06        45.73 o
   7   4   1       5814.91       5600.72        99.30 o
   8   4   1        692.42        684.28        36.41 o
   9   4   1       1202.56       1243.63        50.15 o
  10   4   1         34.97         57.74        27.03 o
  11   4   1         60.96         63.49        30.87 o
  12   4   1          5.61         80.38        55.42 o
  13   4   1        111.98        203.18        72.69 o
 -12   5   1        350.89        374.98       143.76 o
 -11   5   1        678.12        647.41        76.93 o
 -10   5   1        467.02        550.21        67.75 o
  -9   5   1        682.48        750.18        68.80 o
  -8   5   1         50.95         17.34        42.46 o
  -7   5   1        435.24        434.80        20.17 o
  -6   5   1        995.16        921.87        27.96 o
  -5   5   1       1966.87       1832.69        39.93 o
  -4   5   1       1313.49       1247.73        53.73 o
  -3   5   1         36.80         28.47         6.98 o
  -2   5   1       9060.78       9151.15       102.04 o
  -1   5   1        743.36        759.74        20.64 o
   0   5   1       1501.22       1464.89        53.62 o
   1   5   1       5080.36       4873.67        65.89 o
   2   5   1          3.18         -0.54         4.93 o
   3   5   1       9329.23       9003.06       141.55 o
   4   5   1         63.32         53.96        10.65 o
   5   5   1       2895.49       3105.81        55.23 o
   6   5   1        412.02        401.30        19.88 o
   7   5   1         96.06        118.03        17.16 o
   8   5   1          0.53          7.06        15.81 o
   9   5   1        151.67        179.77        26.26 o
  10   5   1         23.36         77.42        29.77 o
  11   5   1       1189.08       1407.64       133.17 o
  12   5   1        357.01        237.90        71.81 o
 -12   6   1         52.38        -39.07        45.05 o
 -11   6   1        232.01        153.58        48.50 o
 -10   6   1        600.41        548.69       101.61 o
  -9   6   1        167.84        189.38        46.36 o
  -8   6   1        142.71        140.19        38.61 o
  -7   6   1        215.36        231.65        24.75 o
  -6   6   1        852.45        877.35        29.35 o
  -5   6   1        429.32        404.44        22.36 o
  -4   6   1        656.72        605.91        24.66 o
  -3   6   1        601.13        607.15        19.54 o
  -2   6   1        534.47        514.04        17.64 o
  -1   6   1       4738.04       4436.52        68.98 o
   0   6   1        323.51        317.50        20.11 o
   1   6   1       1197.04       1186.99        30.67 o
   2   6   1         82.27         76.15         8.30 o
   3   6   1        761.00        754.38        22.10 o
   4   6   1         61.19         68.80        15.32 o
   5   6   1         11.90         21.13        11.01 o
   6   6   1        174.23        167.23        19.51 o
   7   6   1        247.48        261.92        19.76 o
   8   6   1       2141.57       2154.84        49.91 o
   9   6   1       1290.95       1400.10        68.32 o
  10   6   1         44.91         27.16        41.16 o
  11   6   1        127.16        107.37        61.40 o
  12   6   1         72.08        133.83        68.69 o
 -11   7   1         58.58         78.41        45.32 o
 -10   7   1         56.37         26.67        36.22 o
  -9   7   1        608.52        585.28        67.82 o
  -8   7   1        326.34        318.50        53.31 o
  -7   7   1         40.41         57.35        19.92 o
  -6   7   1          4.80         14.94        11.81 o
  -5   7   1       2460.54       2387.21        52.74 o
  -4   7   1        122.35        134.36        16.24 o
  -3   7   1          0.12          3.77         7.61 o
  -2   7   1       1589.75       1661.06        27.54 o
  -1   7   1       1435.97       1473.01        36.97 o
   0   7   1       4571.22       4653.91        75.24 o
   1   7   1        503.40        525.80        23.32 o
   2   7   1         20.23         17.93        10.10 o
   3   7   1        321.56        346.96        18.20 o
   4   7   1        680.42        652.71        35.56 o
   5   7   1          0.88         -8.24        13.22 o
   6   7   1        607.66        730.92        45.41 o
   7   7   1        179.33        165.19        22.61 o
   8   7   1       1589.07       1502.75        52.79 o
   9   7   1        150.69        195.19        37.91 o
  10   7   1        349.81        335.90        82.89 o
  11   7   1        337.30        317.14        81.04 o
 -11   8   1        286.47        256.25        68.03 o
 -10   8   1          8.44         16.91        38.48 o
  -9   8   1        273.01        243.45        87.75 o
  -8   8   1         89.73         86.45        42.39 o
  -7   8   1        588.95        544.06        58.94 o
  -6   8   1       3447.96       3237.90        72.58 o
  -5   8   1         85.52        103.95        17.01 o
  -4   8   1       5202.01       5137.10        89.60 o
  -3   8   1        588.37        609.83        24.32 o
  -2   8   1        242.14        240.05        16.76 o
  -1   8   1         33.47         38.28        12.08 o
   0   8   1        184.91        185.16        17.06 o
   1   8   1        950.53        917.55        48.05 o
   2   8   1        512.47        539.15        26.43 o
   3   8   1        901.40        887.50        27.96 o
   4   8   1       2031.27       1976.57        59.53 o
   5   8   1       3642.17       3642.84       125.15 o
   6   8   1         95.20        132.16        24.13 o
   7   8   1        135.86        102.80        25.10 o
   8   8   1         55.28         64.15        23.59 o
   9   8   1        452.02        466.88        52.20 o
  10   8   1         47.32         66.13        35.09 o
  11   8   1         25.78         34.30        36.51 o
 -10   9   1        303.40        283.57        62.49 o
  -9   9   1       1204.57       1221.96        96.98 o
  -8   9   1        967.36        848.40       225.33 o
  -6   9   1        512.78        356.59       175.34 o
  -5   9   1        174.70        180.36        21.15 o
  -4   9   1        154.15        120.52        15.85 o
  -3   9   1         11.30         20.48        11.08 o
  -2   9   1       1016.14        941.92        33.67 o
  -1   9   1       3316.02       3233.05        56.77 o
   0   9   1        637.96        637.64        30.00 o
   1   9   1       7691.36       7432.93       115.47 o
   2   9   1       1153.50       1159.60        45.19 o
   3   9   1        154.44        139.07        22.11 o
   4   9   1       2650.20       2630.39        84.67 o
   5   9   1          4.38         14.57        33.29 o
   6   9   1       2401.99       2504.13        77.96 o
   7   9   1         84.11        108.91        26.55 o
   8   9   1        123.22        153.70        31.34 o
   9   9   1        621.60        505.60        71.33 o
  10   9   1         32.63        -33.40        37.31 o
  11   9   1         50.76         43.77        47.69 o
  -9  10   1         59.37         63.16        58.17 o
  -8  10   1         36.89         73.71        76.82 o
  -7  10   1        175.26        171.03        32.96 o
  -6  10   1         58.86         34.08        19.63 o
  -5  10   1       2231.33       2272.41        59.49 o
  -4  10   1        366.28        391.10        38.93 o
  -3  10   1       7297.99       7151.49       101.43 o
  -2  10   1         73.10         90.30        15.30 o
  -1  10   1       3607.73       3463.05        62.27 o
   0  10   1       1133.47       1104.73        34.08 o
   1  10   1       1342.93       1246.18        50.19 o
   2  10   1       1011.62       1140.73        79.92 o
   3  10   1       2276.49       2359.30        71.68 o
   4  10   1          7.87        -13.61        17.77 o
   5  10   1       1935.97       2007.13        70.51 o
   6  10   1        829.25        866.40        51.20 o
   7  10   1        414.60        404.92        41.65 o
   8  10   1          8.18         25.73        26.63 o
   9  10   1       1040.04       1014.90        91.55 o
  10  10   1         53.19        104.38        53.71 o
  -8  11   1        861.99        745.37       205.73 o
  -7  11   1        562.93        617.56        73.07 o
  -6  11   1       1084.39       1069.02        49.18 o
  -5  11   1        353.08        387.56        42.05 o
  -4  11   1         41.03         35.03        15.55 o
  -3  11   1       2191.56       2189.13        51.98 o
  -2  11   1         57.26         53.12        14.97 o
  -1  11   1        924.45        948.79        34.92 o
   0  11   1        400.38        430.08        28.24 o
   1  11   1        369.38        349.22        26.65 o
   2  11   1       1938.88       1941.40        66.95 o
   3  11   1         35.03         35.59        21.53 o
   4  11   1        119.19        107.85        26.56 o
   5  11   1       1942.15       1986.54        73.46 o
   6  11   1          4.54          9.84        24.78 o
   7  11   1       2054.49       2297.19       117.41 o
   8  11   1         32.13         48.69        33.75 o
   9  11   1        133.57        166.22        59.24 o
  -8  12   1         81.34         61.35        51.64 o
  -7  12   1        191.76        265.88        42.64 o
  -6  12   1          9.47         15.05        34.04 o
  -5  12   1        110.46        116.47        25.28 o
  -4  12   1        116.79        145.37        25.06 o
  -3  12   1        161.07        199.91        38.49 o
  -2  12   1        806.64        799.29        39.70 o
  -1  12   1        348.79        356.05        29.16 o
   0  12   1        376.41        347.09        49.97 o
   1  12   1        656.95        614.92        44.74 o
   2  12   1        904.51        831.12        38.78 o
   3  12   1       1222.48       1251.83        59.07 o
   4  12   1        191.46        211.02        44.50 o
   5  12   1        219.12        253.35        37.87 o
   6  12   1          1.61         11.76        28.81 o
   7  12   1         14.92         32.90        29.85 o
   8  12   1          0.28          5.87        30.58 o
  -7  13   1        501.13        551.00        89.09 o
  -6  13   1          8.70         45.98        46.81 o
  -5  13   1        340.19        308.25        44.90 o
  -4  13   1        199.07        174.09        37.38 o
  -3  13   1        271.83        294.22        67.00 o
  -2  13   1        240.00        216.81        37.62 o
  -1  13   1         19.46          0.13        18.09 o
   0  13   1        297.70        273.53        28.80 o
   1  13   1         75.52         53.29        25.42 o
   2  13   1        141.02        155.70        31.05 o
   3  13   1         75.96        142.33        39.36 o
   4  13   1        234.20        271.49        39.47 o
   5  13   1        115.04         53.86        37.95 o
   6  13   1          2.39         -7.60        28.44 o
   7  13   1          3.96         20.26        32.77 o
  -5  14   1          2.01         26.86        33.82 o
  -4  14   1          1.61        -19.72        30.31 o
  -3  14   1         47.03         32.28        30.99 o
  -2  14   1        466.72        429.03        60.63 o
  -1  14   1          6.04         10.11        45.88 o
   0  14   1       1147.17       1276.53       107.37 o
   1  14   1         48.00         90.01        48.65 o
   2  14   1          1.38         35.16        46.63 o
   3  14   1         28.43         40.74        50.06 o
   4  14   1        240.89        195.67        63.42 o
   5  14   1        223.55        250.03        67.24 o
  -3 -14   2         10.62        -20.74        39.29 o
  -2 -14   2         22.46        -36.96        36.96 o
  -1 -14   2        834.45        830.75       147.87 o
   0 -14   2          0.06          3.56        45.84 o
   1 -14   2       1168.91       1141.56        75.92 o
   2 -14   2          4.00         -0.18        29.98 o
  -5 -13   2        454.78        383.46        65.90 o
  -4 -13   2        551.84        640.73        57.13 o
  -3 -13   2        776.98        824.19        60.37 o
  -2 -13   2        376.40        426.44        49.40 o
  -1 -13   2        338.96        340.77        43.21 o
   0 -13   2        410.79        358.70        43.86 o
   1 -13   2        848.11        867.66        58.27 o
   2 -13   2        345.22        253.94        40.45 o
   3 -13   2        808.58        799.49        59.17 o
   4 -13   2        187.74        143.59        48.35 o
   5 -13   2        274.23        263.34        42.25 o
   6 -13   2        330.35        347.58        63.63 o
  -6 -12   2        361.26        339.29        68.65 o
  -5 -12   2        480.20        475.43        49.82 o
  -4 -12   2         18.06         19.87        30.41 o
  -3 -12   2       1277.24       1254.67       100.03 o
  -2 -12   2          2.79         16.20        23.62 o
  -1 -12   2        301.67        260.25        36.75 o
   0 -12   2       1143.20       1167.80        60.91 o
   1 -12   2        114.09         85.18        28.50 o
   2 -12   2        682.35        640.05        62.85 o
   3 -12   2          8.17         -7.37        19.14 o
   4 -12   2        323.90        362.81        34.58 o
   5 -12   2       1808.93       1841.21        66.56 o
   6 -12   2        348.20        360.88        58.00 o
   7 -12   2       1400.59       1543.17        67.39 o
  -8 -11   2          4.90        -37.75        37.75 o
  -7 -11   2        809.47        801.12        88.74 o
  -6 -11   2        106.04         89.51        43.69 o
  -5 -11   2        163.69        133.70        32.07 o
  -4 -11   2        319.58        402.30        45.84 o
  -3 -11   2        453.36        511.39        43.84 o
  -2 -11   2        307.16        259.92        35.66 o
  -1 -11   2         13.53          1.53        28.50 o
   0 -11   2        335.97        478.84        53.27 o
   1 -11   2        766.44        791.43        37.93 o
   2 -11   2       2777.56       2878.72        71.09 o
   3 -11   2        968.53       1005.44        44.99 o
   4 -11   2        917.08        972.94        46.19 o
   5 -11   2        104.04         83.73        24.00 o
   6 -11   2          9.50         12.66        21.87 o
   7 -11   2         15.26         24.83        61.73 o
   8 -11   2         18.67         36.36        57.20 o
   9 -11   2         71.85         85.27        55.94 o
  -8 -10   2          0.49         24.39        43.51 o
  -7 -10   2        315.88        313.86        42.76 o
  -6 -10   2        385.69        487.15        45.54 o
  -5 -10   2          0.34         -4.48        22.70 o
  -4 -10   2        437.17        492.77        42.08 o
  -3 -10   2          2.95         18.87        20.06 o
  -2 -10   2       2869.09       2570.51        84.14 o
  -1 -10   2          0.04          2.59        24.92 o
   0 -10   2        263.30        285.80        23.71 o
   1 -10   2         15.66         31.66        15.42 o
   2 -10   2         58.41         75.54        18.02 o
   3 -10   2         10.47         -2.29        15.32 o
   4 -10   2         92.80         81.97        20.85 o
   5 -10   2          1.41         -0.12        17.57 o
   6 -10   2       1134.32       1228.67        53.07 o
   7 -10   2        569.15        541.49        50.97 o
   8 -10   2       1297.08       1368.90        60.30 o
   9 -10   2        198.23        252.25        61.21 o
  10 -10   2        120.79         78.41       126.88 o
  -9  -9   2         45.32         32.17        42.10 o
  -8  -9   2         19.48         62.23        45.66 o
  -7  -9   2         30.53         24.17        25.55 o
  -6  -9   2        196.17        160.85        45.47 o
  -5  -9   2         31.66         67.88        23.37 o
  -4  -9   2         45.19         32.11        19.69 o
  -3  -9   2        385.96        409.18        39.95 o
  -2  -9   2        736.67        738.18        34.96 o
  -1  -9   2        504.78        519.29        26.70 o
   0  -9   2        702.97        771.74        32.04 o
   1  -9   2         86.32         84.91        16.11 o
   2  -9   2        131.25        105.43        25.91 o
   3  -9   2       2011.49       2054.85        55.10 o
   4  -9   2        286.46        272.27        26.25 o
   5  -9   2         57.19         83.41        20.49 o
   6  -9   2         33.33          3.79        18.56 o
   7  -9   2         60.93         69.48        27.73 o
   8  -9   2         77.29        138.70        67.62 o
   9  -9   2        332.99        384.86       118.25 o
  10  -9   2        139.52        151.41        56.48 o
 -10  -8   2        479.40        365.45        75.55 o
  -9  -8   2         17.95         48.74        36.60 o
  -8  -8   2         55.18         76.89        56.06 o
  -7  -8   2        153.36        181.03        31.08 o
  -6  -8   2        226.70        198.16        33.42 o
  -5  -8   2       3790.36       3877.49        96.95 o
  -4  -8   2        446.95        449.36        34.20 o
  -3  -8   2       1820.95       1883.21        60.79 o
  -2  -8   2        199.58        191.56        14.03 o
  -1  -8   2          3.38          2.89        10.07 o
   0  -8   2        883.23        908.27        31.44 o
   1  -8   2        252.07        255.69        20.08 o
   2  -8   2        245.85        236.48        21.35 o
   3  -8   2       2760.47       2669.06        65.71 o
   4  -8   2         15.74          7.14        13.64 o
   5  -8   2       2298.99       2282.87        60.63 o
   6  -8   2          3.46         -2.57        18.67 o
   7  -8   2        503.36        425.12        92.15 o
   8  -8   2        593.39        645.68        50.99 o
   9  -8   2         21.80         32.97        26.01 o
  10  -8   2        304.31        269.66        58.57 o
  11  -8   2         40.26         57.74        46.04 o
 -10  -7   2         68.70        111.50        43.13 o
  -9  -7   2       2662.62       2637.33       107.64 o
  -8  -7   2        329.90        338.46        46.83 o
  -7  -7   2       1394.18       1419.58        51.16 o
  -6  -7   2          5.17         10.56        15.34 o
  -5  -7   2         10.97         10.86        16.00 o
  -4  -7   2         46.94         33.55        16.42 o
  -3  -7   2       1239.03       1316.86        70.63 o
  -2  -7   2         84.13         97.09         8.03 o
  -1  -7   2       4658.64       4617.86        53.11 o
   0  -7   2       1908.17       1854.81        42.58 o
   1  -7   2       4393.20       4384.81        74.79 o
   2  -7   2       1579.47       1519.98        40.71 o
   3  -7   2       1805.54       1797.15        53.15 o
   4  -7   2       3380.51       3367.19        69.64 o
   5  -7   2       3434.16       3455.80        91.53 o
   6  -7   2        839.56        868.08        46.70 o
   7  -7   2       1386.65       1369.73        60.93 o
   8  -7   2         70.22         55.96        23.69 o
   9  -7   2        106.21         80.66        40.08 o
  10  -7   2         69.83         74.47        41.46 o
  11  -7   2         10.98        -14.61        39.86 o
  12  -7   2          0.38        -27.64        85.22 o
 -11  -6   2        109.52         87.41        48.98 o
 -10  -6   2         25.36        -15.10        32.50 o
  -9  -6   2          9.30         -5.68        29.71 o
  -8  -6   2        207.10        189.61        64.58 o
  -7  -6   2        356.76        374.13        29.42 o
  -6  -6   2       1465.38       1498.05        46.76 o
  -5  -6   2       1567.81       1531.04        45.33 o
  -4  -6   2       4247.91       4250.25        74.18 o
  -3  -6   2        828.87        766.02        37.50 o
  -2  -6   2       4173.76       4117.59       143.37 o
  -1  -6   2       2550.24       2376.47        55.59 o
   0  -6   2         94.53        108.62         8.75 o
   1  -6   2      18435.89      18327.61       188.87 o
   2  -6   2        523.85        537.75        14.62 o
   3  -6   2       4198.33       4236.12        63.11 o
   4  -6   2       2529.95       2485.25        69.15 o
   5  -6   2         56.87         63.88        18.49 o
   6  -6   2       1050.84       1059.00        48.51 o
   7  -6   2       1568.63       1581.60        61.13 o
   8  -6   2        360.86        392.35        62.85 o
   9  -6   2       5035.30       4999.12       173.11 o
  10  -6   2        833.35        815.99       104.47 o
  11  -6   2       1575.17       1433.32       103.00 o
  12  -6   2        230.27        260.69        57.97 o
 -11  -5   2        814.99        737.82        71.77 o
 -10  -5   2        659.53        697.42        65.48 o
  -9  -5   2         46.83         42.26        43.99 o
  -8  -5   2       2826.03       2690.59        95.88 o
  -7  -5   2         25.47         28.88        11.80 o
  -6  -5   2        884.41        921.78        52.58 o
  -5  -5   2       1518.03       1448.86        32.31 o
  -4  -5   2        290.53        268.90        19.76 o
  -3  -5   2      12603.32      11975.41       148.04 o
  -2  -5   2       2507.17       2297.97        66.58 o
  -1  -5   2        182.48        152.74         9.23 o
   0  -5   2       3481.31       3445.01        54.61 o
   1  -5   2        742.97        720.80        21.11 o
   2  -5   2       2140.11       2254.06        31.75 o
   3  -5   2        468.98        516.93        25.08 o
   4  -5   2       2291.88       2125.99        59.89 o
   5  -5   2       1768.45       1774.86        48.58 o
   6  -5   2       9313.11       9180.82       169.75 o
   7  -5   2       1506.58       1465.95        56.31 o
   8  -5   2       1231.62       1214.40        74.14 o
   9  -5   2         18.19         17.90        19.88 o
  10  -5   2         11.73         20.94        32.13 o
  11  -5   2        382.79        514.22       139.50 o
  12  -5   2         21.19          2.58        38.60 o
 -11  -4   2        320.50        266.78        77.22 o
 -10  -4   2         42.64         39.73        33.20 o
  -9  -4   2        768.51        740.25        59.74 o
  -8  -4   2       1558.44       1550.64        70.10 o
  -7  -4   2       2556.38       2601.91        48.86 o
  -6  -4   2       4409.73       4480.44        72.14 o
  -5  -4   2        993.37        964.60        21.07 o
  -4  -4   2         82.23         83.33        14.15 o
  -3  -4   2       2214.28       2252.84        41.42 o
  -2  -4   2         49.07         70.05         7.02 o
  -1  -4   2         35.28         37.13         6.13 o
   0  -4   2       9481.52       9549.32       103.63 o
   1  -4   2        423.81        407.74        15.32 o
   2  -4   2      13391.10      13458.41       116.14 o
   3  -4   2          0.87          2.56         4.81 o
   4  -4   2       5433.32       5462.87        78.67 o
   5  -4   2        295.66        324.65        26.40 o
   6  -4   2        329.90        373.99        29.06 o
   7  -4   2       3191.33       3226.10        78.50 o
   8  -4   2        425.22        399.51        31.35 o
   9  -4   2        162.57        174.12        25.90 o
  10  -4   2       2911.78       2880.96       190.19 o
  11  -4   2        254.72        312.31        60.72 o
  13  -4   2          0.32        -23.18        31.60 o
 -12  -3   2        380.45        511.98        99.64 o
 -11  -3   2         94.18        108.07        59.33 o
 -10  -3   2        176.69        186.11        41.01 o
  -9  -3   2         30.62         29.13        21.78 o
  -8  -3   2       1620.13       1534.76        52.07 o
  -7  -3   2        734.90        669.20        33.74 o
  -6  -3   2       2897.05       3047.57        43.02 o
  -5  -3   2         12.50         11.96         6.17 o
  -4  -3   2        839.12        855.83        19.54 o
  -3  -3   2       1483.85       1456.71        21.42 o
  -2  -3   2       2144.85       2027.44        30.29 o
  -1  -3   2        974.98        975.65        21.56 o
   0  -3   2         17.17         16.10         3.43 o
   1  -3   2       1087.09       1144.42        16.45 o
   2  -3   2       2173.76       2268.87        32.09 o
   3  -3   2       1790.08       1752.09        26.25 o
   4  -3   2       2270.83       2408.50        42.70 o
   5  -3   2       6226.38       6631.25       100.40 o
   6  -3   2         81.58         98.80        16.58 o
   7  -3   2       3916.39       3698.99        82.63 o
   8  -3   2          3.72         13.45        15.10 o
   9  -3   2        123.40        123.03        22.35 o
  10  -3   2        202.83        198.48        41.03 o
  11  -3   2        281.50        332.27        52.50 o
  12  -3   2        755.03        712.18        61.21 o
  13  -3   2         49.13         90.58        36.76 o
 -12  -2   2          8.66         10.81        58.45 o
 -11  -2   2        617.67        620.58       102.80 o
 -10  -2   2         77.86         90.76        30.41 o
  -9  -2   2        881.03        919.39        46.34 o
  -8  -2   2        156.76        186.50        32.58 o
  -7  -2   2         15.08         26.28        14.39 o
  -6  -2   2       1572.85       1593.30        32.34 o
  -5  -2   2         10.88         17.93         5.63 o
  -4  -2   2         30.71         25.72         4.74 o
  -3  -2   2       8316.91       8315.85        79.13 o
  -2  -2   2        429.89        445.23         8.34 o
  -1  -2   2      16904.04      17462.09       144.83 o
   0  -2   2         66.30         65.45         4.01 o
   1  -2   2        622.21        668.70        15.52 o
   2  -2   2      25674.01      26497.51       243.25 o
   3  -2   2        440.70        504.62        18.39 o
   4  -2   2         64.46         41.15        20.26 o
   5  -2   2       1368.96       1331.03        42.08 o
   6  -2   2         39.35         47.05        13.45 o
   7  -2   2       1725.76       1600.46        49.80 o
   8  -2   2        440.78        531.97        43.36 o
   9  -2   2        746.98        765.68        38.23 o
  10  -2   2         18.38         20.79        30.50 o
  11  -2   2        256.96        265.53        41.45 o
  12  -2   2        875.70        801.52        63.55 o
  13  -2   2         39.34         76.67        35.52 o
 -12  -1   2        100.68         55.86        55.11 o
 -11  -1   2        207.96        201.99        39.23 o
 -10  -1   2          4.65         -1.63        31.40 o
  -9  -1   2        330.67        364.02        40.67 o
  -8  -1   2         19.04         26.64        17.90 o
  -7  -1   2       2963.65       2870.85        66.37 o
  -6  -1   2       1157.10       1137.54        49.47 o
  -5  -1   2       9238.60       9217.47       107.35 o
  -4  -1   2       1659.68       1726.11        22.25 o
  -3  -1   2       4762.42       5133.85        48.41 o
  -2  -1   2       2033.87       2067.48        21.45 o
  -1  -1   2       3559.92       3620.77        39.39 o
   0  -1   2       1938.82       2095.31        28.77 o
   1  -1   2        322.49        325.10        21.05 o
   2  -1   2       2065.91       2104.80        35.09 o
   3  -1   2      12912.03      13398.30       196.23 o
   4  -1   2      12564.01      12578.94       182.44 o
   5  -1   2       1187.26       1207.05        39.57 o
   6  -1   2          1.23          3.90        14.24 o
   7  -1   2       3804.71       3714.67       226.61 o
   8  -1   2       1091.95       1119.58        60.60 o
   9  -1   2       2385.94       2347.86        58.22 o
  10  -1   2         25.33        -12.72        19.33 o
  11  -1   2         87.87         54.30        27.09 o
  12  -1   2        313.66        297.89        44.85 o
  13  -1   2         18.71         56.72        32.43 o
 -12   0   2        957.42       1050.43        73.20 o
 -11   0   2        800.05        871.30        63.19 o
 -10   0   2       1535.59       1667.50       137.50 o
  -9   0   2       1234.04       1370.75        65.97 o
  -8   0   2       2515.70       2423.15       134.93 o
  -7   0   2       1872.20       1868.21        69.00 o
  -6   0   2         16.14         -4.78        10.89 o
  -5   0   2       5842.43       5790.81        93.77 o
  -4   0   2         97.44         73.89        10.89 o
  -3   0   2       4653.32       4868.29        68.42 o
  -2   0   2       7474.44       7682.81        89.28 o
  -1   0   2       8753.96       7782.55       560.04 o
   2   0   2        307.02        188.59        16.22 o
   3   0   2      24836.01      24893.90       261.32 o
   4   0   2       1106.12       1095.49        22.40 o
   5   0   2      22520.96      21721.52       238.11 o
   6   0   2         26.92         14.67         8.65 o
   7   0   2        375.29        350.49        23.66 o
   8   0   2          9.04         10.58        16.32 o
   9   0   2         41.95         22.91        19.77 o
  10   0   2          7.49         33.84        23.53 o
  11   0   2        938.44        863.58        60.02 o
  12   0   2        195.80        115.89        36.32 o
  13   0   2       1768.67       1640.75        96.78 o
 -12   1   2        429.62        588.69        58.84 o
 -11   1   2         19.81         41.55        29.11 o
 -10   1   2         49.09         40.61        42.15 o
  -9   1   2       1760.31       1688.28        75.75 o
  -8   1   2        161.83        156.62        29.40 o
  -7   1   2        280.67        325.41        41.75 o
  -6   1   2       4708.40       4540.96       164.26 o
  -5   1   2        174.94        176.34        18.56 o
  -4   1   2       6803.95       6467.42       117.70 o
  -3   1   2         17.89         11.20         6.41 o
  -2   1   2       8164.14       8250.92       119.25 o
  -1   1   2       9461.12       9874.31        95.01 o
   2   1   2       8246.95       8454.86        71.38 o
   3   1   2       6373.83       6422.79        56.16 o
   4   1   2       1477.00       1465.29        27.03 o
   5   1   2        361.52        424.24        14.01 o
   6   1   2       1443.29       1509.92        36.84 o
   7   1   2        772.66        743.35        41.35 o
   8   1   2       8436.11       8562.03       168.23 o
   9   1   2       2557.33       2704.18        86.31 o
  10   1   2       4142.28       4229.60       118.21 o
  11   1   2        200.41        279.89        60.52 o
  12   1   2         80.13        140.15        35.75 o
  13   1   2        290.48        345.61        65.79 o
 -12   2   2        319.70        255.14        46.60 o
 -11   2   2         33.64         98.25        39.05 o
 -10   2   2        361.34        269.43        42.04 o
  -9   2   2       1034.62        980.09        75.99 o
  -8   2   2        349.29        354.46        56.59 o
  -7   2   2        177.89        182.86        32.40 o
  -6   2   2       2067.00       2096.27        78.95 o
  -5   2   2       3602.51       3610.64       101.79 o
  -4   2   2      10571.07      10423.70       144.74 o
  -3   2   2       1942.70       1951.76        32.56 o
  -1   2   2        429.12        402.95        12.23 o
   0   2   2         34.19         57.97         5.60 o
   1   2   2       2307.04       2435.11        24.00 o
   2   2   2       7482.40       7555.12        45.56 o
   3   2   2         15.56         19.29         2.69 o
   4   2   2       6385.00       6258.12        56.03 o
   5   2   2          5.08          6.81         6.27 o
   6   2   2      11163.04      10920.36       390.87 o
   7   2   2          2.33          8.46        14.09 o
   8   2   2        905.24       1016.05        53.31 o
   9   2   2       1102.07       1143.24        56.18 o
  10   2   2        107.60        110.06        35.62 o
  11   2   2       1658.16       1693.86        77.63 o
  12   2   2        133.85         68.05        32.60 o
  13   2   2         14.82         -5.80        30.38 o
 -12   3   2         66.66         -0.95        32.00 o
 -11   3   2         36.67        -35.47        35.47 o
 -10   3   2        268.20        322.68        60.08 o
  -9   3   2         33.09          2.31        26.38 o
  -8   3   2       2689.20       2696.91        88.21 o
  -7   3   2          8.93        -12.23        16.75 o
  -6   3   2         76.00         75.04        10.94 o
  -5   3   2        904.59        917.93        42.05 o
  -4   3   2       1372.73       1310.80        90.70 o
  -3   3   2        452.02        455.32        33.80 o
  -2   3   2        384.16        405.32        12.72 o
  -1   3   2       4261.26       4387.98        62.36 o
   0   3   2       3350.68       3453.30        35.32 o
   1   3   2       5940.17       6306.65        53.96 o
   2   3   2       6674.75       6939.76        47.41 o
   3   3   2        815.89        850.06        13.26 o
   4   3   2        476.13        491.75        13.40 o
   5   3   2        688.61        678.83        18.91 o
   6   3   2       1826.86       1872.92        46.60 o
   7   3   2        945.67        923.45        36.04 o
   8   3   2        881.80        863.41        49.38 o
   9   3   2        209.03        244.93        34.29 o
  10   3   2          7.37         50.69        25.99 o
  11   3   2       1166.85       1168.05        68.22 o
  12   3   2        206.48        295.40        66.69 o
  13   3   2         87.34        116.11        39.06 o
 -12   4   2        360.81        392.65        83.94 o
 -11   4   2        226.62        192.85        56.87 o
 -10   4   2         92.46         21.58        35.83 o
  -9   4   2        782.12        742.70        65.55 o
  -8   4   2        410.77        399.16        49.34 o
  -7   4   2       1819.23       1853.70        42.01 o
  -6   4   2        553.70        484.47        35.49 o
  -5   4   2       1067.57       1013.23        35.64 o
  -4   4   2        333.10        364.36        16.18 o
  -3   4   2       1048.40        995.08        23.73 o
  -2   4   2        229.50        239.47        13.33 o
  -1   4   2          0.98          0.54         4.69 o
   0   4   2         14.64         23.20         3.97 o
   1   4   2       6473.89       6792.23        66.11 o
   2   4   2         79.21         78.04         5.00 o
   3   4   2       1857.43       1728.16        24.84 o
   4   4   2       1618.40       1834.58        27.38 o
   5   4   2          5.91         10.08         7.47 o
   6   4   2       1128.52       1124.00        29.88 o
   7   4   2        209.67        240.58        22.49 o
   8   4   2         40.07         44.22        16.72 o
   9   4   2          0.49          4.63        20.24 o
  10   4   2        194.79        165.00        33.00 o
  11   4   2         12.29         13.21        26.31 o
  12   4   2        450.38        485.16        54.64 o
  13   4   2         45.38         41.05        55.55 o
 -12   5   2          3.24         25.62        47.99 o
 -11   5   2       1381.16       1422.50       101.42 o
 -10   5   2          1.26          2.34        30.68 o
  -9   5   2        670.75        677.32        67.13 o
  -8   5   2         20.59         -3.11        24.07 o
  -7   5   2         46.23         84.55        15.37 o
  -6   5   2         51.95         45.67        24.46 o
  -5   5   2         26.05         24.58        13.75 o
  -4   5   2        383.49        415.26        19.36 o
  -3   5   2      10409.60      10323.53       135.58 o
  -2   5   2        965.27        874.04        44.52 o
  -1   5   2       7175.76       7270.48        94.70 o
   0   5   2       1996.82       2048.77        30.02 o
   1   5   2       3363.86       3487.85        35.50 o
   2   5   2       1011.25        859.80        19.40 o
   3   5   2        384.25        357.02        16.87 o
   4   5   2       3525.13       3473.39        58.15 o
   5   5   2        474.74        480.27        19.49 o
   6   5   2       1598.94       1682.60        37.28 o
   7   5   2       1418.64       1432.80        37.19 o
   8   5   2        593.03        627.25        35.26 o
   9   5   2        107.09        104.26        22.68 o
  10   5   2        223.81        163.20        37.29 o
  11   5   2        901.00       1071.69        69.06 o
  12   5   2         72.69        101.74        61.22 o
  13   5   2        358.03        204.98        77.79 o
 -11   6   2          4.93         15.19        38.91 o
 -10   6   2         15.52         -5.75        36.30 o
  -9   6   2        118.29        136.61        80.98 o
  -8   6   2        889.49        863.58        69.56 o
  -7   6   2       2156.58       2031.87        44.90 o
  -6   6   2       3259.16       3109.32        95.53 o
  -5   6   2       2538.53       2549.79        66.05 o
  -4   6   2       1320.11       1311.34        35.51 o
  -3   6   2       2649.35       2517.92        48.52 o
  -2   6   2        960.75        866.05        21.54 o
  -1   6   2       8075.33       7979.83        90.36 o
   0   6   2        828.40        874.57        24.51 o
   1   6   2       9500.33       9872.25        94.90 o
   2   6   2       4106.00       4082.35        61.26 o
   3   6   2        107.31        105.53        10.13 o
   4   6   2       4850.43       4584.67        75.97 o
   5   6   2       1034.67       1056.65        39.70 o
   6   6   2         16.57         18.55        12.03 o
   7   6   2       4813.22       4731.92        74.83 o
   8   6   2          2.55          7.05        12.69 o
   9   6   2       2679.85       2662.21        72.31 o
  10   6   2        150.27        140.47        41.49 o
  11   6   2         20.21         21.10        50.06 o
  12   6   2          1.58         91.77        61.93 o
 -11   7   2         43.81         15.33        41.48 o
 -10   7   2       2179.18       2008.84       115.32 o
  -9   7   2         14.43         21.16        32.31 o
  -8   7   2       1733.69       1629.23        90.99 o
  -7   7   2       1421.24       1354.62       134.25 o
  -6   7   2        323.62        347.21        26.38 o
  -5   7   2       4576.53       4461.65        98.38 o
  -4   7   2       1382.66       1333.60        47.80 o
  -3   7   2        839.16        782.20        26.37 o
  -2   7   2       5285.88       5329.74        61.67 o
  -1   7   2        410.94        396.10        19.65 o
   0   7   2       4380.94       4517.07        72.23 o
   1   7   2       1379.89       1376.05        44.15 o
   2   7   2       2755.69       2676.81        42.24 o
   3   7   2       7158.33       6895.82        85.93 o
   4   7   2       4257.93       4132.42        74.15 o
   5   7   2       5701.37       5911.02       163.01 o
   6   7   2       2673.30       2555.55        71.44 o
   7   7   2         72.54        125.63        21.21 o
   8   7   2         50.26         60.03        20.61 o
   9   7   2        152.44        177.47        35.31 o
  10   7   2         67.13         45.17        36.74 o
  11   7   2        289.79        252.89        74.98 o
  12   7   2       1034.32        991.69       128.29 o
 -10   8   2        221.85        257.45        57.23 o
  -9   8   2        732.51        684.12        74.94 o
  -8   8   2        779.77        836.22        76.80 o
  -7   8   2         28.20         45.44        20.52 o
  -6   8   2        883.99        810.09        40.80 o
  -5   8   2       1856.29       1799.05        66.37 o
  -4   8   2        739.05        761.18        31.37 o
  -3   8   2        100.01         84.16        12.69 o
  -2   8   2       5638.01       5573.39        99.05 o
  -1   8   2       1240.60       1264.55        60.06 o
   0   8   2      10894.61      10942.60       146.38 o
   1   8   2        754.92        768.20        28.55 o
   2   8   2       4712.57       4544.37        62.27 o
   3   8   2         44.31         32.54         9.57 o
   4   8   2         60.03         58.18        14.54 o
   5   8   2        979.11        952.71        98.71 o
   6   8   2        285.57        362.32        32.62 o
   7   8   2          2.52         16.09        21.23 o
   8   8   2       2827.75       2951.44       199.86 o
   9   8   2          8.53         -1.17        19.79 o
  10   8   2       2064.02       2075.75       208.21 o
  11   8   2        122.21         14.06        55.33 o
 -10   9   2          7.42        -11.27        50.32 o
  -9   9   2        184.34        172.46        51.78 o
  -8   9   2        514.81        337.67        57.70 o
  -7   9   2         49.32         65.90        24.17 o
  -6   9   2        695.08        683.46        44.74 o
  -5   9   2        284.43        307.73        25.21 o
  -4   9   2       3838.82       3749.31        64.44 o
  -3   9   2        507.84        507.48        23.77 o
  -2   9   2        258.57        272.51        25.86 o
  -1   9   2          2.83         -0.47        11.15 o
   0   9   2        370.88        404.93        24.09 o
   1   9   2         30.66         37.46        12.87 o
   2   9   2        908.35        917.15        34.47 o
   3   9   2       1330.88       1234.52        40.49 o
   4   9   2       1862.63       1968.77        61.48 o
   5   9   2       2031.66       1975.22        64.05 o
   6   9   2       2300.03       2435.37       107.24 o
   7   9   2        471.04        454.92        39.45 o
   8   9   2        128.80        144.93        31.10 o
   9   9   2        457.42        500.80        53.38 o
  10   9   2        306.54        329.36        65.62 o
  11   9   2        326.64        244.36        65.22 o
  -9  10   2         76.29         49.49        43.58 o
  -8  10   2        243.37        286.39        62.22 o
  -7  10   2          0.69         26.50        44.53 o
  -6  10   2         39.64         42.14        23.65 o
  -5  10   2        178.08        183.69        19.91 o
  -4  10   2        222.82        252.19        21.10 o
  -3  10   2        485.88        522.10        25.67 o
  -2  10   2        165.43        192.08        20.11 o
  -1  10   2        161.53        151.60        16.51 o
   0  10   2        275.89        300.11        23.38 o
   1  10   2       1535.19       1511.79        74.28 o
   2  10   2        104.22         79.19        17.05 o
   3  10   2         13.86         13.18        40.57 o
   4  10   2         65.12         90.99        22.57 o
   5  10   2       1101.29       1100.69        98.27 o
   6  10   2        443.24        549.42        47.47 o
   7  10   2         24.32         23.29        24.25 o
   8  10   2         13.87         35.98        26.57 o
   9  10   2          7.70         -4.18        37.01 o
  10  10   2        663.64        693.53        85.57 o
  -8  11   2        300.80        257.77        60.96 o
  -7  11   2        883.26        739.77       324.29 o
  -6  11   2          4.35          3.17        20.98 o
  -5  11   2        747.01        721.49        39.19 o
  -4  11   2        114.79        119.62        18.31 o
  -3  11   2         72.53         67.93        16.27 o
  -2  11   2        471.06        440.27        25.77 o
  -1  11   2         17.46         21.23        13.32 o
   0  11   2        275.17        306.55        22.36 o
   1  11   2        675.47        664.09        61.38 o
   2  11   2        956.52        916.24        40.16 o
   3  11   2        576.23        664.89        41.69 o
   4  11   2          9.69          5.75        23.18 o
   5  11   2        138.00        122.54        27.89 o
   6  11   2        388.50        403.06        41.59 o
   7  11   2         79.46         53.90        28.00 o
   8  11   2          2.29          2.79        27.46 o
   9  11   2          0.99         -5.01        38.37 o
  -8  12   2          0.07        -18.99        42.98 o
  -7  12   2         53.05         78.01        89.48 o
  -6  12   2         40.57         37.95        28.41 o
  -5  12   2        464.51        495.13        70.54 o
  -4  12   2        326.65        298.42        31.80 o
  -3  12   2        777.98        733.01        33.12 o
  -2  12   2       1073.39       1190.95        40.38 o
  -1  12   2       1185.67       1200.20        40.28 o
   0  12   2         93.92         91.86        17.63 o
   1  12   2        654.43        720.44        43.66 o
   2  12   2        700.64        667.32        43.64 o
   3  12   2       2367.44       2329.29        77.58 o
   4  12   2         76.45         73.79        26.14 o
   5  12   2        211.41        242.74        36.17 o
   6  12   2        203.32        176.33        35.76 o
   7  12   2         62.20         58.40        30.92 o
   8  12   2         46.80         35.64        30.98 o
   9  12   2         66.34        137.26        54.98 o
  -6  13   2        985.93        911.46       170.07 o
  -5  13   2         77.18          5.33        60.67 o
  -4  13   2        671.53        605.58        54.68 o
  -3  13   2        570.67        639.64        42.53 o
  -2  13   2         62.58         40.31        22.23 o
  -1  13   2       2329.84       2417.95        88.21 o
   0  13   2       1000.26        962.66        66.19 o
   1  13   2        344.97        320.40        29.21 o
   2  13   2        327.71        377.64        38.89 o
   3  13   2         50.62         31.47        25.43 o
   4  13   2        230.42        210.56        35.49 o
   5  13   2        221.75        208.18        36.67 o
   6  13   2        449.78        388.74        47.53 o
   7  13   2       1955.21       2044.26       131.46 o
  -5  14   2        809.75        682.82        62.28 o
  -4  14   2        980.02       1019.26        68.92 o
  -3  14   2        128.48        116.41        35.33 o
  -2  14   2        293.51        237.62        41.63 o
  -1  14   2         85.29        126.31        33.98 o
   0  14   2        267.54        223.19        39.14 o
   1  14   2          3.59          1.19        43.51 o
   2  14   2       1350.19       1317.63       110.71 o
   3  14   2        256.11        309.28        70.06 o
   4  14   2       1757.28       1821.96       125.92 o
   5  14   2          2.78         -9.84        44.83 o
   6  14   2         31.78         19.91        46.24 o
  -3  15   2         66.33         68.52        50.10 o
  -2  15   2        632.75        580.16        58.41 o
  -1  15   2        272.70        226.21        65.27 o
   0  15   2       1175.53       1123.24       110.97 o
   1  15   2        157.28        140.29        61.57 o
   2  15   2        140.21        102.14        55.47 o
  -1 -14   3          3.25         -1.49        38.81 o
   1 -14   3          9.68         23.86        40.83 o
   2 -14   3         23.28         -0.70        37.53 o
   3 -14   3        588.93        626.60        75.81 o
  -4 -13   3          2.88          3.72        31.29 o
  -3 -13   3        197.11        175.11        39.15 o
  -2 -13   3         27.33         48.66        30.24 o
  -1 -13   3        236.21        258.66        41.26 o
   0 -13   3        146.51        124.35        35.43 o
   1 -13   3        831.81       1023.20       101.26 o
   2 -13   3          1.30         -0.70        35.38 o
   3 -13   3         71.07        101.04        43.99 o
   4 -13   3        193.52        243.89        44.27 o
   5 -13   3          0.49        -12.28        47.09 o
  -6 -12   3         44.36         59.81        39.42 o
  -5 -12   3         52.99         64.92        33.16 o
  -4 -12   3        272.61        246.43        41.50 o
  -3 -12   3         28.53         27.55        29.24 o
  -2 -12   3         87.21        108.57        30.94 o
  -1 -12   3         55.12          7.74        36.79 o
   0 -12   3        228.84        208.03        38.35 o
   1 -12   3         10.73         31.34        33.49 o
   2 -12   3        347.38        357.20        69.92 o
   3 -12   3          0.29          3.63        26.07 o
   4 -12   3         23.28         73.21        24.52 o
   5 -12   3        104.84        110.64        28.34 o
   6 -12   3        732.85        744.91       120.48 o
   7 -12   3          5.80          8.56        53.88 o
  -7 -11   3         45.03         18.90        48.48 o
  -6 -11   3          0.64         11.61        30.09 o
  -5 -11   3         13.95         17.85        33.93 o
  -4 -11   3        345.25        329.12        41.47 o
  -3 -11   3          0.96         22.83        24.37 o
  -2 -11   3       1216.20       1239.18        61.16 o
  -1 -11   3        138.23        154.32        36.68 o
   0 -11   3          2.14         25.25        23.93 o
   1 -11   3       1321.25       1213.17        73.42 o
   2 -11   3         38.13         23.19        18.47 o
   3 -11   3       1953.68       2013.93        61.94 o
   4 -11   3          1.68          0.60        19.04 o
   5 -11   3         36.67         18.21        22.90 o
   6 -11   3         52.37         53.01        25.55 o
   7 -11   3         76.01        109.82        39.98 o
   8 -11   3         34.72         50.90        31.95 o
  -8 -10   3        392.59        457.48        77.88 o
  -7 -10   3        114.82        104.65        47.47 o
  -6 -10   3       1525.03       1500.36        71.17 o
  -5 -10   3         21.44         22.46        24.59 o
  -4 -10   3       1044.98       1037.46        56.48 o
  -3 -10   3       1579.95       1533.32       153.14 o
  -2 -10   3        681.00        675.51        46.08 o
  -1 -10   3       1487.34       1426.01        61.37 o
   0 -10   3       1825.72       1810.25        67.97 o
   1 -10   3         55.89         40.32        16.49 o
   2 -10   3       1161.13       1096.85        42.82 o
   3 -10   3         60.53         43.37        18.20 o
   4 -10   3        133.65        109.29        22.73 o
   5 -10   3        442.19        487.05        37.17 o
   6 -10   3       2030.18       2051.59        67.67 o
   7 -10   3        870.12        825.57        61.54 o
   8 -10   3       1353.29       1466.18        64.12 o
   9 -10   3        315.21        273.64        37.83 o
  -9  -9   3        215.23        220.41        65.13 o
  -8  -9   3        230.04        239.05        60.61 o
  -7  -9   3        347.45        285.72        57.97 o
  -6  -9   3       1317.86       1421.73        64.74 o
  -5  -9   3          0.70         -2.65        21.77 o
  -4  -9   3       1352.43       1256.13        56.43 o
  -3  -9   3        578.50        695.72        44.50 o
  -1  -9   3        687.30        676.34        41.71 o
   0  -9   3        187.71        186.59        19.35 o
   1  -9   3         81.97         72.22        16.30 o
   2  -9   3       7135.90       7010.77       135.19 o
   3  -9   3         61.78         43.94        17.20 o
   4  -9   3       6023.24       5950.63       109.56 o
   5  -9   3        144.88         83.28        21.35 o
   6  -9   3       1459.63       1583.56        64.07 o
   7  -9   3         65.49         96.31        23.67 o
   8  -9   3         61.89         86.91        77.93 o
   9  -9   3        264.04        252.18        42.09 o
  10  -9   3        579.93        659.54        83.49 o
  -9  -8   3          4.01         -0.06        34.26 o
  -8  -8   3        159.77        212.60        94.67 o
  -7  -8   3         22.91         -3.21        34.63 o
  -6  -8   3         43.20         28.20        21.25 o
  -5  -8   3          4.54          1.57        18.60 o
  -4  -8   3        178.02        163.23        34.11 o
  -3  -8   3        455.46        460.77        26.67 o
  -2  -8   3       2718.25       2636.96        56.04 o
  -1  -8   3       2742.21       2695.56        59.20 o
   0  -8   3       3387.10       3313.47        64.17 o
   1  -8   3        228.44        211.64        20.60 o
   2  -8   3        409.54        410.00        25.64 o
   3  -8   3         38.61         36.74        14.61 o
   4  -8   3        217.93        245.62        24.43 o
   5  -8   3        119.27        110.41        21.05 o
   6  -8   3       2177.12       2273.86        64.57 o
   7  -8   3       1080.08        968.55        56.57 o
   8  -8   3        629.96        670.07        52.90 o
   9  -8   3       2325.40       2257.09       245.43 o
  10  -8   3        152.53        155.48        53.72 o
  11  -8   3         17.66         52.90        45.24 o
 -10  -7   3         44.39          8.51        38.53 o
  -9  -7   3          3.94         15.78        33.60 o
  -8  -7   3         95.64        135.82        37.16 o
  -7  -7   3        214.43        195.70        42.17 o
  -6  -7   3        774.33        730.79        38.14 o
  -5  -7   3       2021.20       2036.80        76.54 o
  -4  -7   3       1202.69       1154.32        68.58 o
  -3  -7   3       1132.95       1158.84        66.36 o
  -2  -7   3        157.13        178.38        11.51 o
  -1  -7   3         68.95         55.23         8.79 o
   0  -7   3       1780.25       1678.66        32.08 o
   1  -7   3         57.86         69.72        10.30 o
   2  -7   3        843.40        856.40        36.99 o
   3  -7   3       4421.87       4420.04        64.89 o
   4  -7   3         72.99         61.32        15.90 o
   5  -7   3       3150.10       3015.22       190.92 o
   6  -7   3          5.07          0.03        19.16 o
   7  -7   3        521.87        478.95        90.66 o
   8  -7   3       1521.25       1506.48        68.45 o
   9  -7   3        113.01        133.88        31.38 o
  10  -7   3        927.33       1097.33        91.57 o
  11  -7   3         25.77        -15.12        73.26 o
  12  -7   3        108.01        249.55       125.43 o
 -10  -6   3        314.27        308.25        53.74 o
  -9  -6   3        918.68        803.77        68.04 o
  -8  -6   3          6.16          4.17        26.94 o
  -7  -6   3        155.68        179.47        34.11 o
  -6  -6   3         51.08         43.98        16.51 o
  -5  -6   3       2091.27       2188.37        82.78 o
  -4  -6   3       1900.03       1933.32        50.04 o
  -3  -6   3         33.90         28.74        14.95 o
  -2  -6   3        370.48        371.38        10.97 o
  -1  -6   3        661.16        675.07        18.96 o
   0  -6   3       4504.65       4423.45        59.72 o
   1  -6   3         86.35         89.05         9.14 o
   2  -6   3       1655.56       1694.47        43.02 o
   3  -6   3         19.95         14.63         7.13 o
   4  -6   3       1234.60       1196.21        31.67 o
   5  -6   3        316.58        370.73        32.69 o
   6  -6   3        855.93        886.55        47.53 o
   7  -6   3        210.26        235.26        45.91 o
   8  -6   3        101.41         80.19        24.08 o
   9  -6   3        317.56        295.36        35.17 o
  10  -6   3        661.94        678.24       113.52 o
  11  -6   3        129.50        195.49       110.75 o
  12  -6   3          1.96         40.50        41.17 o
 -11  -5   3          0.46        -14.78        36.59 o
 -10  -5   3        564.64        543.40        78.34 o
  -9  -5   3         38.31         82.87        41.49 o
  -8  -5   3       2564.75       2495.10        94.93 o
  -7  -5   3        239.40        234.59        34.77 o
  -6  -5   3          5.54          9.50        13.43 o
  -5  -5   3        933.55        978.02        35.00 o
  -4  -5   3        107.18         83.41        14.79 o
  -3  -5   3        540.61        533.15        25.04 o
  -2  -5   3          4.91          9.99        11.28 o
  -1  -5   3        847.38        841.16        25.52 o
   0  -5   3       9176.11       9162.49       103.95 o
   1  -5   3        663.93        624.31        37.72 o
   2  -5   3        950.93        945.04        20.11 o
   3  -5   3         87.63         60.31         8.44 o
   4  -5   3         27.89         29.70         8.27 o
   5  -5   3       6759.89       6944.80       100.76 o
   6  -5   3         25.26          6.89        15.02 o
   7  -5   3       2121.14       2174.41        72.34 o
   8  -5   3        787.30        762.57        44.26 o
   9  -5   3         92.86        108.63        26.08 o
  10  -5   3        160.24        133.58        42.77 o
  11  -5   3        239.83        260.31        54.15 o
  12  -5   3          0.19         -3.24        35.94 o
 -11  -4   3          1.66         14.38        45.73 o
 -10  -4   3        706.99        730.84        80.80 o
  -9  -4   3        685.65        739.08        62.29 o
  -8  -4   3         25.41         39.84        27.75 o
  -7  -4   3        108.15        109.17        17.99 o
  -6  -4   3        748.15        767.39        28.50 o
  -5  -4   3        955.40        924.80        33.21 o
  -4  -4   3       3262.74       3220.93        47.47 o
  -3  -4   3       4552.01       4519.29        74.15 o
  -2  -4   3       3046.00       2989.13        67.75 o
  -1  -4   3       1144.96       1144.09        33.35 o
   0  -4   3       5562.85       5609.80        67.65 o
   1  -4   3      12456.29      12279.90       132.64 o
   2  -4   3       4255.31       4302.54        52.80 o
   3  -4   3       2561.56       2559.32        58.78 o
   4  -4   3       2375.60       2348.35        39.40 o
   5  -4   3        302.49        315.77        17.38 o
   6  -4   3        234.16        253.57        24.07 o
   7  -4   3         64.32         76.54        19.40 o
   8  -4   3        409.36        401.89        33.81 o
   9  -4   3        789.95        742.07        72.11 o
  10  -4   3       2060.46       2094.88        97.33 o
  11  -4   3        287.72        291.18        53.63 o
  12  -4   3       1232.85       1177.06        89.15 o
  13  -4   3          4.23         25.54        33.65 o
 -11  -3   3        198.62        331.38        84.96 o
 -10  -3   3        514.19        419.32        61.84 o
  -9  -3   3        469.58        436.26       103.00 o
  -8  -3   3       1413.69       1372.79        89.40 o
  -7  -3   3       3573.19       3596.03        89.88 o
  -6  -3   3        132.23        144.73        14.11 o
  -5  -3   3        244.15        261.11        10.69 o
  -4  -3   3      11990.83      12074.98       114.52 o
  -3  -3   3        460.44        404.65        18.81 o
  -2  -3   3      19269.33      18818.44       222.94 o
  -1  -3   3       1271.02       1254.85        29.01 o
   0  -3   3       5688.58       5517.10        64.82 o
   1  -3   3       1297.45       1362.36        19.68 o
   2  -3   3        845.85        920.16        15.66 o
   3  -3   3        253.85        297.04        11.68 o
   4  -3   3       7284.90       7634.21       177.19 o
   5  -3   3        112.78        125.42        29.39 o
   6  -3   3      18947.87      18589.65       238.23 o
   7  -3   3        233.23        200.17        23.74 o
   8  -3   3       5998.49       5680.73       115.97 o
   9  -3   3         71.89         73.07        26.49 o
  10  -3   3        279.21        291.88        46.56 o
  11  -3   3        526.26        635.80        66.93 o
  12  -3   3         46.73         11.23        27.78 o
  13  -3   3        449.18        398.62        63.40 o
 -11  -2   3        237.14        276.27        80.25 o
 -10  -2   3         50.72         42.19        53.44 o
  -9  -2   3          6.81          4.32        19.13 o
  -8  -2   3       3528.67       3671.74        83.18 o
  -7  -2   3        198.58        190.28        22.09 o
  -6  -2   3       5116.72       5167.86        90.30 o
  -5  -2   3        424.48        419.81        30.29 o
  -4  -2   3        594.47        597.23        18.08 o
  -3  -2   3        265.58        263.18         9.80 o
  -2  -2   3        556.12        606.16        16.03 o
  -1  -2   3         10.98         11.90         4.75 o
   0  -2   3       4452.87       4570.64        42.79 o
   1  -2   3      16012.33      16717.35       185.13 o
   2  -2   3       7693.28       7830.81       107.64 o
   3  -2   3      25022.68      25725.25       296.14 o
   4  -2   3       7125.01       7199.58       127.99 o
   5  -2   3        390.76        371.31        41.42 o
   6  -2   3        997.50        950.10        39.72 o
   7  -2   3       1203.60       1195.32        63.24 o
   8  -2   3       2635.61       2536.29        66.75 o
   9  -2   3         19.19         32.89        17.69 o
  10  -2   3       2268.96       2306.73       100.20 o
  11  -2   3       2626.77       2379.50        91.28 o
  12  -2   3        369.23        322.74        45.86 o
  13  -2   3        138.81        152.44        41.07 o
 -12  -1   3        610.02        628.53       108.25 o
 -11  -1   3        630.37        481.78        93.53 o
 -10  -1   3       1341.53       1486.72        74.09 o
  -9  -1   3        532.52        578.14        48.81 o
  -8  -1   3        613.77        608.93        36.30 o
  -7  -1   3         92.84         97.12        18.38 o
  -6  -1   3          0.28         -8.62        15.33 o
  -5  -1   3        169.56        182.80        17.45 o
  -4  -1   3        134.56        126.78        11.36 o
  -3  -1   3       5452.37       5368.62        64.55 o
  -2  -1   3       1845.92       1878.54        32.38 o
  -1  -1   3       5270.27       5333.24        55.36 o
   0  -1   3        169.47        200.22         6.00 o
   1  -1   3       1419.21       1504.54        18.57 o
   2  -1   3      33365.07      33624.71       327.62 o
   4  -1   3       5980.31       6100.82       132.88 o
   5  -1   3       1157.91       1226.97        52.28 o
   6  -1   3        337.85        354.55        28.63 o
   7  -1   3       3911.95       3762.79        84.54 o
   8  -1   3         46.00         57.12        23.51 o
   9  -1   3        984.93       1009.05        69.92 o
  10  -1   3        925.79        949.21        57.45 o
  11  -1   3        382.46        343.38        42.91 o
  12  -1   3       1098.43       1168.44        95.13 o
  13  -1   3         88.39         65.65        33.89 o
 -12   0   3         24.01         32.00        56.12 o
 -11   0   3        243.62        226.37        42.21 o
 -10   0   3         82.70         73.41        29.57 o
  -9   0   3        704.57        748.54        52.73 o
  -8   0   3          1.82          2.07        35.51 o
  -7   0   3        174.31        164.97        21.73 o
  -6   0   3          0.11         -2.59        11.57 o
  -5   0   3       7342.09       7099.48       124.94 o
  -4   0   3         58.38         48.97        17.67 o
  -3   0   3         42.61         41.18         7.77 o
  -2   0   3       1689.61       1656.66        21.79 o
  -1   0   3       4956.32       4781.68        60.31 o
   0   0   3       1579.92       1636.75        19.00 o
   1   0   3       3206.42       3155.08        36.26 o
   2   0   3        341.96        324.57        10.76 o
   3   0   3       1951.60       2012.84        40.37 o
   4   0   3       2995.35       2743.58        48.92 o
   5   0   3       3411.47       3523.33        62.33 o
   6   0   3        220.93        211.32        15.85 o
   7   0   3       3871.92       3859.43        77.33 o
   8   0   3       1015.48       1071.13        63.88 o
   9   0   3       1493.47       1404.07       188.83 o
  10   0   3       2107.64       2133.70        80.72 o
  11   0   3        128.00        160.63        33.42 o
  12   0   3        100.31         94.27        33.37 o
  13   0   3         10.80         19.82        29.98 o
 -12   1   3        229.60        246.38        76.82 o
 -11   1   3        149.36        161.36        45.51 o
 -10   1   3          6.11          9.80        24.59 o
  -9   1   3        258.05        231.00        37.53 o
  -8   1   3          7.80         13.86        14.01 o
  -7   1   3        132.99        137.74        25.36 o
  -6   1   3       2125.15       1984.83        59.00 o
  -5   1   3         74.06         78.71        14.49 o
  -4   1   3       4614.19       4401.71       104.10 o
  -3   1   3       4229.22       4428.14        74.40 o
  -2   1   3         66.81         63.78         4.43 o
   1   1   3       4465.44       3641.89        78.54 o
   2   1   3         35.13         39.46         3.68 o
   3   1   3       2107.79       2210.97        29.06 o
   4   1   3         21.69         17.88         5.30 o
   5   1   3       2478.42       2406.05        75.21 o
   6   1   3        581.32        602.32        24.74 o
   7   1   3        154.85        138.80        12.78 o
   8   1   3         22.48         16.61        16.95 o
   9   1   3       2923.51       2874.06        89.12 o
  10   1   3         11.01          1.24        24.85 o
  11   1   3          6.99         49.60        25.78 o
  12   1   3         66.25         90.49        32.32 o
  13   1   3        313.46        294.42        46.71 o
 -12   2   3          2.92         -5.97        29.97 o
 -11   2   3          7.97        -24.17        24.17 o
 -10   2   3        753.35        671.80        59.02 o
  -9   2   3         98.10         91.58        28.89 o
  -7   2   3        131.52        160.86        31.18 o
  -6   2   3       2969.49       2875.05        95.24 o
  -5   2   3       2413.62       2352.92        78.58 o
  -4   2   3         54.31         86.02        18.48 o
  -3   2   3       7434.55       7654.54        78.48 o
  -2   2   3       4282.41       4460.45        54.81 o
   1   2   3        947.25       1022.15        15.19 o
   2   2   3       5106.02       5284.32        38.77 o
   3   2   3        681.51        652.97        11.05 o
   4   2   3       5628.53       5633.64        61.63 o
   5   2   3       2788.15       2557.89        53.38 o
   6   2   3       6392.79       6118.68        98.54 o
   7   2   3        782.61        766.58        59.33 o
   8   2   3         70.24         60.10        20.70 o
   9   2   3          7.88         17.06        21.54 o
  10   2   3        257.43        268.46        48.98 o
  11   2   3          3.13         19.49        25.79 o
  12   2   3          3.44        -23.25        37.97 o
  13   2   3          8.39         18.61        39.42 o
 -12   3   3        896.61        846.34       113.61 o
 -11   3   3        229.22        249.52        46.05 o
 -10   3   3       1108.82       1149.09        70.76 o
  -9   3   3        670.63        643.53        61.56 o
  -8   3   3       1188.38       1058.06       126.12 o
  -7   3   3        333.35        363.66        66.65 o
  -6   3   3       5103.42       4969.47       268.38 o
  -5   3   3       2491.88       2508.28        47.13 o
  -4   3   3       2271.17       2410.45        36.63 o
  -3   3   3       3841.69       3812.63       100.32 o
  -2   3   3       1145.82       1092.11        20.38 o
  -1   3   3       3869.41       4200.50        67.19 o
   0   3   3      14702.82      15035.26       156.69 o
   1   3   3       8472.61       8744.12        75.34 o
   2   3   3      17157.71      17432.41       114.37 o
   3   3   3       1028.05       1025.45        13.90 o
   4   3   3       3957.04       3907.87        43.57 o
   5   3   3         39.17         37.11         8.52 o
   6   3   3         29.60         37.83        11.85 o
   7   3   3        661.99        655.18        39.54 o
   8   3   3       1663.30       1541.44        61.83 o
   9   3   3          5.55         17.67        20.78 o
  10   3   3       4518.58       4408.42       121.86 o
  11   3   3        415.38        469.37        53.14 o
  12   3   3       1210.50       1131.01        82.82 o
  13   3   3         18.83         41.35        33.41 o
 -11   4   3          0.61          5.00        29.40 o
 -10   4   3        124.33        177.54        47.20 o
  -9   4   3       1032.33        921.65        73.35 o
  -8   4   3        155.68        165.04        30.35 o
  -7   4   3        873.57        816.31        48.16 o
  -6   4   3        274.87        287.91        20.31 o
  -5   4   3        144.07        138.08        12.82 o
  -4   4   3       9208.34       9105.37       163.79 o
  -3   4   3       1286.56       1309.50        26.92 o
  -2   4   3      26382.21      26772.40       279.41 o
  -1   4   3       2795.77       2869.01        79.17 o
   0   4   3       3783.25       3749.18        40.93 o
   1   4   3        651.74        681.01        11.24 o
   2   4   3         34.67         56.14         5.30 o
   3   4   3        305.68        364.46        10.98 o
   4   4   3      12330.71      12513.72       110.22 o
   5   4   3       3341.53       3275.49        42.15 o
   6   4   3      10141.77       9974.37       121.09 o
   7   4   3       4875.90       4622.39       261.92 o
   8   4   3       1256.32       1222.17        54.62 o
   9   4   3        470.61        477.49        91.70 o
  10   4   3       1161.84       1163.46        79.20 o
  11   4   3        422.20        549.09        52.72 o
  12   4   3        914.02       1035.39       193.49 o
  13   4   3         16.01         17.78        32.65 o
 -12   5   3         31.37          1.45        44.61 o
 -11   5   3         62.91         47.92        43.20 o
 -10   5   3          7.88         31.15        34.00 o
  -9   5   3        639.30        703.34        67.15 o
  -8   5   3       2694.02       2695.97       111.44 o
  -7   5   3       2802.73       2674.97        86.53 o
  -6   5   3       2903.48       2836.53        67.66 o
  -5   5   3       2378.79       2305.65        52.02 o
  -4   5   3        285.68        275.04        18.44 o
  -3   5   3         28.15         20.31        10.15 o
  -2   5   3       2194.55       2296.09        53.06 o
  -1   5   3       2187.59       2293.64        46.01 o
   0   5   3       1507.68       1520.81        24.86 o
   1   5   3      13393.68      13358.64       110.94 o
   2   5   3        210.26        180.13         7.65 o
   3   5   3      14516.52      14430.45       135.01 o
   4   5   3       1508.90       1530.66        31.71 o
   5   5   3        503.50        501.73        16.62 o
   6   5   3       3470.97       3531.52        57.71 o
   7   5   3         26.61         23.76        13.40 o
   8   5   3       3612.01       3636.99        79.11 o
   9   5   3        153.13        116.37        27.53 o
  10   5   3        106.32         81.24        28.57 o
  11   5   3        584.60        592.96        60.39 o
  12   5   3          3.12          1.62        28.56 o
  13   5   3         17.44        -26.99        50.45 o
 -11   6   3        857.32        966.42        90.46 o
 -10   6   3        129.22        135.01        47.47 o
  -9   6   3        387.98        461.89        60.95 o
  -8   6   3          1.88         14.14        28.25 o
  -7   6   3          1.76         -2.17        14.62 o
  -6   6   3         42.86         46.95        11.84 o
  -5   6   3        292.26        274.86        18.59 o
  -4   6   3        795.48        764.38        34.40 o
  -3   6   3       5233.90       4928.27        79.11 o
  -2   6   3        442.58        376.98        23.49 o
  -1   6   3       4453.02       4303.59        55.62 o
   0   6   3       1460.79       1555.83        26.78 o
   1   6   3       1106.55       1131.49        19.37 o
   2   6   3       4575.33       4599.52        57.82 o
   3   6   3       1559.88       1640.07        28.30 o
   4   6   3       4348.76       4188.71        60.92 o
   5   6   3        546.18        512.12        25.09 o
   6   6   3        187.07        172.24        18.57 o
   7   6   3       1767.89       1782.26        42.80 o
   8   6   3        110.69        126.99        30.56 o
   9   6   3       1421.07       1384.13        51.61 o
  10   6   3        112.42        134.38        32.64 o
  11   6   3        512.27        536.01        61.00 o
  12   6   3        261.54        309.89        82.01 o
  13   6   3        758.05        787.46       113.17 o
 -11   7   3        218.02        253.07        60.31 o
 -10   7   3        347.32        251.47        55.46 o
  -9   7   3        408.74        418.27        62.22 o
  -8   7   3        124.70        141.85        41.01 o
  -7   7   3         29.42          5.30        27.95 o
  -6   7   3       1286.95       1254.53        38.14 o
  -5   7   3        460.73        464.67        24.71 o
  -4   7   3         19.93         15.35        16.30 o
  -3   7   3        137.53        126.39        15.48 o
  -2   7   3       3391.38       3446.98        59.16 o
  -1   7   3        520.58        504.90        16.18 o
   0   7   3        836.24        811.48        18.68 o
   1   7   3        800.19        814.19        19.33 o
   2   7   3       1057.05       1046.87        20.52 o
   3   7   3        863.86        925.29        29.14 o
   4   7   3       3166.07       3168.98        61.99 o
   5   7   3        219.14        213.96        20.16 o
   6   7   3        223.24        252.82        26.80 o
   7   7   3        306.22        359.48        32.04 o
   8   7   3        273.21        224.77        26.24 o
   9   7   3       1145.95       1146.81        65.78 o
  10   7   3         17.12         19.33        26.56 o
  11   7   3          0.54         21.62        46.98 o
  12   7   3          7.82         78.76        61.88 o
 -10   8   3         13.65         24.05        40.33 o
  -9   8   3         15.00         12.43        35.28 o
  -8   8   3         57.08         60.82        36.36 o
  -7   8   3         13.84        -14.59        52.26 o
  -6   8   3        814.27        792.27        33.23 o
  -5   8   3        219.63        209.49        30.28 o
  -4   8   3        908.51        852.41        33.36 o
  -3   8   3        199.58        196.56        15.60 o
  -2   8   3        247.49        244.21        10.83 o
  -1   8   3       6868.44       6774.62        82.73 o
   0   8   3          6.34          8.12         9.39 o
   1   8   3       3448.39       3447.34        63.15 o
   2   8   3        575.75        564.32        30.29 o
   3   8   3        163.60        162.44        13.29 o
   4   8   3        264.31        232.93        20.33 o
   5   8   3       1026.34        957.03        36.25 o
   6   8   3          1.30          8.33        16.14 o
   7   8   3        335.15        329.81        69.33 o
   8   8   3       1892.30       1803.06        72.78 o
   9   8   3        681.94        678.37        71.86 o
  10   8   3        388.40        387.40        51.25 o
  11   8   3         16.04        -46.37        46.37 o
  12   8   3         52.73         66.01        66.58 o
 -10   9   3        457.29        544.67        87.33 o
  -9   9   3        268.45        145.93        51.03 o
  -8   9   3        724.63        703.38        86.71 o
  -7   9   3         77.68         87.97        36.67 o
  -6   9   3       2156.31       2001.55        61.34 o
  -5   9   3       1048.19       1052.01        39.53 o
  -4   9   3       3514.37       3460.08        87.73 o
  -3   9   3        705.41        714.35        22.33 o
  -2   9   3       2377.08       2364.85        37.62 o
  -1   9   3        340.55        384.15        22.31 o
   0   9   3        632.81        708.92        29.10 o
   1   9   3       2097.68       2125.94        49.63 o
   2   9   3       1104.55       1120.91        36.19 o
   3   9   3       1024.18        996.51        35.74 o
   4   9   3       4854.86       4789.81       126.75 o
   5   9   3          7.64          7.72        16.85 o
   6   9   3       3860.41       3889.44        97.60 o
   7   9   3         80.51         44.36        21.93 o
   8   9   3         20.23         17.22        22.76 o
   9   9   3         34.72         48.37        26.92 o
  10   9   3        232.98        247.88        58.94 o
  -9  10   3         10.21         32.49        43.39 o
  -8  10   3       1546.30       1410.04       100.62 o
  -7  10   3        131.21        159.19        46.88 o
  -6  10   3        255.51        198.89        41.59 o
  -5  10   3        988.23       1001.01        35.47 o
  -4  10   3         10.65         -5.96        13.95 o
  -3  10   3        257.36        256.81        20.24 o
  -2  10   3        162.55        171.43        18.89 o
  -1  10   3        263.68        272.64        21.89 o
   0  10   3       7786.40       7668.33       123.47 o
   1  10   3       1864.42       1855.31        68.36 o
   2  10   3       3271.21       3383.26       112.10 o
   3  10   3        441.49        453.77        28.65 o
   4  10   3        818.01        866.90        68.23 o
   5  10   3        319.19        363.22        33.90 o
   6  10   3         29.47         33.63        21.75 o
   7  10   3        230.81        266.29        35.30 o
   8  10   3       1231.70       1293.21        64.08 o
   9  10   3       1008.05        966.40        60.77 o
  10  10   3       1211.06       1308.05       105.61 o
  -8  11   3         30.48         92.02        48.19 o
  -7  11   3         64.41         73.49        41.98 o
  -6  11   3        187.69        184.12        33.48 o
  -5  11   3       1011.26       1075.31        50.95 o
  -4  11   3       2028.99       2015.78        49.07 o
  -3  11   3       3561.06       3579.20        66.45 o
  -2  11   3        688.93        632.39        32.66 o
  -1  11   3        271.13        314.53        22.33 o
   0  11   3       1906.93       1842.88        69.07 o
   1  11   3         11.04         17.84        14.51 o
   2  11   3       1154.32       1090.61        41.47 o
   3  11   3         51.06         46.90        18.00 o
   4  11   3        878.68        959.77        48.59 o
   5  11   3       3354.43       3327.59       248.14 o
   6  11   3        146.63        168.54        36.43 o
   7  11   3       1552.92       1468.11        67.51 o
   8  11   3         11.42         72.60        28.74 o
   9  11   3          3.78         27.67        30.01 o
  10  11   3        537.24        615.83        84.56 o
  -7  12   3       1309.79       1374.21       580.05 o
  -6  12   3          5.62         -3.39        38.43 o
  -5  12   3        466.95        363.90       143.74 o
  -4  12   3          7.30        -20.57        20.57 o
  -3  12   3        298.56        251.27        29.12 o
  -2  12   3          1.13         20.39        18.72 o
  -1  12   3        534.23        546.56        29.05 o
   0  12   3         16.18         28.80        15.22 o
   1  12   3       3320.02       3217.62        76.62 o
   2  12   3        946.21       1017.71        44.13 o
   3  12   3       1232.95       1232.01        85.22 o
   4  12   3          8.80         12.24        38.02 o
   5  12   3        431.37        449.87        55.66 o
   6  12   3       1334.99       1426.70        67.20 o
   7  12   3        715.94        716.50        53.97 o
   8  12   3        595.92        604.97        53.82 o
   9  12   3         63.97         21.31        37.67 o
  -6  13   3         88.83        109.82        35.17 o
  -5  13   3         91.68         75.93        42.43 o
  -4  13   3         38.09         65.33        31.53 o
  -3  13   3          4.68          1.31        21.88 o
  -2  13   3       2043.02       2052.45        68.33 o
  -1  13   3         27.82         87.26        24.22 o
   0  13   3         21.20         34.59        21.72 o
   1  13   3         15.10         33.99        29.03 o
   2  13   3        271.59        338.07        64.47 o
   3  13   3        720.93        582.38        78.71 o
   4  13   3          8.20        -27.95        36.48 o
   5  13   3         18.43          1.71        38.46 o
   6  13   3        154.04         87.64        51.55 o
   7  13   3          3.09        -30.72        40.70 o
   8  13   3        647.51        663.96        89.09 o
  -5  14   3         76.91        101.51        37.53 o
  -4  14   3          0.57        -61.58        61.58 o
  -3  14   3        111.35        109.22        28.20 o
  -2  14   3        291.97        353.05        45.34 o
  -1  14   3        209.76        213.33        32.99 o
   0  14   3         45.57          6.70        41.97 o
   1  14   3         68.99         84.77        31.86 o
   2  14   3         28.78         11.95        42.90 o
   3  14   3        786.17        813.17        91.42 o
   4  14   3         15.49         25.05        47.38 o
   5  14   3        381.07        343.65        74.54 o
   6  14   3        337.37        331.47        75.24 o
  -3  15   3         69.88         36.77        34.81 o
  -2  15   3        366.87        415.04        53.30 o
  -1  15   3        773.15        843.56        64.38 o
   0  15   3        706.77        627.21        91.02 o
   1  15   3        254.89        174.61        64.96 o
   2  15   3         82.22         91.68        53.66 o
   3  15   3        143.84         87.24        58.72 o
  -3 -13   4         95.85         98.54        37.47 o
  -2 -13   4        200.60        164.01        39.71 o
  -1 -13   4        473.39        330.14        65.77 o
   0 -13   4        918.09        876.72       135.02 o
   1 -13   4        464.83        503.52        52.22 o
   2 -13   4        850.98        995.25        86.54 o
   3 -13   4         36.75         44.04        32.98 o
   4 -13   4        269.86        219.88        59.20 o
   5 -13   4         59.61         13.32        43.51 o
  -5 -12   4        592.92        511.12        54.52 o
  -4 -12   4        110.49         31.44        30.18 o
  -3 -12   4        978.54       1060.70        66.14 o
  -2 -12   4         90.81         84.71        32.91 o
  -1 -12   4       1100.18       1220.23       101.70 o
   0 -12   4         72.81         36.13        37.23 o
   1 -12   4         16.81          6.72        25.58 o
   2 -12   4        218.86        235.34        87.90 o
   3 -12   4        116.97        153.90        36.96 o
   4 -12   4        139.75        131.99        36.37 o
   5 -12   4       2284.05       2185.30        93.74 o
   6 -12   4          0.59         11.86        25.04 o
   7 -12   4       1363.91       1437.17        75.00 o
  -6 -11   4        108.73        115.68        52.87 o
  -5 -11   4        168.85        231.07        39.96 o
  -4 -11   4         68.29         82.98        37.12 o
  -3 -11   4        111.89         90.49        28.92 o
  -2 -11   4        819.69        788.82        53.81 o
  -1 -11   4        777.47        703.99        69.53 o
   0 -11   4        221.67        265.47        37.42 o
   1 -11   4       1774.49       1710.95        73.53 o
   2 -11   4       1612.92       1557.15        70.60 o
   3 -11   4        773.17        659.54        52.31 o
   4 -11   4        102.94         92.84        24.49 o
   5 -11   4        736.39        769.10        46.86 o
   6 -11   4        282.52        304.85        37.03 o
   7 -11   4        382.41        444.94        42.80 o
   8 -11   4         95.82        160.52        35.75 o
  -7 -10   4         57.19        105.79        50.76 o
  -6 -10   4        313.69        317.36        63.16 o
  -5 -10   4        341.64        376.28        68.12 o
  -4 -10   4       1302.96       1332.77        65.03 o
  -3 -10   4          9.29          4.54        23.90 o
  -2 -10   4       1452.96       1528.98        89.79 o
  -1 -10   4         20.69         27.14        22.74 o
   0 -10   4          8.92          2.85        20.24 o
   1 -10   4        456.91        454.61        41.03 o
   2 -10   4         24.33         37.61        17.20 o
   3 -10   4       2074.02       2003.45        60.30 o
   4 -10   4         10.44         -0.01        18.07 o
   5 -10   4        483.68        511.51        38.23 o
   6 -10   4        550.04        563.36        95.82 o
   7 -10   4        102.55        113.25        28.36 o
   8 -10   4        107.92        150.39        35.95 o
   9 -10   4         89.91        114.42        31.41 o
  -8  -9   4          0.15        -14.11        44.30 o
  -7  -9   4        104.41         35.42        43.12 o
  -6  -9   4          2.45         20.55        27.62 o
  -5  -9   4         92.77         84.47        27.92 o
  -4  -9   4         77.53         96.84        26.24 o
  -3  -9   4       1013.49        982.03       115.39 o
  -2  -9   4        294.45        315.17        50.72 o
  -1  -9   4       1708.87       1567.48       108.95 o
   0  -9   4        109.03        101.75        24.87 o
   1  -9   4         21.18         25.74        14.98 o
   2  -9   4         36.97         42.57        15.93 o
   3  -9   4       2061.83       2066.72        61.49 o
   4  -9   4        321.58        298.20        28.62 o
   5  -9   4         10.30         34.39        19.17 o
   6  -9   4        755.84        789.78        44.41 o
   7  -9   4        143.47        147.23        26.59 o
   8  -9   4        674.24        678.66        56.46 o
   9  -9   4         59.70        117.29        37.07 o
  10  -9   4         16.23        -13.98        40.13 o
  -9  -8   4          0.66          8.75        45.80 o
  -8  -8   4          5.81        -15.51        41.97 o
  -7  -8   4       1003.02       1100.34        92.65 o
  -6  -8   4        283.54        289.21        35.23 o
  -5  -8   4       1372.29       1471.59       134.86 o
  -4  -8   4         18.64         41.27        21.04 o
  -3  -8   4        343.36        305.00        28.95 o
  -2  -8   4        864.56        961.16        34.91 o
  -1  -8   4        689.28        661.04        27.89 o
   0  -8   4       3691.65       3642.09        68.86 o
   1  -8   4        294.90        267.93        21.59 o
   2  -8   4        123.61        110.83        17.80 o
   3  -8   4         46.99         54.98        16.10 o
   4  -8   4        205.31        241.13        25.23 o
   5  -8   4         61.82         72.79        19.97 o
   6  -8   4        135.83         86.54        21.88 o
   7  -8   4          3.73          5.11        41.34 o
   8  -8   4       1591.59       1666.88        81.79 o
   9  -8   4        159.51        139.58        35.77 o
  10  -8   4        422.28        460.58        71.32 o
  11  -8   4         37.37         61.51        42.72 o
  -9  -7   4        103.12        129.33        42.62 o
  -8  -7   4        511.61        542.13        59.00 o
  -7  -7   4        240.55        193.62        58.67 o
  -6  -7   4       3232.82       3268.12        77.83 o
  -5  -7   4        281.62        280.86        31.51 o
  -4  -7   4       2361.96       2298.22        69.48 o
  -3  -7   4       1059.37       1072.92        77.31 o
  -2  -7   4         85.12         81.23        15.40 o
  -1  -7   4        360.83        345.56        15.43 o
   0  -7   4         53.22         54.29         9.40 o
   1  -7   4        129.95        136.45        11.91 o
   2  -7   4       2749.92       2753.40        47.18 o
   3  -7   4       1211.93       1204.90        31.22 o
   4  -7   4       4769.63       4824.35        74.18 o
   5  -7   4       2765.32       2832.45        68.57 o
   6  -7   4        534.32        424.57        97.19 o
   7  -7   4         70.77         58.68        25.08 o
   8  -7   4        416.05        411.03        86.24 o
   9  -7   4        961.13        988.01        59.54 o
  10  -7   4        140.71        110.27        97.26 o
  11  -7   4         42.80         67.61        85.20 o
 -10  -6   4        145.30        182.10        63.99 o
  -9  -6   4        880.56        844.54       138.55 o
  -8  -6   4        217.42        150.78        40.70 o
  -7  -6   4       1627.68       1575.45        75.14 o
  -6  -6   4          6.91        -13.91        13.91 o
  -5  -6   4          8.02         25.70        15.11 o
  -4  -6   4         28.02         52.86        15.60 o
  -3  -6   4       3192.61       3194.23        78.79 o
  -2  -6   4         20.22         23.08        11.46 o
  -1  -6   4      11124.11      11013.37       124.89 o
   0  -6   4       1224.08       1182.79        26.56 o
   1  -6   4      11845.31      11646.30       154.79 o
   2  -6   4        694.55        677.33        21.81 o
   3  -6   4        865.79        870.37        24.68 o
   4  -6   4       1543.83       1557.70        37.25 o
   5  -6   4        136.98        127.95        17.90 o
   6  -6   4       5102.97       4878.56        92.43 o
   7  -6   4       1996.34       2038.17        74.82 o
   8  -6   4        494.87        510.35        94.17 o
   9  -6   4       1975.29       1952.07        73.72 o
  10  -6   4         10.30         14.71        31.56 o
  11  -6   4        679.07        747.69        77.11 o
  12  -6   4        379.92        406.92        75.40 o
 -10  -5   4         65.50         37.92        39.24 o
  -9  -5   4        111.08        114.66        40.12 o
  -8  -5   4         28.15         31.53        30.45 o
  -7  -5   4         52.18         68.41        31.53 o
  -6  -5   4        102.19        107.73        18.21 o
  -5  -5   4       3664.07       3679.02        73.27 o
  -4  -5   4        440.74        488.05        26.81 o
  -3  -5   4       5403.16       5222.20        87.79 o
  -2  -5   4        366.57        391.29        26.54 o
  -1  -5   4        338.17        314.90        18.43 o
   0  -5   4       3048.38       2919.28        44.17 o
   1  -5   4       1799.37       1783.14        36.11 o
   2  -5   4       1256.19       1194.49        32.97 o
   3  -5   4       8344.13       8333.48       102.53 o
   4  -5   4       3066.06       3141.83        62.53 o
   5  -5   4       4412.11       4502.40        80.36 o
   6  -5   4       2141.36       2181.30        56.89 o
   7  -5   4       3229.71       3099.37        90.95 o
   8  -5   4         70.31         46.72        22.12 o
   9  -5   4       1793.51       1751.41        67.14 o
  10  -5   4        600.96        640.58        45.63 o
  11  -5   4       2127.92       2080.54       107.03 o
  12  -5   4        144.00        169.07        49.19 o
 -11  -4   4         48.84         59.29        52.26 o
 -10  -4   4          2.55        -14.74        30.96 o
  -9  -4   4       1428.38       1435.22        82.24 o
  -8  -4   4        999.55        968.01        64.19 o
  -7  -4   4       1004.43        944.87        59.50 o
  -6  -4   4        199.78        205.09        19.69 o
  -5  -4   4       1201.09       1168.96        62.15 o
  -4  -4   4       2141.05       2127.77        65.93 o
  -3  -4   4       7607.35       7313.71       107.61 o
  -2  -4   4         67.98         66.24        11.53 o
  -1  -4   4       1710.20       1665.08        37.73 o
   0  -4   4       9298.87       9292.87       124.01 o
   1  -4   4        938.06        974.46        22.80 o
   2  -4   4       2447.02       2364.48        34.80 o
   3  -4   4       1243.23       1278.59        29.48 o
   4  -4   4        104.57        106.24        10.77 o
   5  -4   4       6601.72       6515.92        83.65 o
   6  -4   4       1426.44       1527.21        59.81 o
   7  -4   4       4544.88       4467.06        88.88 o
   8  -4   4        810.55        795.94        45.05 o
   9  -4   4        326.09        364.70        45.11 o
  10  -4   4        102.75         70.41        25.74 o
  11  -4   4          3.90         -5.99        30.14 o
  12  -4   4         57.80         15.97        37.79 o
  13  -4   4        149.06        145.90        74.52 o
 -11  -3   4          1.56         78.89        60.96 o
 -10  -3   4          1.81         20.52        48.08 o
  -9  -3   4        598.59        564.70        56.81 o
  -8  -3   4        187.81        124.59        40.76 o
  -7  -3   4        187.36        173.50        22.10 o
  -6  -3   4         16.45         18.98         9.56 o
  -5  -3   4         42.88         48.16         8.84 o
  -4  -3   4        213.34        191.04        11.55 o
  -3  -3   4       2306.61       2389.27        47.95 o
  -2  -3   4         18.64         17.45         9.30 o
  -1  -3   4         34.77         39.60         8.66 o
   0  -3   4       1951.27       1941.87        43.59 o
   1  -3   4       8984.32       9109.76       160.25 o
   2  -3   4       1456.24       1487.03        38.43 o
   3  -3   4       6551.38       6469.58        86.47 o
   4  -3   4       1512.99       1656.01        43.26 o
   5  -3   4        862.97        915.70        32.82 o
   6  -3   4        486.48        548.34        29.38 o
   7  -3   4         33.71         31.88        14.07 o
   8  -3   4        211.31        190.83        25.58 o
   9  -3   4        527.45        461.54        35.90 o
  10  -3   4       1007.18       1099.47        52.55 o
  11  -3   4        446.62        395.59        55.91 o
  12  -3   4        703.13        807.79        63.77 o
  13  -3   4        365.00        385.40        53.10 o
 -11  -2   4        693.64        681.62       111.99 o
 -10  -2   4        648.54        575.67        61.13 o
  -9  -2   4        163.90        125.54        35.07 o
  -8  -2   4         21.31         15.63        19.03 o
  -7  -2   4        130.57        143.51        20.95 o
  -6  -2   4        583.39        628.95        24.57 o
  -5  -2   4        317.21        344.65        15.30 o
  -4  -2   4        180.02        198.07        12.08 o
  -3  -2   4       1372.93       1320.20        40.42 o
  -2  -2   4       1845.49       1861.28        44.87 o
  -1  -2   4       4283.82       4153.97        62.69 o
   0  -2   4          6.08          8.11         2.87 o
   1  -2   4        458.13        474.77        10.49 o
   2  -2   4       8208.93       8570.27       109.42 o
   3  -2   4          1.20         14.70         8.21 o
   6  -2   4       1128.99       1083.76        47.06 o
   7  -2   4        115.43        125.94        20.72 o
   8  -2   4       1352.64       1415.38        58.10 o
   9  -2   4         51.76         74.77        20.52 o
  10  -2   4        274.93        282.55        30.85 o
  11  -2   4         14.41         25.69        26.43 o
  12  -2   4        250.86        197.67        38.96 o
  13  -2   4        125.47        129.60        40.10 o
 -11  -1   4        111.60        180.33        69.53 o
 -10  -1   4        659.73        689.14       101.48 o
  -9  -1   4        389.10        459.72        36.84 o
  -8  -1   4         69.17         63.82        19.41 o
  -7  -1   4         82.12        101.62        18.98 o
  -6  -1   4        718.07        738.85        33.94 o
  -5  -1   4       1832.68       1835.45        46.61 o
  -4  -1   4       2208.13       2324.32        36.36 o
  -3  -1   4        114.13         94.90         7.70 o
  -2  -1   4       8511.87       8370.21        92.06 o
  -1  -1   4        828.30        799.10        14.16 o
   0  -1   4       8376.66       8181.49        78.58 o
   1  -1   4        692.72        664.32        12.03 o
   2  -1   4       2814.10       2973.15        51.02 o
   4  -1   4          7.46         46.54        51.94 o
   5  -1   4          2.22         -0.84         9.01 o
   6  -1   4       2642.99       2566.56        63.34 o
   7  -1   4       5106.49       5065.86       101.77 o
   8  -1   4       1845.11       1767.09        59.25 o
   9  -1   4       2038.12       1971.17        99.11 o
  10  -1   4        390.11        338.82        45.55 o
  11  -1   4         58.48         49.50        26.76 o
  12  -1   4        146.66        202.68        40.01 o
  13  -1   4         46.59         56.76        33.56 o
 -11   0   4        194.35        156.64        70.36 o
 -10   0   4         18.37         16.01        29.38 o
  -9   0   4        899.49        891.47        57.07 o
  -8   0   4          1.51         21.54        17.92 o
  -7   0   4       5110.77       5192.22       100.29 o
  -6   0   4       5090.39       5015.82       116.45 o
  -5   0   4       6146.62       6078.13        99.36 o
  -4   0   4       2437.35       2388.29        61.87 o
  -3   0   4       5171.54       5261.61        63.55 o
  -2   0   4        836.85        929.39        18.57 o
  -1   0   4       6023.04       6538.38        98.23 o
   0   0   4       3028.19       3045.40        32.53 o
   1   0   4       4047.02       4296.76        38.78 o
   3   0   4      16883.65      17027.94       257.00 o
   4   0   4        725.27        675.84        18.01 o
   5   0   4      11611.94      11834.71       139.89 o
   6   0   4       1470.03       1525.74        47.06 o
   7   0   4        869.54        927.65        46.43 o
   8   0   4       4983.67       4931.86        94.66 o
   9   0   4         36.48         24.29        19.34 o
  10   0   4       1155.44       1291.16        62.51 o
  11   0   4        565.82        526.98        49.21 o
  12   0   4          3.26         -9.31        24.92 o
  13   0   4        696.72        632.48        59.06 o
 -11   1   4        557.27        555.91        54.94 o
 -10   1   4        101.70        101.92        31.73 o
  -9   1   4       3208.07       3379.42       113.26 o
  -8   1   4        174.32        134.17        29.56 o
  -7   1   4       1861.43       1872.71        55.83 o
  -6   1   4        119.98        136.31        26.35 o
  -5   1   4        160.92        141.05        18.55 o
  -4   1   4        280.84        291.32        19.17 o
  -3   1   4        760.76        725.24        25.38 o
  -2   1   4        934.27        989.22        24.46 o
  -1   1   4      21790.33      21916.48       271.87 o
   0   1   4       1111.81       1162.06        20.27 o
   1   1   4      26815.52      26987.64       280.78 o
   2   1   4        433.46        466.04        15.37 o
   3   1   4       5324.63       5307.07        79.56 o
   4   1   4       3517.09       3491.30        51.94 o
   5   1   4       5275.06       5285.96        62.68 o
   6   1   4       2394.30       2310.21        51.13 o
   7   1   4       6547.73       6362.88       221.90 o
   8   1   4        187.94        173.79        21.98 o
   9   1   4       2089.36       2137.68        75.47 o
  10   1   4        801.48        757.87        52.02 o
  11   1   4       1238.75       1220.65        65.37 o
  12   1   4         44.87         55.16        28.55 o
  13   1   4       1358.66       1465.13        78.91 o
 -11   2   4         31.29         34.01        32.31 o
 -10   2   4         75.55         66.99        32.10 o
  -9   2   4         22.65         -2.02        22.26 o
  -8   2   4        854.03        835.70       101.00 o
  -7   2   4        673.49        672.39        94.76 o
  -6   2   4        373.77        342.54        36.56 o
  -5   2   4       5297.92       4841.53        92.69 o
  -4   2   4       8743.85       8204.70       129.53 o
  -3   2   4       3072.57       3104.12        44.40 o
  -2   2   4        514.76        511.16        13.48 o
  -1   2   4       5909.63       6009.65        68.69 o
   1   2   4      11031.68      11203.27       112.72 o
   2   2   4       3801.39       3960.34        40.72 o
   3   2   4      12125.82      12060.56       108.70 o
   4   2   4       5566.61       5559.07        62.57 o
   5   2   4        104.53        112.60         9.87 o
   6   2   4       3220.16       3214.97       109.25 o
   7   2   4        406.57        396.67        26.53 o
   8   2   4        166.54        178.96        22.33 o
   9   2   4       5713.64       5764.40       220.83 o
  10   2   4         18.50         56.56        24.86 o
  11   2   4       3716.36       3571.33       123.85 o
  12   2   4          2.91         -3.34        25.78 o
  13   2   4         42.94         65.37        31.90 o
 -12   3   4         63.09         58.98        45.88 o
 -11   3   4        158.81        141.47        40.36 o
 -10   3   4        575.56        576.05        57.94 o
  -9   3   4         35.88         54.81        35.42 o
  -8   3   4       1842.75       1779.56        86.99 o
  -7   3   4         12.42         19.23        21.99 o
  -6   3   4        138.50        183.65        30.74 o
  -5   3   4       1534.84       1487.34        89.99 o
  -4   3   4         76.36        100.92         6.88 o
  -3   3   4      11954.26      12094.44       242.14 o
  -2   3   4         86.88         75.51        12.16 o
  -1   3   4       1590.67       1731.69        31.46 o
   0   3   4       8473.80       8549.84       101.16 o
   1   3   4       2499.46       2670.70        30.86 o
   2   3   4         73.50         77.67         6.43 o
   3   3   4        514.25        485.86        11.79 o
   4   3   4       1527.59       1586.78        29.19 o
   5   3   4      11295.10      11356.33       128.43 o
   6   3   4       3208.35       3256.62        70.48 o
   7   3   4       2993.04       3037.82       105.09 o
   8   3   4        198.65        204.08        58.15 o
   9   3   4         11.96          4.05        18.55 o
  10   3   4         14.86         31.69        22.68 o
  11   3   4        204.98        226.43        38.90 o
  12   3   4         39.02         33.77        29.28 o
  13   3   4        234.64        258.58        64.67 o
 -11   4   4         19.10         -5.91        31.23 o
 -10   4   4          2.06        -29.05        29.05 o
  -9   4   4        864.94        817.11        70.81 o
  -8   4   4         27.95         16.21        22.30 o
  -7   4   4       1505.09       1453.07        96.28 o
  -6   4   4        214.37        205.28        28.97 o
  -5   4   4        289.64        298.37        16.89 o
  -4   4   4        139.79        118.89         9.45 o
  -3   4   4       2349.24       2333.46        56.26 o
  -2   4   4       1459.62       1499.03        31.98 o
  -1   4   4         78.67         85.79         7.86 o
   0   4   4       1336.89       1270.71        31.81 o
   1   4   4       5742.31       5918.72        67.78 o
   2   4   4       7060.48       6934.55        62.98 o
   3   4   4        883.91        895.98        16.34 o
   4   4   4         11.05          5.80         5.27 o
   5   4   4         24.02         27.73         7.40 o
   6   4   4        870.05        834.75        27.26 o
   7   4   4          6.61         12.57        12.78 o
   8   4   4          0.04          4.12        29.95 o
   9   4   4        101.19        107.88        29.67 o
  10   4   4        583.63        615.69        65.84 o
  11   4   4        208.66        223.09        37.15 o
  12   4   4        512.58        580.22        81.68 o
  13   4   4         98.38        133.39        53.58 o
 -11   5   4        685.90        687.60        89.61 o
 -10   5   4         41.41         48.20        39.23 o
  -9   5   4         75.03         52.35        49.62 o
  -8   5   4       2055.97       1963.40       102.14 o
  -7   5   4         58.16         81.16        25.36 o
  -6   5   4        886.57        916.93        30.09 o
  -5   5   4       1136.46       1133.97        27.21 o
  -4   5   4         18.65          6.30         9.56 o
  -3   5   4         93.73         82.97        12.58 o
  -2   5   4       2127.27       2114.35        43.42 o
  -1   5   4         48.87         61.59        10.87 o
   0   5   4        906.54        899.97        18.76 o
   1   5   4        185.56        184.93         6.64 o
   2   5   4      13614.30      13413.11       141.24 o
   3   5   4        514.04        493.52        13.97 o
   4   5   4       3481.90       3480.18        52.63 o
   5   5   4         45.27         54.75         8.01 o
   6   5   4        537.51        561.30        19.25 o
   7   5   4       1408.49       1389.60        72.90 o
   8   5   4        138.27        126.68        24.94 o
   9   5   4         63.15         75.20        25.06 o
  10   5   4         11.50         15.44        24.09 o
  11   5   4       1066.72       1055.97        67.09 o
  12   5   4         75.87         75.36        35.92 o
  13   5   4        415.05        362.99        52.93 o
 -11   6   4        318.57        260.21        59.13 o
 -10   6   4        248.94        250.06        60.78 o
  -9   6   4        401.54        339.08        56.95 o
  -8   6   4         12.44          1.62        27.96 o
  -7   6   4         98.91         78.16        33.08 o
  -6   6   4         80.52         79.26        29.26 o
  -5   6   4        807.60        727.11        31.16 o
  -4   6   4       1244.79       1229.10        38.77 o
  -3   6   4      11644.58      10926.76       178.27 o
  -2   6   4       5387.97       5352.63       101.19 o
  -1   6   4      10216.54      10141.72       111.90 o
   0   6   4       3487.11       3630.62        48.41 o
   1   6   4       2747.19       3016.29        36.33 o
   2   6   4       1904.91       1798.46        24.37 o
   3   6   4        196.83        192.47        12.48 o
   4   6   4       1407.45       1484.05        53.76 o
   5   6   4       3857.15       3946.60        61.84 o
   6   6   4        634.98        664.53        23.53 o
   7   6   4       3036.30       2998.16        57.02 o
   8   6   4         67.18         64.50        24.06 o
   9   6   4       1907.13       1891.91        74.68 o
  10   6   4        185.70        206.32        36.50 o
  11   6   4         17.44         32.41        28.82 o
  12   6   4       1182.77       1204.60        76.41 o
  13   6   4         18.36         41.93        57.62 o
 -11   7   4         18.78         25.18        46.19 o
 -10   7   4        198.27        161.63        49.76 o
  -9   7   4        146.77        124.62        41.87 o
  -8   7   4          0.07        -24.32        25.71 o
  -7   7   4       3886.36       3860.86       136.28 o
  -6   7   4        163.63        157.66        19.82 o
  -5   7   4       6277.41       6157.32        98.64 o
  -4   7   4          9.11         -1.18        11.11 o
  -3   7   4       1556.03       1526.04        41.48 o
  -2   7   4          3.66         13.85         7.51 o
  -1   7   4        300.59        290.64        13.28 o
   0   7   4        132.48        137.12         9.58 o
   1   7   4       2950.50       2930.53        42.67 o
   2   7   4        318.04        353.25        13.22 o
   3   7   4       7058.65       7183.14       110.25 o
   4   7   4       1195.87       1214.48        30.54 o
   5   7   4       8241.11       8177.64       104.84 o
   6   7   4          6.80        -10.97        11.56 o
   7   7   4       1343.34       1274.90        52.57 o
   8   7   4       2697.81       2835.60        97.79 o
   9   7   4       1698.93       1551.27       108.51 o
  10   7   4         43.58         82.23        30.08 o
  11   7   4        507.89        453.27        73.64 o
  12   7   4        179.62        106.54        60.21 o
 -10   8   4        231.46        243.36        59.49 o
  -9   8   4        714.95        743.69        79.13 o
  -8   8   4        265.17        272.12        52.39 o
  -7   8   4        530.50        497.14        59.38 o
  -6   8   4         51.75         60.32        18.39 o
  -5   8   4        145.48        157.66        18.94 o
  -4   8   4       1116.86       1119.76        38.12 o
  -3   8   4       2933.91       2951.40        63.46 o
  -2   8   4       2745.73       2735.10        45.02 o
  -1   8   4       4060.15       4081.59        76.27 o
   0   8   4       5463.71       5489.28        83.91 o
   1   8   4       1423.47       1440.02        28.34 o
   2   8   4        277.45        300.88        12.41 o
   3   8   4       6081.54       5988.51        69.85 o
   4   8   4       3035.24       3017.24        52.46 o
   5   8   4       4808.84       4847.27        87.89 o
   6   8   4         45.72         60.10        22.72 o
   7   8   4        605.23        671.40        41.72 o
   8   8   4        671.28        592.46        43.23 o
   9   8   4        166.07        116.78        40.74 o
  12   8   4          4.41        -47.77        47.77 o
 -10   9   4         57.35        -35.42        44.13 o
  -9   9   4         63.94         93.79        43.87 o
  -8   9   4         65.75         41.01        39.35 o
  -7   9   4        224.85        258.70        51.33 o
  -6   9   4       3242.45       3204.92        71.17 o
  -5   9   4        112.92         77.70        25.34 o
  -4   9   4       2031.06       2008.96        54.64 o
  -3   9   4         19.13         21.69         9.11 o
  -2   9   4        446.60        421.58        20.97 o
  -1   9   4       4315.04       4297.05        60.68 o
   0   9   4        705.07        668.46        37.62 o
   1   9   4       4936.20       4938.63        82.15 o
   2   9   4       1688.58       1711.46        44.03 o
   3   9   4          3.63         10.44        11.52 o
   4   9   4       1362.89       1420.15        43.51 o
   5   9   4        101.39        110.00        18.98 o
   6   9   4        267.25        291.89        30.91 o
   7   9   4        298.78        281.85        33.68 o
   8   9   4        686.80        660.00        47.93 o
   9   9   4       2587.09       2811.44        93.34 o
  -9  10   4        444.83        501.08        76.02 o
  -8  10   4         14.32         -4.01        36.50 o
  -7  10   4         71.86         96.76        44.01 o
  -6  10   4          5.70         20.08        22.52 o
  -5  10   4        264.37        272.27        22.30 o
  -4  10   4        231.35        233.99        19.97 o
  -3  10   4        541.66        585.30        41.85 o
  -2  10   4        131.42        117.67        15.32 o
  -1  10   4        260.52        286.25        21.03 o
   0  10   4         56.82         71.06        14.72 o
   1  10   4       1988.82       1942.66        52.62 o
   2  10   4        375.96        382.76        25.01 o
   3  10   4         68.77         56.91        15.25 o
   4  10   4       1333.71       1322.82        44.46 o
   5  10   4        176.54        227.86        32.36 o
   6  10   4       2685.61       2598.30       117.08 o
   7  10   4        240.74        306.55        36.19 o
   8  10   4         21.48         31.40        25.53 o
   9  10   4          7.51         15.77        27.20 o
  10  10   4        188.90        194.39        56.74 o
  -8  11   4        108.72         43.73        43.98 o
  -7  11   4        308.25        202.83        79.92 o
  -6  11   4         81.13         28.71        28.55 o
  -5  11   4         44.55         67.56        34.14 o
  -4  11   4       1250.61       1340.54        50.86 o
  -3  11   4        238.00        190.47        39.37 o
  -2  11   4        860.22        884.37        32.06 o
  -1  11   4        278.89        278.70        23.27 o
   0  11   4        944.21        909.59        36.12 o
   1  11   4         67.35         65.59        16.05 o
   2  11   4        736.58        760.16        41.28 o
   3  11   4        207.51        197.58        22.86 o
   4  11   4         64.98         61.73        18.21 o
   5  11   4         20.22         -9.15        16.55 o
   6  11   4       1071.31       1111.35        57.11 o
   7  11   4        786.84        781.97        51.87 o
   8  11   4         74.07        132.14        32.52 o
   9  11   4         91.59         88.58        53.44 o
  10  11   4          1.39         12.39        45.75 o
  -7  12   4        386.85        318.17       103.06 o
  -6  12   4        424.29        280.37       114.05 o
  -5  12   4        140.58        116.54        32.18 o
  -4  12   4         20.78         -1.20        29.38 o
  -3  12   4        148.15        125.45        24.94 o
  -2  12   4        401.20        434.77        35.90 o
  -1  12   4        317.49        373.17        33.52 o
   0  12   4       1503.72       1528.30        69.69 o
   1  12   4       1205.23       1142.69        81.20 o
   2  12   4       1173.60       1100.44        65.29 o
   3  12   4       2621.85       2727.38        94.08 o
   4  12   4        121.48        121.62        23.25 o
   5  12   4         37.36         58.38        30.46 o
   6  12   4        368.71        399.17        56.96 o
   7  12   4        338.72        323.63        41.92 o
   8  12   4        120.63        153.27        36.41 o
   9  12   4         10.36          1.03        30.27 o
  -6  13   4          6.68        322.29       194.44 o
  -5  13   4        556.30        530.33        53.80 o
  -4  13   4        327.75        332.32        35.79 o
  -3  13   4       3262.26       3465.35        89.29 o
  -2  13   4         15.26         14.94        21.48 o
  -1  13   4       2498.14       2622.03        81.32 o
   0  13   4         10.54         40.91        22.54 o
   1  13   4        306.33        309.71        43.89 o
   2  13   4        670.95        632.82        57.26 o
   3  13   4         80.38         86.19        32.98 o
   4  13   4        116.94        208.37        53.97 o
   5  13   4       1302.38       1413.18       107.50 o
   6  13   4          0.49        -19.47        41.66 o
   7  13   4        972.14       1048.30        98.27 o
   8  13   4        252.99        229.60        64.47 o
  -5  14   4        686.79        731.56        62.75 o
  -4  14   4        100.13        120.31        37.61 o
  -3  14   4         98.55        107.03        29.02 o
  -2  14   4        648.48        757.72        48.80 o
  -1  14   4        337.22        372.20        39.12 o
   0  14   4         17.77          3.89        23.32 o
   1  14   4        764.92        759.92        49.76 o
   2  14   4       1174.18       1219.89        77.02 o
   3  14   4        275.89        290.16        64.96 o
   4  14   4        440.62        518.70        82.67 o
   5  14   4         84.58         48.08        52.12 o
   6  14   4          2.23        -36.35        45.58 o
   7  14   4        790.29        840.59        99.77 o
  -3  15   4         78.31         58.66        36.46 o
  -2  15   4       1159.38       1214.91        89.68 o
  -1  15   4        123.75        180.52        33.91 o
   0  15   4        391.85        456.71        44.54 o
   1  15   4        327.54        273.71        59.42 o
   2  15   4        204.31        171.36        64.74 o
   3  15   4       2030.09       2036.61       134.22 o
  -1 -13   5        337.54        324.66        63.07 o
   0 -13   5        134.48        120.51        51.73 o
   1 -13   5        229.27        200.76        56.61 o
   2 -13   5         22.89          4.57        42.28 o
   3 -13   5          1.40        -12.70        40.65 o
   4 -13   5        800.88        812.73        88.21 o
  -4 -12   5        472.14        431.12        52.39 o
  -3 -12   5        313.06        292.93        65.05 o
  -2 -12   5        166.86         88.99        34.77 o
  -1 -12   5          2.13          2.94        42.76 o
   0 -12   5        257.01        270.99        42.63 o
   1 -12   5        152.64        187.14        38.86 o
   2 -12   5        143.33        131.62        43.36 o
   3 -12   5         24.97         28.05        28.63 o
   4 -12   5         89.64        137.38        76.14 o
   5 -12   5        264.95        303.93        48.92 o
   6 -12   5         65.94         21.22        94.95 o
  -5 -11   5         11.06        -25.61        27.45 o
  -4 -11   5        228.54        210.95        40.41 o
  -3 -11   5         73.71         94.59        31.05 o
  -2 -11   5        185.20        201.98        36.21 o
  -1 -11   5          3.15        -12.33        26.08 o
   0 -11   5         28.89         78.97        29.79 o
   1 -11   5        936.15        912.08        71.24 o
   2 -11   5          7.11         31.04        26.37 o
   3 -11   5        896.28        803.35        58.42 o
   4 -11   5         93.62        140.04        34.55 o
   5 -11   5          2.98        -23.65        32.13 o
   6 -11   5         55.91         77.49        26.54 o
   7 -11   5         56.89         61.84        32.80 o
   8 -11   5        158.29        182.00        70.23 o
  -6 -10   5          0.32         28.17        46.63 o
  -5 -10   5        346.47        296.62        42.53 o
  -4 -10   5         82.76         79.81        29.38 o
  -3 -10   5       2312.04       2372.94        83.87 o
  -2 -10   5        406.80        477.39        61.71 o
  -1 -10   5       1460.79       1442.83        67.01 o
   0 -10   5        121.30        124.50        30.66 o
   1 -10   5        120.84        121.49        29.88 o
   2 -10   5        880.31        909.73        56.01 o
   3 -10   5         56.55         46.27        26.74 o
   4 -10   5        812.25        899.08        46.00 o
   5 -10   5        837.76        903.88        65.23 o
   6 -10   5        505.48        496.32        87.72 o
   7 -10   5        233.71        200.05        32.81 o
   8 -10   5         99.45        114.42        70.26 o
   9 -10   5        170.18        169.29        42.16 o
  -7  -9   5        795.07        861.86        93.31 o
  -6  -9   5       2855.55       2960.57       144.42 o
  -5  -9   5         19.62         48.16        26.40 o
  -4  -9   5        148.48        182.87        32.94 o
  -3  -9   5        497.83        472.11        41.77 o
  -2  -9   5        730.05        533.95        62.15 o
  -1  -9   5       1907.04       1821.64        68.85 o
   0  -9   5        922.72        889.52        60.87 o
   1  -9   5       1761.12       1815.69        89.46 o
   2  -9   5       2547.93       2513.67        63.23 o
   3  -9   5         72.27         91.23        20.03 o
   4  -9   5       1399.25       1418.50        71.37 o
   5  -9   5       1491.06       1549.53        56.48 o
   6  -9   5         37.77         27.51        21.91 o
   7  -9   5       3277.58       3343.26       121.13 o
   8  -9   5         14.18         52.39        51.08 o
   9  -9   5       1788.39       1795.01       235.73 o
  10  -9   5        160.21        149.41        39.65 o
  -8  -8   5         15.71          3.03        43.03 o
  -7  -8   5       1094.18        979.34        91.33 o
  -6  -8   5         77.70         38.24        40.52 o
  -5  -8   5        968.66        970.94        55.62 o
  -4  -8   5        777.99        778.44        71.73 o
  -3  -8   5        330.33        356.10        36.16 o
  -2  -8   5       2139.06       2083.77        99.64 o
  -1  -8   5        163.96        250.97        32.52 o
   0  -8   5        889.57        894.70        62.76 o
   1  -8   5        314.83        274.76        22.02 o
   2  -8   5       1093.37       1051.05        38.78 o
   3  -8   5       2787.14       2890.71        68.00 o
   4  -8   5       3746.67       3644.58        80.60 o
   5  -8   5       1288.37       1286.76        80.16 o
   6  -8   5       1508.50       1555.73        57.49 o
   7  -8   5          2.61         17.92        25.93 o
   8  -8   5         88.97        125.12        74.01 o
   9  -8   5          8.01          1.72        34.59 o
  10  -8   5        451.62        383.16        69.18 o
  11  -8   5        496.35        528.94        85.44 o
  -9  -7   5        265.23        157.08        58.37 o
  -8  -7   5        118.49        123.73        40.75 o
  -7  -7   5        122.50        146.49        38.03 o
  -6  -7   5        171.67        143.28        34.66 o
  -5  -7   5        770.47        853.65        47.21 o
  -4  -7   5        286.48        318.42        32.33 o
  -3  -7   5          4.40         -1.14        13.19 o
  -2  -7   5       1964.83       1814.70        58.10 o
  -1  -7   5       2917.91       2767.42        59.88 o
   0  -7   5       7695.64       7439.54       114.03 o
   1  -7   5        191.05        180.32        18.96 o
   2  -7   5        429.24        442.48        19.96 o
   3  -7   5        393.91        420.03        21.20 o
   4  -7   5          9.56          4.98        12.60 o
   5  -7   5         19.91         18.96        13.28 o
   6  -7   5        780.45        756.21        46.59 o
   7  -7   5         31.37         55.64        37.15 o
   8  -7   5       3070.80       3063.69       224.78 o
   9  -7   5         27.49         -0.24        34.59 o
  10  -7   5        574.71        584.28        50.68 o
  11  -7   5        166.69        177.43        53.44 o
  -9  -6   5          7.67         -1.33        35.24 o
  -8  -6   5        102.05         76.20        36.85 o
  -7  -6   5          1.46        -11.43        30.41 o
  -6  -6   5       1199.70       1170.84        64.74 o
  -5  -6   5         89.31         99.95        19.56 o
  -4  -6   5       1889.68       1837.14       102.36 o
  -3  -6   5        519.49        480.05        33.64 o
  -2  -6   5       1570.73       1557.43        43.85 o
  -1  -6   5        814.17        793.39        30.06 o
   0  -6   5       2109.42       2152.50        37.00 o
   1  -6   5          0.31          5.43         8.10 o
   2  -6   5        313.77        333.87        17.33 o
   3  -6   5        508.90        502.22        24.70 o
   4  -6   5       2917.50       2942.98        61.08 o
   5  -6   5       1223.26       1272.78        37.32 o
   6  -6   5        132.39        133.40        20.81 o
   7  -6   5        129.75        139.05        23.07 o
   8  -6   5        868.04        907.10        57.77 o
   9  -6   5        215.01        227.48        46.79 o
  10  -6   5        215.83        228.28        38.43 o
  11  -6   5          0.20        -30.49        30.49 o
  12  -6   5         51.38         64.04        50.41 o
 -10  -5   5        449.74        462.15        63.11 o
  -9  -5   5          1.59        -22.14        31.93 o
  -8  -5   5        517.97        511.37        64.19 o
  -7  -5   5        380.10        429.05        47.85 o
  -6  -5   5          5.93         -2.67        22.61 o
  -5  -5   5       2886.42       2896.87        87.56 o
  -4  -5   5        566.66        588.30        30.10 o
  -3  -5   5       1715.74       1650.64        45.21 o
  -2  -5   5        275.80        273.44        20.45 o
  -1  -5   5         31.31         19.46        10.58 o
   0  -5   5        706.97        706.99        18.69 o
   1  -5   5       1785.80       1655.37        40.67 o
   2  -5   5        248.80        244.62        20.48 o
   3  -5   5       1121.01       1109.43        29.62 o
   4  -5   5          4.02          1.85         9.41 o
   5  -5   5       1230.64       1270.29        41.47 o
   6  -5   5          5.78          2.33        13.58 o
   7  -5   5        214.03        175.77        26.21 o
   8  -5   5        505.74        428.27        52.20 o
   9  -5   5         65.36         80.83        25.22 o
  10  -5   5        494.78        504.27        44.00 o
  11  -5   5          7.81         46.88        39.22 o
  12  -5   5         10.55        -24.84        36.25 o
 -10  -4   5          2.13         -7.80        36.05 o
  -9  -4   5        695.90        748.02        66.61 o
  -8  -4   5         76.64         79.12        32.61 o
  -7  -4   5        601.74        676.50        54.98 o
  -6  -4   5          5.84         14.45        22.11 o
  -5  -4   5        167.36        166.35        18.18 o
  -4  -4   5        266.52        244.78        20.36 o
  -3  -4   5       1458.90       1432.21        39.70 o
  -2  -4   5         84.66         68.89        12.82 o
  -1  -4   5        852.77        847.11        28.21 o
   0  -4   5        248.89        248.90        15.66 o
   1  -4   5       5702.70       5636.30        62.66 o
   2  -4   5        981.38        966.80        30.49 o
   3  -4   5       6242.87       6144.71        83.53 o
   4  -4   5        337.34        371.48        23.00 o
   5  -4   5        199.26        204.33        40.02 o
   6  -4   5       1261.10       1242.96        65.40 o
   7  -4   5        387.14        405.30        36.81 o
   8  -4   5          3.25         -7.10        15.26 o
   9  -4   5        772.61        753.27        46.52 o
  10  -4   5        324.35        351.55        37.54 o
  11  -4   5          3.91         12.48        34.50 o
  12  -4   5        191.56        224.78        51.47 o
 -10  -3   5        148.78        135.19        68.61 o
  -9  -3   5        122.86         88.77        37.08 o
  -8  -3   5         14.89         18.47        28.53 o
  -7  -3   5         61.10         53.21        33.58 o
  -6  -3   5        111.13         65.92        24.04 o
  -5  -3   5       4685.54       4704.18        76.67 o
  -4  -3   5       4797.82       5022.13       125.77 o
  -3  -3   5       4681.51       4450.65        74.47 o
  -2  -3   5       8621.36       8659.80       147.11 o
  -1  -3   5       3317.91       3211.18        49.82 o
   0  -3   5        920.14       1010.10        16.60 o
   1  -3   5      10170.48      10172.00       158.44 o
   2  -3   5        596.05        553.41        27.31 o
   3  -3   5      10448.12      10295.17       116.62 o
   4  -3   5         14.12         21.07         8.61 o
   5  -3   5        761.66        814.82        21.92 o
   6  -3   5       5087.45       5124.47       101.80 o
   7  -3   5        313.72        372.10        40.89 o
   8  -3   5        513.99        517.43        37.57 o
   9  -3   5       1378.98       1332.25        54.94 o
  10  -3   5          2.57        -12.95        19.16 o
  11  -3   5       2384.03       2379.44       109.29 o
  12  -3   5          2.62         10.00        27.64 o
  13  -3   5        695.83        786.80        93.48 o
 -11  -2   5         10.39        -17.18        55.07 o
 -10  -2   5          7.53         14.06        34.27 o
  -9  -2   5          2.72          5.60        31.81 o
  -8  -2   5       4103.46       4057.32       122.77 o
  -7  -2   5          2.22          9.83        15.27 o
  -6  -2   5       2878.45       2835.64        63.29 o
  -5  -2   5        220.58        226.37        15.71 o
  -4  -2   5       1561.12       1594.59        39.44 o
  -3  -2   5       4423.58       4254.66        54.65 o
  -2  -2   5       2077.31       2084.05        41.89 o
  -1  -2   5       2281.39       2132.10        36.82 o
   0  -2   5       5386.68       5439.87        55.14 o
   1  -2   5         18.04         13.78         4.39 o
   2  -2   5       3907.56       3824.37        45.91 o
   3  -2   5       1380.14       1354.41        44.57 o
   5  -2   5       4626.00       4730.57        64.92 o
   6  -2   5       5850.01       5793.20       107.08 o
   7  -2   5      10042.20       9829.10       163.42 o
   8  -2   5       3459.39       3459.70        86.19 o
   9  -2   5       1930.68       1941.28        67.15 o
  10  -2   5       1237.85       1202.53        54.08 o
  11  -2   5        129.62        174.09        34.28 o
  12  -2   5         18.68         49.07        30.72 o
  13  -2   5        291.57        293.57        47.09 o
 -11  -1   5        371.39        312.88        85.88 o
 -10  -1   5        698.08        736.03       109.22 o
  -9  -1   5         39.15         22.25        31.08 o
  -8  -1   5        180.81        192.82        26.08 o
  -7  -1   5       1976.19       1972.48        67.70 o
  -6  -1   5        438.62        441.14        28.48 o
  -5  -1   5       1831.99       1917.15        48.61 o
  -4  -1   5       1195.54       1200.93        30.25 o
  -3  -1   5        287.84        247.08        11.74 o
  -2  -1   5       2948.48       3112.08        42.74 o
  -1  -1   5       2260.40       2192.54        31.17 o
   0  -1   5       1290.96       1301.54        20.85 o
   1  -1   5       1825.32       1918.46        25.71 o
   2  -1   5      20083.72      20385.18       244.56 o
   3  -1   5        908.48        879.25        30.49 o
   5  -1   5         42.46         50.89        12.82 o
   6  -1   5       4029.68       4097.11        84.86 o
   7  -1   5        103.80         99.61        18.86 o
   8  -1   5         20.75         25.70        16.79 o
   9  -1   5         95.72        100.40        26.17 o
  10  -1   5       1482.31       1620.04        80.56 o
  11  -1   5         99.85        121.78        30.03 o
  12  -1   5       1912.87       2021.94        86.80 o
  13  -1   5         15.18          1.94        27.69 o
 -11   0   5        545.67        586.08       106.58 o
 -10   0   5        652.49        668.35       102.89 o
  -9   0   5        138.57        113.48        34.30 o
  -8   0   5        319.58        360.62        32.13 o
  -7   0   5        337.55        320.98        37.51 o
  -6   0   5        137.09        153.39        19.79 o
  -5   0   5       1254.35       1308.61        39.87 o
  -4   0   5          8.51         12.99         9.36 o
  -3   0   5          6.45          8.04         5.19 o
  -2   0   5      13493.89      13702.25       143.98 o
  -1   0   5       1461.46       1606.54        37.87 o
   0   0   5       5925.25       5926.18        57.78 o
   1   0   5       3484.73       3601.91        38.96 o
   2   0   5        123.24        155.12        10.59 o
   3   0   5         82.12        115.06        10.76 o
   4   0   5       1075.65       1054.63        28.52 o
   5   0   5       1159.49       1174.47        26.57 o
   6   0   5        579.45        562.24        18.15 o
   7   0   5       1534.82       1422.62        43.65 o
   8   0   5       2879.51       2870.58        68.00 o
   9   0   5        957.83        973.20        47.16 o
  10   0   5       1666.09       1836.40       159.10 o
  11   0   5        158.97        176.15        33.61 o
  12   0   5        338.98        346.63        65.57 o
  13   0   5        195.12        245.43        44.05 o
 -11   1   5         30.70         66.32        60.34 o
 -10   1   5        218.66        230.79        38.40 o
  -9   1   5        371.19        336.77        44.15 o
  -8   1   5         85.81         45.23        17.66 o
  -7   1   5         57.06         33.37        14.72 o
  -6   1   5       1323.41       1351.30        64.43 o
  -5   1   5        463.89        480.60        26.02 o
  -4   1   5       1452.24       1385.09        42.08 o
  -3   1   5       3170.06       3404.55        40.65 o
  -2   1   5        956.23        955.78        56.52 o
  -1   1   5       2355.13       2419.97        41.39 o
   0   1   5         14.33         23.32         5.09 o
   1   1   5       9284.95       9478.43        99.13 o
   2   1   5        146.95        134.47        35.07 o
   3   1   5       5568.74       5651.08        88.47 o
   5   1   5       1081.21       1014.95        23.84 o
   6   1   5          7.71          9.29         6.68 o
   7   1   5         16.92         12.03         9.78 o
   8   1   5       1820.39       1908.74        78.61 o
   9   1   5        276.46        278.88        27.82 o
  10   1   5        742.04        748.55        50.25 o
  11   1   5         14.12         -2.45        26.26 o
  12   1   5         28.80         33.23        28.34 o
  13   1   5         25.63         42.32        30.95 o
  14   1   5         53.80         42.02        49.14 o
 -11   2   5         11.19        -13.27        53.84 o
 -10   2   5        443.71        453.12        53.30 o
  -9   2   5        159.12        185.19        35.40 o
  -8   2   5        775.94        712.03        51.89 o
  -7   2   5        256.14        231.09        38.98 o
  -6   2   5        257.43        286.82        29.90 o
  -5   2   5       4590.19       4306.43        86.48 o
  -4   2   5         90.70         74.15        13.74 o
  -3   2   5       2079.19       2050.41        81.48 o
  -2   2   5        651.08        683.10        19.93 o
  -1   2   5         52.20         36.57         9.00 o
   0   2   5       1934.51       1951.83        26.57 o
   1   2   5       3426.40       3537.54        79.13 o
   2   2   5         10.62          9.51         6.47 o
   3   2   5         59.00         43.36         5.80 o
   4   2   5        131.46         97.87         7.71 o
   5   2   5       2893.38       2856.20        40.94 o
   6   2   5        744.32        761.69        24.51 o
   7   2   5        480.31        459.76        27.48 o
   8   2   5        571.73        558.15        32.52 o
   9   2   5        253.74        264.85        28.21 o
  10   2   5       1161.39       1154.71        95.04 o
  11   2   5        191.84        199.17        36.37 o
  12   2   5          3.03          7.62        27.05 o
  13   2   5          2.38          9.91        30.61 o
  14   2   5        587.83        466.18        77.66 o
 -11   3   5        102.51         84.37        38.07 o
 -10   3   5        275.55        279.10        46.49 o
  -9   3   5       2161.67       2109.23        88.85 o
  -8   3   5       1820.29       1714.27        87.06 o
  -7   3   5       1030.52       1138.87        65.89 o
  -6   3   5        581.46        575.94        46.57 o
  -5   3   5        635.62        708.36        45.38 o
  -4   3   5       2462.96       2591.53        55.82 o
  -3   3   5       1299.75       1250.14        26.30 o
  -2   3   5         36.23         46.41        10.67 o
  -1   3   5       6518.50       6522.86        78.14 o
   0   3   5       6533.00       6563.10        67.80 o
   1   3   5      18442.53      19369.18       261.21 o
   2   3   5      12900.15      12974.14       251.79 o
   3   3   5       5394.72       5432.50        69.39 o
   4   3   5        371.96        356.59        12.55 o
   5   3   5      10584.72      10403.71       119.32 o
   6   3   5        481.18        480.95        20.41 o
   7   3   5       6190.54       6310.08        89.45 o
   8   3   5       1129.08       1100.36        53.01 o
   9   3   5        213.05        178.71        23.81 o
  10   3   5        842.43        784.13        52.93 o
  11   3   5        107.33         82.51        47.20 o
  12   3   5         59.67         68.85        31.48 o
  13   3   5        342.07        309.83        70.25 o
 -11   4   5         55.28         69.38        35.75 o
 -10   4   5        206.04        147.18        51.40 o
  -9   4   5        203.07        238.89        47.72 o
  -8   4   5         84.21         80.73        27.66 o
  -7   4   5        950.08        889.58        84.57 o
  -6   4   5       1345.59       1241.93        76.19 o
  -5   4   5        463.91        574.21        58.82 o
  -4   4   5      14018.16      14279.88       190.27 o
  -3   4   5        440.32        460.75        16.25 o
  -2   4   5      14778.61      15369.68       287.52 o
  -1   4   5       1353.56       1319.36        21.80 o
   0   4   5       1130.45       1136.60        31.92 o
   1   4   5      13899.63      13563.38       178.68 o
   2   4   5      11434.35      11890.76       127.04 o
   3   4   5       1582.91       1397.68        23.60 o
   4   4   5       5134.03       5130.39        79.19 o
   5   4   5          8.29          7.08         7.13 o
   6   4   5        374.95        397.43        20.13 o
   7   4   5        235.06        253.16        18.93 o
   8   4   5       1557.37       1380.36        47.43 o
   9   4   5       2771.07       2767.41        93.37 o
  10   4   5       1691.26       1718.11        72.73 o
  11   4   5       2373.60       2496.51        92.78 o
  12   4   5       1619.97       1699.21        80.95 o
  13   4   5        250.81        251.93        46.09 o
 -11   5   5        252.98        239.13        62.89 o
 -10   5   5        379.55        351.40        60.23 o
  -9   5   5        199.14        235.10        77.44 o
  -8   5   5       1695.82       1603.48        75.31 o
  -7   5   5       1676.41       1860.97       108.58 o
  -6   5   5        941.50        971.41        53.60 o
  -5   5   5        120.43        138.63        14.87 o
  -4   5   5       2477.62       2526.89       108.99 o
  -3   5   5       4347.04       4208.79       105.96 o
  -2   5   5       5377.28       5419.58        82.62 o
  -1   5   5        609.76        574.96        15.39 o
   0   5   5       1076.76       1001.01        39.48 o
   1   5   5         43.18         26.58         7.08 o
   2   5   5       1532.30       1531.04        29.83 o
   3   5   5         86.49         87.40         8.50 o
   4   5   5       4736.23       4676.59        77.75 o
   5   5   5        514.78        474.12        21.00 o
   6   5   5      14156.92      14002.52       163.04 o
   7   5   5       1435.65       1506.14        39.82 o
   8   5   5       4649.61       4624.73       140.66 o
   9   5   5         24.44         11.64        20.38 o
  10   5   5        292.34        280.71        38.50 o
  11   5   5        480.67        470.06        49.77 o
  12   5   5         70.65         61.04        40.24 o
  13   5   5         90.19        106.99        38.72 o
 -11   6   5        175.98        105.66        53.75 o
 -10   6   5          3.48         27.65        43.84 o
  -9   6   5         10.55          0.94        31.52 o
  -8   6   5        868.75       1008.78        75.12 o
  -7   6   5        574.43        574.48        67.38 o
  -6   6   5       2763.95       2872.50        94.43 o
  -5   6   5         65.11         53.55        14.05 o
  -4   6   5        550.48        529.22        36.59 o
  -3   6   5       1228.34       1217.18        38.80 o
  -2   6   5         78.34         66.34        10.18 o
  -1   6   5       1359.34       1464.21        27.94 o
   0   6   5        384.25        382.19        20.28 o
   1   6   5       1485.09       1542.20        23.96 o
   2   6   5      20403.54      20098.45       179.45 o
   3   6   5       1081.62       1097.62        21.52 o
   4   6   5       4927.65       4799.94        87.29 o
   5   6   5       1260.97       1213.71        31.72 o
   6   6   5        275.11        256.30        18.89 o
   7   6   5        205.27        229.13        20.17 o
   8   6   5        987.53        990.68        49.73 o
   9   6   5          7.02         14.58        21.96 o
  10   6   5        285.23        342.21        42.37 o
  11   6   5        576.20        634.74        56.53 o
  12   6   5        712.57        701.71        63.48 o
  13   6   5        169.00        219.25        46.43 o
 -10   7   5        535.92        670.25        78.30 o
  -9   7   5          3.21        -13.54        32.50 o
  -8   7   5         34.47         21.58        31.67 o
  -7   7   5          0.72         40.86        30.85 o
  -6   7   5        279.99        198.35        39.03 o
  -5   7   5        249.45        221.00        23.10 o
  -4   7   5          5.34          7.94        11.09 o
  -3   7   5        274.80        276.26        21.26 o
  -2   7   5       1294.25       1353.67        31.90 o
  -1   7   5       3860.94       3753.52        52.29 o
   0   7   5       1235.30       1177.05        23.40 o
   1   7   5          7.43          3.88         5.78 o
   2   7   5        141.31        168.06         8.43 o
   3   7   5       3904.60       3898.85        57.25 o
   4   7   5          3.72         -0.55         8.15 o
   5   7   5          0.68          4.16         9.78 o
   6   7   5         24.56         37.49        12.57 o
   7   7   5        659.31        715.54        30.51 o
   9   7   5        577.22        558.31        59.66 o
  10   7   5        237.42        190.83        37.04 o
  11   7   5        102.90         61.16        40.83 o
  12   7   5        900.71        892.20        70.24 o
 -10   8   5        108.58         74.06        51.77 o
  -9   8   5        234.43        227.74        53.29 o
  -8   8   5         57.12         62.14        39.40 o
  -7   8   5         17.76         65.75        36.07 o
  -6   8   5         11.89         10.41        17.73 o
  -5   8   5        793.68        805.12        34.14 o
  -4   8   5         75.56         60.76        15.20 o
  -3   8   5        219.07        207.65        20.72 o
  -2   8   5          1.00          6.57         7.97 o
  -1   8   5       2509.96       2574.19        41.81 o
   0   8   5        765.90        790.59        20.85 o
   1   8   5       1354.50       1396.94        27.99 o
   2   8   5        228.78        235.20        10.16 o
   3   8   5        281.68        282.07        23.15 o
   4   8   5          8.67         18.40         9.81 o
   5   8   5       2123.96       1964.86        43.53 o
   6   8   5          1.39         13.07        11.84 o
   7   8   5         34.65         30.17        16.16 o
   8   8   5       1354.90       1451.49        95.13 o
  -9   9   5         14.51         12.20        38.36 o
  -8   9   5         59.06         65.51        39.96 o
  -7   9   5        791.86        872.48        78.07 o
  -6   9   5        898.21        822.34        48.43 o
  -5   9   5       3921.75       3736.87       110.76 o
  -4   9   5       1427.40       1489.45        47.33 o
  -3   9   5        579.48        609.99        21.98 o
  -2   9   5         29.30         27.07         9.44 o
  -1   9   5        594.32        615.30        26.57 o
   0   9   5       1435.85       1475.19        36.80 o
   1   9   5        741.98        770.73        28.66 o
   2   9   5       2657.46       2652.27        51.97 o
   3   9   5       3164.89       3240.89        53.47 o
   4   9   5       1724.86       1743.31        39.77 o
   5   9   5         78.72         80.36        17.30 o
   6   9   5       1021.86       1092.88        42.11 o
   7   9   5       1403.68       1460.25        60.15 o
   8   9   5        647.20        710.63        84.80 o
  -9  10   5         38.37         74.01        52.70 o
  -8  10   5       1816.63       1772.24       111.11 o
  -7  10   5          8.89          6.58        33.79 o
  -6  10   5          9.02         35.21        36.02 o
  -5  10   5        484.87        487.10        32.73 o
  -4  10   5          7.48         17.38        16.40 o
  -3  10   5       2377.46       2434.17        63.92 o
  -2  10   5       2439.92       2392.92        53.63 o
  -1  10   5        732.97        755.58        29.77 o
   0  10   5       8165.78       8203.07       165.55 o
   1  10   5        634.89        654.60        51.12 o
   2  10   5       1790.77       1923.76        85.28 o
   3  10   5       1804.12       1874.02        59.49 o
   4  10   5       2047.29       2117.33        96.93 o
   5  10   5       5471.64       5544.04       109.83 o
   6  10   5       1031.77       1029.46        44.14 o
   7  10   5        863.01        867.41        50.73 o
   8  10   5        595.98        619.74        47.70 o
   9  10   5          6.19        -15.13        24.46 o
  -8  11   5         50.99         75.93        77.75 o
  -7  11   5        278.28        251.21        85.92 o
  -6  11   5        892.63        734.84       402.76 o
  -5  11   5        841.11        794.56        41.89 o
  -4  11   5       1412.79       1465.67        52.86 o
  -3  11   5        923.14        946.13        44.36 o
  -2  11   5        403.21        449.72        34.19 o
  -1  11   5        675.13        619.07        46.24 o
   0  11   5       3233.30       3208.69        96.77 o
   1  11   5       1059.54       1132.27        38.45 o
   2  11   5       1974.13       1939.26        51.63 o
   3  11   5         12.69          8.92        13.89 o
   4  11   5       1275.80       1316.45       105.94 o
   5  11   5         11.13         15.42        18.19 o
   6  11   5         30.52         49.30        20.35 o
   7  11   5         50.52         20.65        24.75 o
   8  11   5        414.09        452.42        46.12 o
   9  11   5         67.42         76.56        32.69 o
  -7  12   5        410.33        386.42       148.99 o
  -6  12   5        204.84        158.26        53.45 o
  -5  12   5         50.48         17.29        25.84 o
  -4  12   5       1918.99       1969.79        82.29 o
  -3  12   5         13.06         11.67        17.63 o
  -2  12   5       2760.13       2841.91        89.78 o
  -1  12   5         73.56         98.15        49.75 o
   0  12   5        121.63         89.98        29.02 o
   1  12   5        574.48        602.64        50.78 o
   2  12   5         29.87          4.57        24.04 o
   3  12   5        106.20        104.54        30.68 o
   4  12   5        980.81        933.45        62.60 o
   5  12   5        232.48        238.52        41.00 o
   6  12   5       3479.06       3552.50       158.70 o
   7  12   5        407.86        458.53        70.50 o
   8  12   5        452.29        470.27        74.19 o
   9  12   5        261.55        267.61        66.28 o
  -6  13   5        413.60        446.90       124.45 o
  -5  13   5         25.05        -18.62        26.31 o
  -4  13   5        230.75        251.27        33.29 o
  -3  13   5        106.48         87.99        50.44 o
  -2  13   5        370.98        322.11        35.40 o
  -1  13   5         66.05         58.21        23.80 o
   0  13   5        251.58        275.33        60.56 o
   1  13   5       1596.74       1609.28        78.72 o
   2  13   5        554.58        555.06        54.29 o
   3  13   5       1478.23       1424.79        76.73 o
   4  13   5         11.82         34.85        31.50 o
   5  13   5          2.59        -13.71        38.46 o
   6  13   5        158.93        100.82        49.09 o
   7  13   5          7.78        -27.56        40.43 o
   8  13   5         81.17        116.69        54.10 o
  -5  14   5          5.76        -27.16        43.69 o
  -4  14   5         93.08         39.88        97.51 o
  -3  14   5        205.91        167.51        62.47 o
  -2  14   5         51.34         66.85        27.46 o
  -1  14   5        332.53        364.35        39.40 o
   0  14   5          1.62        -13.61        22.86 o
   1  14   5         29.19         54.10        33.48 o
   2  14   5         99.39        120.45        38.98 o
   3  14   5        290.27        397.19        53.35 o
   4  14   5         19.20         62.63        49.31 o
   5  14   5         89.85         -2.46        45.14 o
   6  14   5         34.53         48.08        51.86 o
   7  14   5        169.86         87.20        55.33 o
  -3  15   5        109.61         94.07        73.79 o
  -2  15   5        191.42        214.83        35.86 o
  -1  15   5        454.24        511.13        46.29 o
   0  15   5        174.37        160.84        33.12 o
   1  15   5        406.69        434.06        44.50 o
   2  15   5        156.58        150.30        43.86 o
   3  15   5          4.47        -18.50        45.36 o
   4  15   5        731.69        818.57       101.13 o
  -3 -12   6        469.65        508.62        55.59 o
  -2 -12   6        312.77        316.35        49.05 o
  -1 -12   6         59.83         55.96        32.54 o
   0 -12   6       1050.84       1068.56        69.65 o
   1 -12   6        197.84        204.24        69.07 o
   2 -12   6       1111.52       1231.48       118.84 o
   3 -12   6         31.74         -6.79        29.32 o
   4 -12   6        198.35        132.22        39.66 o
   5 -12   6         94.68        104.43        53.97 o
  -4 -11   6        976.41        951.93        65.51 o
  -3 -11   6          3.57          3.13        28.93 o
  -2 -11   6       1028.86        933.01        62.81 o
  -1 -11   6        362.73        360.47        44.64 o
   0 -11   6         24.37         14.03        29.14 o
   1 -11   6         17.51         15.29        27.24 o
   2 -11   6          3.03         -6.02        26.48 o
   3 -11   6          4.73         -5.17        28.68 o
   4 -11   6       1200.29       1335.45        76.62 o
   5 -11   6        989.08       1006.29        83.57 o
   6 -11   6        643.03        640.74       142.84 o
   7 -11   6        479.66        444.25       100.47 o
  -6 -10   6        197.28        171.19        60.65 o
  -5 -10   6        154.08         73.75        47.55 o
  -4 -10   6         21.20          1.40        26.59 o
  -3 -10   6          3.97        -20.65        24.51 o
  -2 -10   6         22.30         40.93        26.84 o
  -1 -10   6         53.31         31.97        41.23 o
   0 -10   6        445.34        368.87        42.66 o
   1 -10   6       2555.29       2611.29        93.39 o
   2 -10   6         41.53         64.85        31.34 o
   3 -10   6       2031.38       2045.88        82.69 o
   4 -10   6        463.97        470.43        50.30 o
   5 -10   6        204.45        187.09        30.41 o
   6 -10   6        436.59        422.33       106.91 o
   7 -10   6         10.05         30.41        52.23 o
   8 -10   6        300.08        334.66        43.27 o
   9 -10   6        640.85        626.11        53.10 o
  -7  -9   6        492.69        382.23        75.81 o
  -6  -9   6          2.36         23.07        40.08 o
  -5  -9   6        138.20        118.03        56.37 o
  -4  -9   6          0.63        -19.70        23.12 o
  -3  -9   6       1385.36       1434.62        93.79 o
  -2  -9   6        162.61        251.08        35.63 o
  -1  -9   6        263.24        285.57        57.33 o
   0  -9   6        317.53        365.16        42.04 o
   1  -9   6          1.27          3.67        22.09 o
   2  -9   6         64.90         45.82        27.51 o
   3  -9   6        236.29        199.24        34.13 o
   4  -9   6         58.77         71.10        22.14 o
   5  -9   6        315.57        310.94        32.76 o
   6  -9   6       1110.78       1228.74        56.59 o
   7  -9   6         37.11         79.48        90.97 o
   8  -9   6        294.00        283.81        35.09 o
   9  -9   6         12.82         47.72        27.21 o
  10  -9   6         38.76         83.33        31.83 o
  -7  -8   6        390.81        397.75        72.78 o
  -6  -8   6        388.51        402.72        66.80 o
  -5  -8   6         17.82         41.04        26.17 o
  -4  -8   6        588.28        581.66        44.66 o
  -3  -8   6         83.43         93.21        26.23 o
  -2  -8   6       2689.97       2726.80       119.50 o
  -1  -8   6        117.90        115.52        25.85 o
   0  -8   6       1626.00       1718.70        66.49 o
   1  -8   6          4.60         11.57        19.67 o
   2  -8   6        135.72        162.09        29.10 o
   3  -8   6       1084.47       1084.58        53.80 o
   4  -8   6          4.39        -15.53        15.53 o
   5  -8   6        188.70        205.66        27.50 o
   6  -8   6        178.49        176.76        27.20 o
   7  -8   6        727.05        630.36       119.91 o
   8  -8   6         20.63         47.57        55.56 o
   9  -8   6         70.52         65.86        26.32 o
  10  -8   6         17.82         13.46        30.45 o
  -8  -7   6        328.25        298.50        86.23 o
  -7  -7   6        193.08        160.83        43.40 o
  -6  -7   6        852.84        815.18        62.05 o
  -5  -7   6        879.27        853.30        49.24 o
  -4  -7   6       1203.92       1198.05        56.43 o
  -3  -7   6        321.98        323.76        26.83 o
  -2  -7   6         44.12         43.54        32.04 o
  -1  -7   6       1372.40       1333.73        44.03 o
   0  -7   6        138.31        162.64        20.41 o
   1  -7   6         49.26         51.29        10.88 o
   2  -7   6         90.00         98.77        12.98 o
   3  -7   6        153.93        170.32        19.56 o
   4  -7   6         79.60         84.86        15.00 o
   5  -7   6         23.29         13.71        13.88 o
   6  -7   6        824.99        783.24        34.93 o
   7  -7   6        704.00        719.70        41.36 o
   8  -7   6        838.89        718.33        54.60 o
   9  -7   6        737.35        735.87        54.89 o
  10  -7   6        579.08        561.30        51.65 o
  11  -7   6          6.37         11.43        45.49 o
  -9  -6   6        515.49        417.53        76.96 o
  -8  -6   6        342.28        341.19        54.37 o
  -7  -6   6          1.86         -7.83        27.87 o
  -6  -6   6        926.67        871.84       104.89 o
  -5  -6   6       1334.19       1331.01        63.83 o
  -4  -6   6       1013.73       1020.70        41.99 o
  -3  -6   6          9.87         -3.35        15.07 o
  -2  -6   6       1197.22       1300.65        43.71 o
  -1  -6   6        255.66        285.26        26.66 o
   0  -6   6       1550.59       1520.06        73.83 o
   1  -6   6        611.70        634.90        21.92 o
   2  -6   6       5379.91       5158.47        73.81 o
   3  -6   6        190.99        188.51        19.49 o
   4  -6   6       4540.04       4519.03        84.59 o
   5  -6   6        305.80        288.83        25.72 o
   6  -6   6       5038.74       5001.21       151.77 o
   7  -6   6         75.28         98.08        20.43 o
   8  -6   6         69.88         63.33        23.08 o
   9  -6   6        153.63        122.33        31.07 o
  10  -6   6        252.66        264.96        38.40 o
  11  -6   6          1.07        -38.19        38.19 o
  12  -6   6        722.78        588.32        88.56 o
  -9  -5   6         33.75         55.20        37.42 o
  -8  -5   6        686.18        705.06        71.90 o
  -7  -5   6         24.18         -4.36        29.75 o
  -6  -5   6        336.60        365.14        73.73 o
  -5  -5   6       1821.50       2001.92        75.21 o
  -4  -5   6         46.18         57.07        16.40 o
  -3  -5   6        794.65        767.13        33.71 o
  -2  -5   6        387.80        381.04        24.28 o
  -1  -5   6       2009.46       1995.74        48.47 o
   0  -5   6      11822.96      11287.63       155.73 o
   1  -5   6       1442.23       1435.84        30.74 o
   2  -5   6       5371.56       5216.51        72.51 o
   3  -5   6        841.37        819.68        26.10 o
   4  -5   6         70.76         65.81        12.09 o
   5  -5   6         10.66         10.99        11.51 o
   6  -5   6       1126.26       1235.65        62.33 o
   7  -5   6       1042.09       1083.43        44.42 o
   8  -5   6       1557.09       1571.51        88.80 o
   9  -5   6        799.11        761.66        49.83 o
  10  -5   6       1952.06       2118.61       140.06 o
  11  -5   6        287.80        352.28        58.23 o
  12  -5   6        725.28        653.54        88.74 o
 -10  -4   6         20.27         46.72        54.10 o
  -9  -4   6        242.05        268.56        62.15 o
  -8  -4   6        228.15        209.04        43.26 o
  -7  -4   6         63.86         57.07        34.50 o
  -6  -4   6        539.91        602.86        49.54 o
  -5  -4   6       1503.77       1501.03        48.39 o
  -4  -4   6       2268.99       2274.39        93.43 o
  -3  -4   6       3224.89       3257.62        65.61 o
  -2  -4   6       1561.42       1544.53        42.20 o
  -1  -4   6        810.70        845.03        30.52 o
   0  -4   6        284.78        284.61        19.78 o
   1  -4   6        791.71        809.78        18.84 o
   2  -4   6        332.97        301.66        22.32 o
   3  -4   6       2725.24       2673.44        50.79 o
   4  -4   6       1299.79       1193.53        32.21 o
   5  -4   6       5286.95       5179.09        85.73 o
   6  -4   6       1249.99       1269.39        55.22 o
   7  -4   6       3981.30       3979.32        83.90 o
   8  -4   6       1168.61       1106.08        42.91 o
   9  -4   6        556.43        593.32        37.01 o
  10  -4   6       2285.31       2250.08        77.32 o
  11  -4   6        225.32        239.78        36.96 o
  12  -4   6        284.89        376.35        71.77 o
 -10  -3   6        119.97         88.64        46.65 o
  -9  -3   6        594.34        673.56        74.28 o
  -8  -3   6        129.78         94.61        34.68 o
  -7  -3   6        540.62        611.62        66.52 o
  -6  -3   6        160.57        182.73        32.75 o
  -5  -3   6        283.06        292.96        23.24 o
  -4  -3   6          5.32         17.94        11.38 o
  -3  -3   6        615.70        583.42        26.27 o
  -2  -3   6        248.90        260.36        22.67 o
  -1  -3   6        316.00        273.79        16.05 o
   0  -3   6          3.22          8.32         5.22 o
   1  -3   6       7560.10       7519.13       106.52 o
   2  -3   6       1806.12       1650.81        47.74 o
   3  -3   6       7919.08       7905.92        96.54 o
   4  -3   6        478.52        475.74        24.59 o
   5  -3   6       1467.85       1497.06        32.95 o
   6  -3   6       2520.40       2539.86        70.39 o
   7  -3   6        263.58        257.38        24.89 o
   8  -3   6         10.30          8.73        16.50 o
   9  -3   6        390.27        432.15        32.72 o
  10  -3   6        277.07        229.09        33.06 o
  11  -3   6        166.43        150.48        30.74 o
  12  -3   6         50.39         87.55        46.41 o
  13  -3   6        319.52        313.98        69.57 o
 -10  -2   6        109.37        129.85        60.45 o
  -9  -2   6         10.40         13.58        58.04 o
  -8  -2   6        756.28        712.49        87.09 o
  -7  -2   6        664.13        654.89        52.62 o
  -6  -2   6       2622.28       2650.92        87.40 o
  -5  -2   6         24.91         20.04         8.30 o
  -4  -2   6        532.79        505.02        19.26 o
  -3  -2   6        513.94        547.18        23.61 o
  -2  -2   6       1541.29       1573.02        37.84 o
  -1  -2   6        117.91        121.40        11.37 o
   0  -2   6         81.04         71.04         7.61 o
   1  -2   6       1302.69       1477.89        22.91 o
   2  -2   6       5089.38       4964.73        68.53 o
   3  -2   6        454.12        470.50        24.66 o
   5  -2   6        363.92        378.89        27.96 o
   6  -2   6       2232.42       2231.82        60.07 o
   7  -2   6        390.56        414.43        31.89 o
   8  -2   6         76.73         71.23        20.77 o
   9  -2   6         22.95         28.44        20.79 o
  10  -2   6         60.13         47.17        23.22 o
  11  -2   6       1455.06       1424.94        55.38 o
  12  -2   6         28.13         29.58        38.81 o
  13  -2   6        352.91        335.25        68.69 o
 -10  -1   6        824.14        965.94       126.53 o
  -9  -1   6         11.00          6.71        57.86 o
  -8  -1   6        352.74        392.22        48.65 o
  -7  -1   6         43.66         65.64        19.22 o
  -6  -1   6         25.12         30.36        17.04 o
  -5  -1   6          1.24         -7.42        11.08 o
  -4  -1   6       2257.84       2309.72        39.09 o
  -3  -1   6        865.74        911.07        22.03 o
  -2  -1   6       5016.68       4802.32        61.22 o
  -1  -1   6       2571.73       2507.35        34.39 o
   0  -1   6       1418.20       1389.56        23.14 o
   1  -1   6        521.62        505.94        13.12 o
   2  -1   6        273.64        300.06        13.54 o
   5  -1   6        147.67        164.80        15.11 o
   6  -1   6         93.21        114.46        18.20 o
   7  -1   6       2026.02       2031.08        59.90 o
   8  -1   6         55.40         57.72        18.98 o
   9  -1   6         77.12         94.31        44.46 o
  10  -1   6        241.63        221.94        28.35 o
  11  -1   6        378.83        423.73        44.83 o
  12  -1   6        731.97        773.31        58.57 o
  13  -1   6        201.60        126.36        49.31 o
 -10   0   6          4.40         28.13        55.68 o
  -9   0   6          5.38         33.69        23.06 o
  -8   0   6        830.43        782.97        58.65 o
  -7   0   6        649.64        590.36        35.83 o
  -6   0   6       2096.59       2022.34        55.54 o
  -5   0   6       1664.97       1633.90        87.37 o
  -4   0   6       1402.92       1414.52        27.17 o
  -3   0   6        285.46        290.49        12.99 o
  -2   0   6       9018.14       9081.25       151.03 o
  -1   0   6       4057.65       3952.76        64.85 o
   0   0   6       3128.68       2943.98        39.20 o
   1   0   6          9.20         10.95         4.57 o
   2   0   6        345.51        315.93        15.09 o
   3   0   6        605.53        583.83        54.23 o
   4   0   6       1121.96       1200.47        31.33 o
   5   0   6          0.21         -7.63         7.63 o
   6   0   6       3646.82       3639.03        63.38 o
   7   0   6        453.83        432.23        26.70 o
   8   0   6       6705.70       7045.42       156.10 o
   9   0   6        162.41        170.58        23.51 o
  10   0   6       2480.35       2411.51        69.80 o
  11   0   6         24.92         31.73        24.17 o
  12   0   6         10.34         13.36        24.60 o
  13   0   6        130.91        105.04        51.07 o
 -10   1   6         53.42         30.81        54.63 o
  -9   1   6       1648.30       1720.51        80.49 o
  -8   1   6        251.27        258.03        30.06 o
  -7   1   6        157.51        123.55        22.08 o
  -6   1   6       4026.46       4131.32        84.01 o
  -5   1   6        174.50        180.41        19.25 o
  -4   1   6       4349.83       4418.26        77.34 o
  -3   1   6       1099.64       1106.73        36.12 o
  -2   1   6       1480.16       1523.23        44.20 o
  -1   1   6       2590.93       2567.99        47.35 o
   0   1   6         44.24         41.61         5.40 o
   2   1   6      18098.33      18326.34       213.12 o
   3   1   6       1068.87       1026.01        52.66 o
   4   1   6      18324.43      17744.12       198.45 o
   5   1   6       5462.34       5520.19        70.64 o
   6   1   6       6859.91       6811.44        90.18 o
   7   1   6        354.46        367.28        17.73 o
   8   1   6        755.06        734.15        35.11 o
   9   1   6        282.07        306.54        28.42 o
  10   1   6        384.14        385.24        33.57 o
  11   1   6        274.24        271.90        37.91 o
  12   1   6       1050.81       1177.49       111.13 o
  13   1   6        629.81        680.39        86.19 o
  14   1   6        203.84        132.47        55.60 o
 -10   2   6        680.19        873.73       118.36 o
  -9   2   6        203.38        167.77        36.73 o
  -8   2   6       1758.63       1801.40        76.99 o
  -7   2   6        230.51        242.55        33.52 o
  -6   2   6         19.05          8.21        13.32 o
  -5   2   6       1123.04       1029.68        64.80 o
  -4   2   6        164.46        125.96        16.68 o
  -3   2   6       1614.72       1712.31        31.66 o
  -2   2   6       4292.24       4386.00        69.58 o
  -1   2   6      13974.06      14015.26       138.01 o
   0   2   6       4456.26       4434.58        51.80 o
   1   2   6      20061.06      20156.46       265.64 o
   2   2   6       1940.63       2006.86        63.59 o
   3   2   6        264.88        251.57        17.80 o
   4   2   6       4054.52       4140.89        76.23 o
   5   2   6        304.57        306.07        13.53 o
   6   2   6       2262.90       2287.75        49.75 o
   7   2   6       4107.02       4169.27        81.54 o
   8   2   6       1351.48       1386.47        56.45 o
   9   2   6       4930.37       5132.50       101.29 o
  10   2   6        495.42        486.12        57.56 o
  11   2   6        660.13        841.58        57.24 o
  12   2   6        894.98        874.24        61.81 o
  13   2   6         89.71        103.33        49.00 o
 -10   3   6          0.00          6.12        30.36 o
  -9   3   6         98.47        128.51        34.74 o
  -8   3   6        239.91        156.82        33.19 o
  -7   3   6          5.22        -15.59        15.59 o
  -6   3   6         47.33         39.45        23.49 o
  -5   3   6       5277.31       5216.27       139.75 o
  -4   3   6        450.85        484.26        17.77 o
  -3   3   6       4240.12       4319.41        70.31 o
  -2   3   6          5.38         -1.70         7.11 o
  -1   3   6        742.80        779.86        16.42 o
   0   3   6        472.20        428.35        23.88 o
   1   3   6        176.40        213.27        11.38 o
   2   3   6         38.77         15.80        11.60 o
   3   3   6       4196.59       4271.07        68.84 o
   4   3   6       2130.28       2228.09        42.68 o
   5   3   6       9812.43       9591.33       106.06 o
   6   3   6        776.42        784.27        31.12 o
   7   3   6       2492.99       2543.34        48.59 o
   8   3   6        614.56        649.70        33.93 o
   9   3   6       2795.35       2794.60        91.71 o
  10   3   6       1179.18       1113.62        49.55 o
  11   3   6        848.49        845.97        69.20 o
  12   3   6        312.23        281.31        45.11 o
  13   3   6        422.85        445.26        73.22 o
  14   3   6        106.70         11.43        45.66 o
 -11   4   6         27.14         81.18        47.77 o
 -10   4   6         84.13         58.70        33.77 o
  -9   4   6       1025.76        940.45        82.93 o
  -8   4   6         77.17         88.82        29.67 o
  -7   4   6        861.44        962.84        59.95 o
  -6   4   6         11.78          2.25        18.63 o
  -5   4   6        119.70         74.52        27.37 o
  -4   4   6       2275.90       2314.25       143.35 o
  -3   4   6        519.40        496.78        25.84 o
  -2   4   6       1757.10       1902.76        51.76 o
  -1   4   6        192.32        223.97        11.26 o
   0   4   6       1095.36        970.55        31.91 o
   1   4   6       2385.32       2430.84        54.25 o
   2   4   6       1448.79       1358.96        78.71 o
   3   4   6        133.28        165.15        11.89 o
   4   4   6          5.31         11.38         7.79 o
   5   4   6       2066.70       2011.72        46.34 o
   6   4   6       2622.29       2625.30        48.25 o
   7   4   6        776.03        755.81        35.33 o
   8   4   6         61.57         44.49        13.07 o
   9   4   6          8.75         17.69        16.18 o
  10   4   6        913.54        941.69        57.64 o
  11   4   6        637.71        671.68        54.57 o
  12   4   6          0.53         35.44        29.49 o
  13   4   6        277.94        346.72        68.43 o
 -11   5   6          1.44          4.88        44.08 o
 -10   5   6         94.69         54.41        44.83 o
  -9   5   6         10.57          2.82        32.24 o
  -8   5   6       1879.85       1756.29        81.60 o
  -7   5   6        391.88        337.95        41.21 o
  -6   5   6       1110.60       1049.92        57.67 o
  -5   5   6         26.63         48.09        20.85 o
  -4   5   6          3.41          9.34         7.67 o
  -3   5   6       1295.32       1309.09        47.78 o
  -2   5   6       4510.27       4793.49        75.97 o
  -1   5   6        389.91        403.95        17.16 o
   0   5   6       2526.08       2411.93        54.30 o
   1   5   6       2103.52       2074.38        50.09 o
   2   5   6       1030.30       1019.75        37.28 o
   3   5   6       1268.96       1150.55        27.25 o
   4   5   6        168.74        166.29        16.42 o
   5   5   6        752.75        721.86        29.30 o
   6   5   6         10.93         12.11        11.48 o
   7   5   6       2200.19       2215.34        48.10 o
   8   5   6       1164.23       1154.45        47.15 o
   9   5   6        710.72        718.28        40.40 o
  10   5   6        143.68        152.78        38.39 o
  11   5   6        955.37       1008.22        64.39 o
  12   5   6         10.50         63.44        30.90 o
  13   5   6        140.86        101.35        53.53 o
 -10   6   6        354.87        263.27        56.21 o
  -9   6   6          0.23          8.31        34.10 o
  -8   6   6          7.53         10.10        30.49 o
  -7   6   6        377.87        436.41        45.90 o
  -6   6   6        169.66        133.70        29.16 o
  -5   6   6        917.20        952.89        52.99 o
  -4   6   6       1998.69       2063.45        53.49 o
  -3   6   6       2346.49       2282.43        69.63 o
  -2   6   6        891.75        934.11        23.91 o
  -1   6   6        211.06        197.22         9.65 o
   0   6   6       6323.02       6416.09       116.68 o
   1   6   6       2000.71       1966.55        45.26 o
   2   6   6       4855.02       4729.27        61.64 o
   3   6   6       1845.05       1745.42        32.27 o
   4   6   6       2690.12       2616.29        56.51 o
   5   6   6        190.23        180.74        19.20 o
   6   6   6        104.69        101.07        21.65 o
   7   6   6         11.36         -6.49        13.03 o
   8   6   6          3.37          4.64        12.52 o
   9   6   6          1.15        -13.08        19.37 o
  10   6   6        630.32        632.54        59.16 o
  11   6   6        104.86         90.85        32.18 o
  12   6   6       1728.46       1692.95       179.25 o
  13   6   6         49.53        -18.85        44.74 o
 -10   7   6        241.57        182.26        59.95 o
  -9   7   6         64.52         36.82        40.21 o
  -8   7   6        847.90        793.90        73.72 o
  -7   7   6       2716.13       2543.20        96.60 o
  -6   7   6         33.41         34.29        24.82 o
  -5   7   6        902.55        829.88        35.36 o
  -4   7   6       1069.33       1079.04        56.25 o
  -3   7   6        975.23        903.31        67.33 o
  -2   7   6       6615.80       6646.47        92.17 o
  -1   7   6        120.04        123.86         8.04 o
   0   7   6      10826.05      10883.00       150.48 o
   1   7   6        143.99        169.49        16.77 o
   2   7   6        234.93        240.81        17.71 o
   3   7   6        947.87        974.87        20.68 o
   4   7   6         71.60         95.28        12.23 o
   5   7   6       1505.08       1505.57        45.26 o
   6   7   6       7007.43       7095.25       117.87 o
   7   7   6        429.45        499.77        40.69 o
   8   7   6       4426.32       4552.32       117.82 o
   9   7   6       1500.78       1401.57        90.23 o
  10   7   6        885.93        852.97        58.29 o
  11   7   6         97.70         59.89        32.46 o
  12   7   6        111.12         73.00        61.77 o
 -10   8   6        196.48        245.29        66.45 o
  -9   8   6        393.61        354.63        64.39 o
  -8   8   6        399.51        354.10        59.95 o
  -7   8   6        477.05        475.71        60.85 o
  -6   8   6       1842.65       1947.26       121.08 o
  -5   8   6        514.12        517.73        29.35 o
  -4   8   6       2114.63       2206.40       100.64 o
  -3   8   6       2958.84       2921.53        76.48 o
  -2   8   6         26.44         15.17         7.59 o
  -1   8   6         14.80          8.76         5.23 o
   0   8   6         32.98         31.08        11.66 o
   1   8   6        337.89        348.69        20.57 o
   2   8   6       3605.16       3565.46        76.64 o
   3   8   6      12687.01      12718.38       146.04 o
   4   8   6       3011.36       3020.16        59.90 o
   5   8   6       1992.97       2071.81        57.71 o
   6   8   6        442.00        428.72        24.70 o
   7   8   6         80.64         92.17        21.15 o
   8   8   6       2503.38       2650.81       125.57 o
  -9   9   6        352.73        527.95        89.57 o
  -8   9   6         44.63         35.73        37.77 o
  -7   9   6        239.99        239.84        51.14 o
  -6   9   6        340.68        345.43        43.64 o
  -5   9   6         27.48         14.95        15.81 o
  -4   9   6          0.01         -8.07        11.49 o
  -3   9   6       1681.21       1767.39        40.31 o
  -2   9   6        198.05        193.81        13.61 o
  -1   9   6       7407.53       7573.48       177.12 o
   0   9   6        472.21        489.58        26.81 o
   1   9   6       5256.91       5389.47        70.59 o
   2   9   6        254.19        265.23        14.99 o
   3   9   6       2442.23       2559.61        85.91 o
   4   9   6       2165.66       2193.43        63.16 o
   5   9   6        598.44        606.18        26.99 o
   6   9   6        290.67        340.82        24.60 o
   7   9   6       2205.49       2302.70        63.44 o
   8   9   6        842.89        802.44        76.65 o
  -8  10   6        150.31        157.70        50.82 o
  -7  10   6         15.37         46.19        40.92 o
  -6  10   6        372.69        333.14       106.67 o
  -5  10   6       1258.15       1285.81        47.95 o
  -4  10   6        683.09        663.07        36.45 o
  -3  10   6        356.68        415.62        31.42 o
  -2  10   6          0.62         -2.31        11.70 o
  -1  10   6         45.77         50.27        14.84 o
   0  10   6          9.69         12.30        11.74 o
   1  10   6         13.80         22.49         8.80 o
   2  10   6        171.93        191.25        14.26 o
   3  10   6        186.44        197.05        15.94 o
   4  10   6       2333.66       2358.35        75.52 o
   5  10   6          8.10         -0.17        12.34 o
   6  10   6        587.67        523.22        33.96 o
   7  10   6        413.98        441.98        34.45 o
   8  10   6         14.85         30.72        35.73 o
  -8  11   6        509.65        577.42        89.22 o
  -7  11   6          9.84         34.48        42.76 o
  -6  11   6        361.88        225.36       103.15 o
  -5  11   6         56.88         68.79        21.35 o
  -4  11   6       1305.81       1253.90        49.52 o
  -3  11   6         40.80         33.60        17.36 o
  -2  11   6        258.58        220.44        33.11 o
  -1  11   6         30.83         29.30        21.46 o
   0  11   6        676.05        601.12        75.07 o
   1  11   6        312.46        279.27        36.26 o
   2  11   6         17.00         13.27        22.83 o
   3  11   6          9.18         -8.73        20.45 o
   4  11   6          9.11         31.77        24.01 o
   5  11   6       1372.97       1426.44        99.87 o
   6  11   6         17.02        -15.65        16.90 o
   7  11   6        637.71        684.15        50.82 o
   8  11   6          4.84         10.52        26.00 o
   9  11   6        574.67        617.72        82.36 o
  -7  12   6        138.79        129.92        55.68 o
  -6  12   6        176.03        151.80        55.86 o
  -5  12   6        126.53        110.45        79.48 o
  -4  12   6         21.90        -24.08        24.08 o
  -3  12   6       1879.28       1827.45       107.90 o
  -2  12   6         94.49        119.57        24.97 o
  -1  12   6          0.96         18.85        23.79 o
   0  12   6         73.99         87.31        28.34 o
   1  12   6        284.50        312.59        41.65 o
   2  12   6          5.02          0.55        23.49 o
   3  12   6         36.15         38.10        26.61 o
   4  12   6        342.78        390.55        46.44 o
   5  12   6        422.72        437.34        68.12 o
   6  12   6        501.01        520.24        54.67 o
   7  12   6         32.76         42.24        43.55 o
   8  12   6         33.84         -4.53        45.36 o
   9  12   6          3.53         35.34        46.15 o
  -6  13   6        708.03        819.14        97.44 o
  -5  13   6         60.04         75.89        46.53 o
  -4  13   6         84.19         60.03        41.47 o
  -3  13   6        393.19        438.82        39.64 o
  -2  13   6        252.81        262.16        34.41 o
  -1  13   6        455.29        505.50        41.22 o
   0  13   6       2394.79       2290.71        94.73 o
   1  13   6          0.34          9.27        27.55 o
   2  13   6       2594.84       2636.47       182.20 o
   3  13   6         17.56         25.78        28.32 o
   4  13   6       1310.75       1207.18        74.90 o
   5  13   6          2.79         21.74        45.55 o
   6  13   6        258.60        219.22        59.51 o
   7  13   6         90.28        137.83        57.79 o
   8  13   6         22.07         54.72        50.02 o
   9  13   6         62.13        112.56        56.12 o
  -5  14   6        388.20        468.55        81.31 o
  -4  14   6         76.15         34.25        76.16 o
  -3  14   6        625.35        640.72        47.55 o
  -2  14   6       1491.91       1722.57       137.97 o
  -1  14   6       1081.40       1137.80        58.41 o
   0  14   6        505.77        492.50        73.99 o
   1  14   6        450.33        435.42        52.98 o
   2  14   6          7.73        -19.36        27.75 o
   3  14   6         32.49          6.16        31.67 o
   4  14   6         33.77         24.16        33.32 o
   5  14   6        766.34        824.53        71.18 o
   6  14   6        276.04        269.37        68.74 o
   7  14   6       1045.08        878.34       101.31 o
  -3  15   6         30.13          9.89        27.04 o
  -2  15   6          1.82         45.68        29.38 o
  -1  15   6          9.05         12.22        27.00 o
   0  15   6         72.70         70.41        30.06 o
   1  15   6        476.90        454.94        59.12 o
   2  15   6         23.96         15.49        32.44 o
   3  15   6       1781.65       1864.10       142.97 o
   4  15   6         48.95         70.03        44.02 o
   1  16   6        525.65        602.35        65.47 o
  -1 -12   7        410.39        385.44        70.14 o
   0 -12   7         37.32         32.48        47.11 o
   1 -12   7        350.47        295.26        65.79 o
   2 -12   7          3.81        -10.86        41.71 o
   3 -12   7        118.53         98.89        52.74 o
   4 -12   7        117.08        164.59        58.72 o
  -3 -11   7          8.43          8.95        28.96 o
  -2 -11   7         30.63         46.19        45.44 o
  -1 -11   7         43.59        102.76        49.09 o
   0 -11   7        156.60        158.62        56.21 o
   1 -11   7        181.48        165.88        39.36 o
   2 -11   7          4.56          3.46        27.75 o
   3 -11   7          1.27         30.34        29.97 o
   4 -11   7        242.07        160.52        42.83 o
   5 -11   7          2.86         -2.32        31.99 o
   6 -11   7        750.89        640.37       190.44 o
   7 -11   7         21.33         15.38        50.10 o
  -5 -10   7         26.34         22.15        48.26 o
  -4 -10   7         11.08          8.85        29.53 o
  -3 -10   7        139.39        149.02        36.69 o
  -2 -10   7         45.11         65.04        48.87 o
  -1 -10   7        302.10        445.43        72.25 o
   0 -10   7        683.09        583.22        51.40 o
   1 -10   7        166.50        135.80        34.75 o
   2 -10   7       1182.61       1201.49        68.03 o
   3 -10   7        310.29        317.91        43.49 o
   4 -10   7        106.69         62.80        35.97 o
   5 -10   7         63.60         42.22        31.40 o
   6 -10   7         20.00         20.83        45.06 o
   7 -10   7         94.93        133.59        33.34 o
   8 -10   7        185.35        119.96        32.56 o
  -6  -9   7        460.79        426.10        77.70 o
  -5  -9   7        384.95        448.86        75.68 o
  -4  -9   7        283.55        275.31        39.87 o
  -3  -9   7       1302.11       1216.85        90.98 o
  -2  -9   7        634.41        584.48        62.98 o
  -1  -9   7       1481.96       1604.07        70.61 o
   0  -9   7          3.70          1.60        22.94 o
   1  -9   7         26.77         37.59        24.73 o
   2  -9   7        597.00        542.89        62.56 o
   3  -9   7        326.37        244.61        38.02 o
   4  -9   7        145.41         98.12        33.56 o
   5  -9   7       1559.84       1667.58        58.77 o
   6  -9   7        124.42        125.88        27.10 o
   7  -9   7       1479.12       1482.62        62.56 o
   8  -9   7         40.48         38.93        27.07 o
   9  -9   7        503.97        464.11        45.09 o
  -7  -8   7        849.99        949.41       100.51 o
  -6  -8   7         48.54         37.67        46.06 o
  -5  -8   7        988.53        972.57        89.97 o
  -4  -8   7         12.36          2.92        23.01 o
  -3  -8   7          5.12         30.33        23.96 o
  -2  -8   7          9.09          2.67        30.44 o
  -1  -8   7         74.53         75.81        25.97 o
   0  -8   7         87.19         87.05        25.77 o
   1  -8   7        546.91        512.41        43.42 o
   2  -8   7        304.74        327.50        40.32 o
   3  -8   7       3530.67       3438.29       102.13 o
   4  -8   7        536.31        476.20        33.16 o
   5  -8   7       1463.48       1510.38        53.39 o
   6  -8   7        477.88        519.06        89.78 o
   7  -8   7        776.95        759.99        62.10 o
   8  -8   7        326.44        360.86        38.49 o
   9  -8   7       1175.77       1189.15        60.56 o
  10  -8   7          0.19         -5.30        25.12 o
  -7  -7   7          8.37         -2.10        36.37 o
  -6  -7   7        408.84        461.57        70.36 o
  -5  -7   7         25.15         10.74        26.03 o
  -4  -7   7         50.22         60.05        27.93 o
  -3  -7   7        629.52        624.06        35.32 o
  -2  -7   7        843.65        886.41        47.70 o
  -1  -7   7       3120.80       2910.11       109.38 o
   0  -7   7       2109.76       2019.55        54.34 o
   1  -7   7        619.82        575.00        31.12 o
   2  -7   7        318.77        311.85        19.22 o
   3  -7   7       2946.73       2907.55        54.36 o
   4  -7   7        195.35        214.99        19.61 o
   5  -7   7       1646.60       1678.16        45.26 o
   6  -7   7        883.58        826.89        35.81 o
   7  -7   7        306.32        304.09        32.82 o
   8  -7   7        549.36        631.20        75.54 o
   9  -7   7         12.57         37.22        28.86 o
  10  -7   7         61.43         82.06        33.90 o
  11  -7   7        911.33        945.41        98.84 o
  -8  -6   7         40.09         38.58        38.09 o
  -7  -6   7         20.44        -12.80        47.73 o
  -6  -6   7        767.52        792.52        62.10 o
  -5  -6   7         48.14         43.27        26.81 o
  -4  -6   7       1303.41       1435.69        43.85 o
  -3  -6   7         31.13         31.50        16.21 o
  -2  -6   7         11.87         32.36        26.50 o
  -1  -6   7       2286.03       2203.74        56.09 o
   0  -6   7        151.90        165.54        19.88 o
   1  -6   7        239.04        214.54        15.36 o
   2  -6   7        784.54        800.70        30.97 o
   3  -6   7        180.61        184.75        24.07 o
   4  -6   7        532.97        525.60        25.57 o
   5  -6   7        364.70        366.98        24.16 o
   6  -6   7        619.73        616.50        31.10 o
   7  -6   7       1390.74       1399.39        45.31 o
   8  -6   7       1792.78       1764.00        81.48 o
   9  -6   7       1562.02       1730.60        72.59 o
  10  -6   7        545.24        605.32        56.15 o
  11  -6   7          4.01        -29.59        29.59 o
  -9  -5   7         20.50         47.38        50.67 o
  -8  -5   7          1.79        -22.93        34.51 o
  -7  -5   7         17.02         31.25        30.64 o
  -6  -5   7         71.65         67.85        31.43 o
  -5  -5   7       1823.08       1977.23        78.50 o
  -4  -5   7         57.36         71.17        18.11 o
  -3  -5   7        502.92        448.27        27.21 o
  -2  -5   7        771.26        791.50       110.25 o
  -1  -5   7        190.96        165.53        19.65 o
   0  -5   7        594.37        581.50        29.04 o
   1  -5   7        753.95        736.65        22.50 o
   2  -5   7          3.19         -5.92         8.92 o
   3  -5   7          2.51         -2.96         9.12 o
   4  -5   7        702.30        738.18        27.80 o
   5  -5   7        219.67        212.12        19.46 o
   6  -5   7        218.63        195.65        29.76 o
   7  -5   7         14.78         10.91        19.82 o
   8  -5   7        389.87        402.49        41.47 o
   9  -5   7         12.98         37.78        21.44 o
  10  -5   7         83.00        123.50        45.84 o
  11  -5   7          5.29          0.22        28.87 o
  12  -5   7        127.64        146.09        56.83 o
  -9  -4   7       1242.71       1253.15        86.66 o
  -8  -4   7        163.09        181.08        44.84 o
  -7  -4   7        757.45        746.97        61.45 o
  -6  -4   7        193.87        200.99        36.86 o
  -5  -4   7         10.09         30.18        23.73 o
  -4  -4   7        741.91        747.84        33.75 o
  -3  -4   7        309.12        303.99        24.50 o
  -2  -4   7        560.52        556.71        28.12 o
  -1  -4   7        491.94        466.23        25.66 o
   0  -4   7        518.91        500.41        26.03 o
   1  -4   7        975.91        994.68        25.17 o
   2  -4   7        337.84        340.95        17.62 o
   3  -4   7        453.78        485.23        21.14 o
   4  -4   7       1328.56       1386.27        35.54 o
   5  -4   7        725.24        730.79        28.80 o
   7  -4   7        464.52        475.44        33.05 o
   8  -4   7        596.26        682.43        37.43 o
   9  -4   7        308.92        339.48        31.44 o
  10  -4   7         85.33        118.47        29.50 o
  11  -4   7        124.02        156.22        36.35 o
  12  -4   7         54.97         25.67        42.59 o
 -10  -3   7         41.90        144.86        62.41 o
  -9  -3   7        187.51        135.18        43.72 o
  -8  -3   7        568.85        656.34        69.35 o
  -7  -3   7        259.09        293.81        44.85 o
  -6  -3   7         91.61         95.59        29.00 o
  -5  -3   7        780.82        724.99        48.30 o
  -4  -3   7        221.64        227.31        33.71 o
  -3  -3   7         25.27         26.04        12.10 o
  -2  -3   7         95.07        106.80        13.60 o
  -1  -3   7       1278.85       1228.65        31.85 o
   0  -3   7       2606.21       2690.12        51.09 o
   1  -3   7      11150.48      11051.98       144.88 o
   2  -3   7       2183.25       2082.68        39.24 o
   3  -3   7       3973.06       3934.27        69.72 o
   4  -3   7       1001.66       1110.34        34.43 o
   5  -3   7         75.33         47.52        13.21 o
   6  -3   7        586.22        469.05        46.70 o
   7  -3   7         47.92         53.19        16.50 o
   8  -3   7        522.22        547.01        33.66 o
   9  -3   7       1384.46       1405.36        49.93 o
  10  -3   7         18.39         17.14        19.21 o
  11  -3   7       2215.21       2239.59        86.19 o
  12  -3   7         27.23         67.82        48.30 o
  13  -3   7        209.23        200.50        58.76 o
 -10  -2   7         83.78         85.87        42.23 o
  -9  -2   7        105.38        153.18        42.70 o
  -8  -2   7        363.69        394.32        50.29 o
  -7  -2   7         51.54         66.24        47.07 o
  -6  -2   7        184.09        195.99        35.07 o
  -5  -2   7        946.19        939.92        52.34 o
  -4  -2   7         23.83         25.09        11.44 o
  -3  -2   7      12304.35      11997.86       202.07 o
  -2  -2   7         10.59          8.50         8.72 o
  -1  -2   7       5267.53       5091.31        71.44 o
   0  -2   7         50.29         59.45         7.86 o
   1  -2   7        463.07        531.57        15.79 o
   2  -2   7        430.26        367.70        15.48 o
   3  -2   7       1212.19       1237.67        27.50 o
   4  -2   7        192.11        209.80        21.36 o
   6  -2   7        611.65        623.65        27.63 o
   7  -2   7       3678.37       3610.67        84.38 o
   8  -2   7        567.51        554.75        38.29 o
   9  -2   7       2485.43       2381.21        90.84 o
  10  -2   7        644.52        700.45        43.87 o
  11  -2   7       1316.80       1398.98        68.05 o
  12  -2   7        933.49       1067.16        98.76 o
  13  -2   7        398.48        453.48        73.75 o
 -10  -1   7         61.24         52.26        29.03 o
  -9  -1   7        525.42        531.31        59.43 o
  -8  -1   7         91.28        109.04        37.81 o
  -7  -1   7       2229.90       2374.16        90.40 o
  -6  -1   7       1244.72       1202.47        60.28 o
  -5  -1   7       1937.51       2048.17        51.87 o
  -4  -1   7         41.26         51.30         9.31 o
  -3  -1   7         55.59         52.69         8.36 o
  -2  -1   7       1743.30       1731.48        27.28 o
  -1  -1   7       1460.72       1360.06        30.22 o
   0  -1   7         19.04          9.40         6.23 o
   1  -1   7      10248.50      10579.16       135.85 o
   2  -1   7       7690.75       7586.18        88.29 o
   3  -1   7       1397.05       1345.98        36.11 o
   5  -1   7       5804.68       5753.06        92.66 o
   6  -1   7        731.12        747.76        28.71 o
   7  -1   7       6433.70       6343.84       120.41 o
   8  -1   7        115.74         81.51        20.86 o
   9  -1   7       4020.81       3970.79       104.73 o
  10  -1   7        268.62        310.45        31.00 o
  11  -1   7        351.04        371.84        41.82 o
  12  -1   7        226.15        224.81        54.10 o
  13  -1   7         56.15         42.06        46.24 o
 -10   0   7        696.93        669.41       112.82 o
  -9   0   7        174.90        257.85        47.35 o
  -8   0   7        102.61         55.05        22.87 o
  -7   0   7        442.06        437.45        33.01 o
  -6   0   7        469.15        485.93        30.46 o
  -5   0   7       1430.94       1508.13        44.96 o
  -4   0   7       1078.59       1075.79        24.84 o
  -3   0   7          3.52          8.76         6.96 o
  -2   0   7       7984.91       7919.09       109.54 o
  -1   0   7        319.30        295.68        13.55 o
   0   0   7       2571.61       2525.53        37.03 o
   1   0   7       2559.68       2484.91        41.47 o
   2   0   7       1561.60       1545.56        31.13 o
   3   0   7      14886.49      14855.91       227.04 o
   4   0   7        917.20        887.28        35.30 o
   5   0   7       1574.14       1545.52        44.50 o
   6   0   7       6830.56       6784.04        85.56 o
   7   0   7        455.21        498.04        18.34 o
   8   0   7        335.92        357.09        26.89 o
   9   0   7         89.23        113.16        20.26 o
  10   0   7        342.53        352.20        34.64 o
  11   0   7       1398.13       1505.81       161.69 o
  12   0   7       1980.77       2086.10       122.49 o
  13   0   7        786.25        684.66        86.80 o
 -10   1   7        364.90        420.47        92.38 o
  -9   1   7        158.71        180.33        72.21 o
  -8   1   7          2.06         13.26        16.22 o
  -7   1   7        275.58        266.02        27.93 o
  -6   1   7        204.64        201.59        23.25 o
  -5   1   7        133.61        167.80        19.63 o
  -4   1   7         50.12         43.91         7.22 o
  -3   1   7        394.42        386.86        13.10 o
  -2   1   7        671.18        658.73        30.77 o
  -1   1   7       1632.65       1523.88        41.36 o
   0   1   7        573.82        576.00        19.74 o
   1   1   7        319.37        272.22        13.48 o
   2   1   7        526.75        555.78        19.91 o
   3   1   7       3657.53       3479.13        85.46 o
   4   1   7       1652.76       1620.38        43.67 o
   5   1   7          8.50         15.78         6.68 o
   6   1   7        579.51        581.64        20.72 o
   7   1   7          2.68          6.48         7.94 o
   8   1   7       3448.50       3384.10       119.04 o
   9   1   7        246.35        268.44        27.55 o
  10   1   7        256.01        291.98        30.02 o
  11   1   7         44.32         67.19        23.29 o
  12   1   7         36.38          1.76        34.28 o
  13   1   7        256.15        267.92        65.79 o
 -10   2   7          4.22        -48.83        48.83 o
  -9   2   7        137.53          8.06       110.93 o
  -8   2   7        104.94        160.45        34.73 o
  -7   2   7        226.33        237.90        26.84 o
  -6   2   7        156.77        179.05        22.71 o
  -5   2   7       3099.75       3056.11        76.20 o
  -4   2   7         99.03         84.53        15.55 o
  -3   2   7        882.87        848.30        22.86 o
  -2   2   7       1563.48       1554.07        53.06 o
  -1   2   7        598.33        642.60        24.60 o
   0   2   7       5951.33       5842.65       103.17 o
   1   2   7        291.11        322.02        25.80 o
   2   2   7        199.58        226.58        15.74 o
   3   2   7        191.41        224.02        30.84 o
   4   2   7        772.97        716.43        29.07 o
   5   2   7        672.68        729.98        19.43 o
   6   2   7       1331.96       1347.20        38.02 o
   7   2   7         77.94         85.44        11.83 o
   8   2   7        773.80        806.69        33.39 o
   9   2   7        584.91        631.27        36.41 o
  10   2   7        581.90        536.46        54.59 o
  11   2   7        160.00        181.08        32.76 o
  12   2   7        154.38        121.92        47.86 o
  13   2   7         18.39         57.93        44.92 o
  14   2   7          8.47         -0.35        41.01 o
 -10   3   7        182.21        198.70        76.12 o
  -9   3   7        355.25        333.46        60.61 o
  -8   3   7        823.86        794.13        58.32 o
  -6   3   7        315.26        328.04        39.71 o
  -5   3   7       1772.97       1750.82        56.88 o
  -4   3   7       3027.72       3036.13        65.09 o
  -3   3   7        834.52        806.25        48.86 o
  -2   3   7         36.42         30.61        11.57 o
  -1   3   7        380.62        404.69        15.03 o
   0   3   7         14.29          9.21         4.93 o
   1   3   7        116.14        147.23        14.89 o
   2   3   7         40.52         16.43        14.13 o
   3   3   7       1020.37        956.02        25.15 o
   4   3   7       5246.07       5119.14        85.67 o
   5   3   7      10542.00      10139.10       128.68 o
   6   3   7        718.30        761.78        22.37 o
   7   3   7       2827.72       2807.21        60.18 o
   8   3   7       1031.45       1073.31        32.39 o
   9   3   7        671.42        652.03        36.30 o
  10   3   7        342.00        337.86        60.58 o
  11   3   7          1.91          5.08        21.92 o
  12   3   7        243.88        277.11        58.19 o
  13   3   7        267.97        283.70        64.04 o
  14   3   7         23.92         38.94        45.44 o
 -10   4   7          7.06         22.36        31.46 o
  -9   4   7        315.72        336.38        47.95 o
  -8   4   7        378.04        504.48       137.59 o
  -7   4   7       2160.58       1841.24       207.14 o
  -6   4   7        246.57        260.43        60.49 o
  -5   4   7        159.63        167.41        41.88 o
  -4   4   7        466.68        353.89        69.10 o
  -3   4   7        134.28        117.70        18.07 o
  -2   4   7         29.41         34.45         8.36 o
  -1   4   7       5910.28       5909.58        75.68 o
   0   4   7         23.59          1.19         8.93 o
   2   4   7       2580.48       2843.76        51.92 o
   3   4   7       5660.74       5446.30        80.44 o
   4   4   7       1510.75       1520.44        35.16 o
   5   4   7        695.75        680.45        21.97 o
   6   4   7       1713.10       1667.54        44.82 o
   7   4   7       1653.38       1636.80        45.40 o
   8   4   7         39.93         18.10        11.94 o
   9   4   7       3246.32       3213.94        94.46 o
  10   4   7        332.01        363.10        33.51 o
  11   4   7       1877.46       1827.02        77.52 o
  12   4   7        308.26        275.30        61.05 o
  13   4   7        505.99        508.11        78.85 o
 -10   5   7        244.56        216.76        47.01 o
  -9   5   7         29.33         11.18        35.74 o
  -8   5   7         21.68         30.96        28.86 o
  -7   5   7          3.56         -3.55        22.99 o
  -6   5   7         14.13         -5.47        20.01 o
  -5   5   7       1516.97       1661.10        70.00 o
  -4   5   7       1845.97       1863.70        72.56 o
  -3   5   7       8431.50       9010.88       301.06 o
  -2   5   7       4314.14       4322.30        76.93 o
  -1   5   7       5410.56       5492.82        88.17 o
   0   5   7        597.79        697.68        30.03 o
   1   5   7       1038.83       1006.47        36.09 o
   2   5   7       2625.04       2334.98        64.06 o
   3   5   7       4940.56       4823.68        69.33 o
   4   5   7        813.06        854.38        43.99 o
   5   5   7       4457.80       4501.20        99.48 o
   6   5   7       3121.43       3129.48        82.02 o
   7   5   7        954.62        915.11        36.96 o
   8   5   7        945.26        960.02        34.17 o
   9   5   7        994.46        986.10        45.42 o
  10   5   7        429.55        454.81        37.71 o
  11   5   7       3662.10       3758.86       114.02 o
  12   5   7        100.29         92.92        34.67 o
  13   5   7        475.67        567.18        84.65 o
 -10   6   7         84.73        107.85        52.87 o
  -9   6   7        333.85        354.86        61.63 o
  -8   6   7       1326.33       1351.67        89.59 o
  -7   6   7        156.92        183.69        36.81 o
  -6   6   7       1548.56       1663.03        75.63 o
  -5   6   7         22.61         40.12        22.63 o
  -4   6   7        416.30        430.11        26.19 o
  -3   6   7       3059.74       3253.66       101.00 o
  -2   6   7        245.95        248.53        41.96 o
  -1   6   7       2854.57       2784.39        64.34 o
   0   6   7       6153.13       6299.81       111.03 o
   1   6   7         16.74         15.42        12.34 o
   2   6   7       9673.93       9623.24       183.27 o
   3   6   7         41.08         33.22        11.47 o
   4   6   7       2326.64       2279.16        58.19 o
   5   6   7       3448.75       3306.43        84.17 o
   6   6   7        646.33        719.98        42.00 o
   7   6   7      15997.06      15803.63       266.67 o
   8   6   7       2748.03       2709.94        68.53 o
   9   6   7        716.04        750.97        41.73 o
  10   6   7        541.10        482.93        45.93 o
  11   6   7          4.51          0.87        25.91 o
  12   6   7          8.25         15.93        29.86 o
  13   6   7         93.36        106.84        56.04 o
 -10   7   7         90.16        209.20        65.31 o
  -9   7   7        105.78        134.00        49.53 o
  -8   7   7         88.12         37.09        34.67 o
  -7   7   7        642.06        677.40        57.47 o
  -6   7   7          0.70         21.00        23.92 o
  -5   7   7        477.72        441.60       101.97 o
  -4   7   7        132.59        139.24        20.05 o
  -3   7   7       1341.75       1326.27        45.23 o
  -2   7   7          9.27          1.77         8.82 o
  -1   7   7       1232.78       1124.44        48.00 o
   0   7   7        836.39        876.56        35.18 o
   1   7   7        328.73        282.15        21.02 o
   2   7   7       3037.11       2846.02        76.19 o
   3   7   7       2029.99       1972.72        49.21 o
   4   7   7       4425.23       4246.47        80.58 o
   5   7   7       1394.50       1325.85        43.78 o
   6   7   7        431.80        422.47        37.01 o
   7   7   7        404.43        413.07        38.44 o
   8   7   7         49.16         66.56        24.77 o
   9   7   7         11.28         -7.82        33.80 o
  10   7   7        785.57        723.07        79.81 o
  11   7   7         41.46        -18.02        36.17 o
  12   7   7       1641.94       1497.65       117.30 o
  13   7   7          6.30          8.61        50.06 o
  -9   8   7        325.00        267.65        60.35 o
  -8   8   7          1.54         19.28        37.68 o
  -7   8   7        415.87        502.13        63.23 o
  -6   8   7         91.49         85.38        37.62 o
  -5   8   7         43.62         49.91        30.18 o
  -4   8   7         71.10         36.46        24.99 o
  -3   8   7        513.94        502.93        32.91 o
  -2   8   7        346.00        389.89        17.74 o
  -1   8   7        179.41        220.95        20.68 o
   0   8   7        628.33        607.10        29.21 o
   1   8   7        221.94        226.65        20.75 o
   2   8   7       2254.98       2171.76        52.15 o
   3   8   7       1531.08       1412.89        30.07 o
   4   8   7        371.38        374.03        31.64 o
   5   8   7          1.45         10.68        15.44 o
   6   8   7          1.66         -0.61        14.36 o
   7   8   7         14.44         24.72        20.65 o
   8   8   7       1434.73       1417.92        66.63 o
  -9   9   7         48.80         -0.88        45.49 o
  -8   9   7         33.89         38.06        39.78 o
  -7   9   7         96.67        103.32        44.84 o
  -6   9   7        331.03        392.78        40.14 o
  -5   9   7        640.47        638.32        47.53 o
  -4   9   7          0.64          2.89        13.00 o
  -3   9   7        197.44        190.95        19.72 o
  -2   9   7        793.34        819.66        34.60 o
  -1   9   7       1744.25       1675.94        63.53 o
   0   9   7        958.52        943.73        35.57 o
   1   9   7        233.62        245.13        22.37 o
   2   9   7        578.63        533.43        28.87 o
   3   9   7        528.19        500.14        29.22 o
   4   9   7        357.41        314.21        26.25 o
   5   9   7        462.16        446.95        31.53 o
   6   9   7        309.16        329.92        30.36 o
   7   9   7        533.56        546.48        37.67 o
   8   9   7         90.56        123.67        58.94 o
  -8  10   7        528.14        593.38       114.14 o
  -7  10   7        414.07        361.32        71.53 o
  -6  10   7         12.72         17.45        23.97 o
  -5  10   7       2290.02       2127.80        81.18 o
  -4  10   7        524.92        580.57        41.38 o
  -3  10   7       1689.16       1642.12        44.93 o
  -2  10   7          7.28         -1.14        12.23 o
  -1  10   7         94.43         72.69        17.17 o
   0  10   7         65.63         76.72        26.66 o
   1  10   7        468.82        491.47        31.51 o
   2  10   7        185.79        196.41        21.55 o
   3  10   7       5773.44       5852.21       134.76 o
   4  10   7        133.10        126.61        15.59 o
   5  10   7       2190.89       2249.92        52.28 o
   6  10   7         82.61         78.98        32.63 o
   7  10   7        860.95        862.07        58.97 o
   8  10   7       1296.72       1339.74        87.88 o
  -7  11   7        904.70        901.83       125.32 o
  -6  11   7         25.25         26.67        60.48 o
  -5  11   7          3.82         -1.04        23.31 o
  -4  11   7          8.13          2.43        17.81 o
  -3  11   7         81.24         32.86        23.61 o
  -2  11   7        257.31        234.37        34.57 o
  -1  11   7       1561.21       1557.42        67.77 o
   0  11   7       1343.63       1435.80        93.53 o
   1  11   7       2381.28       2254.61        81.90 o
   2  11   7        739.76        764.19        54.09 o
   3  11   7       1484.18       1420.69        68.41 o
   4  11   7         50.27         78.54        26.98 o
   5  11   7       2181.62       2375.73       120.03 o
   6  11   7        335.27        273.63        40.30 o
   7  11   7        500.95        544.20        53.00 o
   8  11   7        485.81        559.27        76.52 o
  -6  12   7        267.20        126.37        51.71 o
  -5  12   7        135.36        120.21        69.81 o
  -4  12   7       1660.36       1729.98        75.83 o
  -3  12   7        383.00        445.61        37.81 o
  -2  12   7       2583.81       2608.29        76.01 o
  -1  12   7        786.18        881.49        80.65 o
   0  12   7          4.98         11.67        23.85 o
   1  12   7       1877.36       1808.29        78.61 o
   2  12   7         28.16         12.45        24.49 o
   3  12   7       1339.33       1254.44        69.78 o
   4  12   7       1129.16       1202.15       105.11 o
   5  12   7          2.36         -8.11        23.32 o
   6  12   7       1028.76        997.90        87.48 o
   7  12   7         60.86         46.17        31.54 o
   8  12   7         20.54        -36.08        36.08 o
   9  12   7       1453.86       1564.85       117.35 o
  -5  13   7          0.99         10.57        56.32 o
  -4  13   7         30.19         20.47        25.44 o
  -3  13   7        486.91        550.01        48.66 o
  -2  13   7        319.05        358.02        37.11 o
  -1  13   7          4.52         33.62        27.51 o
   0  13   7        278.15        218.49        39.43 o
   1  13   7        682.53        662.31        57.13 o
   2  13   7        371.71        322.99        45.09 o
   3  13   7        249.01        228.60        42.87 o
   4  13   7        710.09        626.25        59.46 o
   5  13   7        180.22        156.22        37.86 o
   6  13   7       2311.25       2465.12       103.74 o
   7  13   7        253.96        167.27        56.34 o
   8  13   7        534.33        461.48        80.96 o
   9  13   7         22.17         51.95        49.49 o
  -4  14   7         64.72         42.14        42.22 o
  -3  14   7         59.07         -0.54        26.92 o
  -2  14   7        265.96        272.11        36.56 o
  -1  14   7        317.14        274.93        42.19 o
   0  14   7         16.25         35.17        31.77 o
   1  14   7          6.68          1.49        28.98 o
   2  14   7        393.55        316.90        49.55 o
   3  14   7         17.78         -6.94        31.05 o
   4  14   7         48.30         60.65        41.31 o
   5  14   7         59.52         46.13        35.42 o
   6  14   7        149.06        207.62        47.17 o
   7  14   7          5.41         43.95        51.55 o
  -3  15   7          1.96         33.73        28.00 o
  -2  15   7        391.30        364.20        41.51 o
  -1  15   7          8.05        -13.74        25.24 o
   0  15   7         17.58         35.52        28.04 o
   1  15   7          6.99         23.62        34.07 o
   2  15   7         84.55        120.82        42.26 o
   3  15   7        105.78        165.11        58.74 o
   4  15   7        284.10        329.98        55.14 o
   5  15   7         65.70         55.42        53.84 o
   1  16   7        544.60        607.49        65.76 o
  -1 -11   8        245.23        223.29        43.28 o
   0 -11   8         60.11         58.93        34.15 o
   1 -11   8        609.01        528.61        57.42 o
   2 -11   8        427.17        582.75        89.88 o
   3 -11   8         40.68         15.65        31.83 o
   4 -11   8        709.35        845.29        91.86 o
   5 -11   8        559.74        543.84        80.25 o
  -3 -10   8        279.50        351.52        95.48 o
  -2 -10   8        104.19         73.82        30.49 o
  -1 -10   8         57.11         47.03        45.14 o
   0 -10   8         64.48         34.27        29.58 o
   1 -10   8        436.45        446.86        50.40 o
   2 -10   8         23.96         31.45        28.73 o
   3 -10   8         32.67         12.27        28.35 o
   4 -10   8        810.70        948.84        68.86 o
   5 -10   8        138.46        138.01        47.71 o
   6 -10   8       1265.48       1359.50       127.98 o
   7 -10   8         17.90         31.98        37.32 o
  -5  -9   8          3.34         12.83        50.10 o
  -4  -9   8          0.15         14.86        45.62 o
  -3  -9   8        138.70        126.83        35.64 o
  -2  -9   8        134.23        159.78        35.79 o
  -1  -9   8         68.26         69.80        30.56 o
   0  -9   8        708.34        739.15        54.59 o
   1  -9   8        132.04        116.23        32.06 o
   2  -9   8       1228.50       1253.20       124.09 o
   3  -9   8         98.03         65.25        29.82 o
   4  -9   8        558.73        543.88        53.68 o
   5  -9   8        142.00        160.57        40.68 o
   6  -9   8          1.18         -2.55        30.08 o
   7  -9   8         31.43          2.32        22.90 o
   8  -9   8          8.43         -2.34        24.85 o
   9  -9   8         25.46         24.83        28.05 o
  -6  -8   8        168.20        144.64        57.53 o
  -5  -8   8         68.19         91.42        47.77 o
  -4  -8   8        131.69        159.42        34.71 o
  -3  -8   8        150.91         98.12        30.93 o
  -2  -8   8        442.96        476.12        44.12 o
  -1  -8   8         24.79         33.18        24.27 o
   0  -8   8         48.55         52.16        25.45 o
   1  -8   8        291.97        259.04        35.98 o
   2  -8   8         80.16         49.14        26.24 o
   3  -8   8       1091.52       1082.71        62.29 o
   4  -8   8        118.15        139.41        33.50 o
   5  -8   8        133.51        128.55        25.46 o
   6  -8   8         28.24         26.32        21.49 o
   7  -8   8        914.90        936.16        51.23 o
   8  -8   8        118.69        141.55        30.57 o
   9  -8   8         68.74         58.32        29.67 o
  10  -8   8          4.26        -28.25        39.81 o
  -7  -7   8         47.27         52.21        51.25 o
  -6  -7   8        387.94        364.35        70.89 o
  -5  -7   8        133.06        142.04        50.76 o
  -4  -7   8        101.38         80.19        29.65 o
  -3  -7   8        827.12        850.25        42.01 o
  -2  -7   8         51.70         47.27        19.54 o
  -1  -7   8       1212.34       1287.21        47.79 o
   0  -7   8        252.07        272.56        26.76 o
   1  -7   8        362.57        387.45        29.12 o
   2  -7   8        408.58        402.69        28.27 o
   3  -7   8         55.88         53.94        17.55 o
   4  -7   8        160.81        141.01        23.40 o
   5  -7   8        148.85        167.57        24.91 o
   6  -7   8        105.12        104.02        27.14 o
   7  -7   8        454.83        433.12        42.07 o
   8  -7   8        231.06        223.20        33.12 o
   9  -7   8        464.74        436.06        43.02 o
  10  -7   8        102.57        107.25        38.88 o
  11  -7   8         18.61          7.97        34.87 o
  -7  -6   8        505.71        584.52        61.51 o
  -6  -6   8        913.59        883.37        65.70 o
  -5  -6   8       1102.02       1000.84        51.66 o
  -4  -6   8        858.98        843.32        53.35 o
  -3  -6   8        415.66        386.95        29.94 o
  -2  -6   8         82.76         96.10        24.74 o
  -1  -6   8        226.18        228.65        24.73 o
   0  -6   8        358.55        322.35        26.56 o
   1  -6   8       1192.54       1116.71        41.63 o
   2  -6   8        823.13        814.17        36.70 o
   3  -6   8        573.01        571.66        25.36 o
   4  -6   8       3993.80       3872.05        67.36 o
   5  -6   8        904.34        908.18        45.91 o
   6  -6   8        474.41        477.02        52.32 o
   7  -6   8       1219.85       1213.98        50.09 o
   8  -6   8        405.84        466.11        33.33 o
   9  -6   8       1440.17       1519.31        61.03 o
  10  -6   8          1.21         -5.88        30.03 o
  11  -6   8        353.72        378.74        57.36 o
  -8  -5   8        364.18        392.72        59.38 o
  -7  -5   8         92.27        141.17        39.58 o
  -6  -5   8         18.23         24.62        30.11 o
  -5  -5   8         60.40         85.55        29.86 o
  -4  -5   8         37.02         46.84        16.38 o
  -3  -5   8        370.51        377.18        25.27 o
  -2  -5   8       2928.93       2938.84        97.50 o
  -1  -5   8        240.82        259.32        24.02 o
   0  -5   8       5384.79       5388.75        96.44 o
   1  -5   8        122.78        110.93        15.59 o
   2  -5   8       1261.85       1287.30        33.19 o
   3  -5   8       1619.98       1584.91        40.73 o
   4  -5   8       1106.23       1159.30        63.39 o
   5  -5   8       4590.74       4488.83        76.12 o
   6  -5   8       2196.01       2207.91        52.90 o
   7  -5   8        374.82        363.87        65.32 o
   8  -5   8        646.62        654.62        51.74 o
   9  -5   8         90.66         54.77        23.78 o
  10  -5   8        491.03        513.81        46.74 o
  11  -5   8        217.23        179.84        41.36 o
  12  -5   8        379.37        449.30        79.51 o
  -9  -4   8        193.86        220.98        66.23 o
  -8  -4   8         10.34         43.10        36.13 o
  -7  -4   8        124.26         78.95        34.46 o
  -6  -4   8        514.79        628.70        54.64 o
  -5  -4   8        679.54        691.24        51.78 o
  -4  -4   8        736.05        786.56        36.41 o
  -3  -4   8         91.16         87.83        16.16 o
  -2  -4   8       1306.01       1298.64        36.90 o
  -1  -4   8        726.82        643.18        30.71 o
   0  -4   8       1552.36       1486.90        44.41 o
   1  -4   8       1846.50       1772.10        34.71 o
   2  -4   8       3973.38       3820.67        88.19 o
   3  -4   8          1.28          7.96        11.28 o
   4  -4   8       1119.08       1098.61        33.00 o
   5  -4   8        115.32         86.09        14.77 o
   6  -4   8         24.71         -1.71        15.08 o
   7  -4   8        100.17        117.08        21.27 o
   8  -4   8       5240.96       5157.03        98.40 o
   9  -4   8        294.47        345.30        34.78 o
  10  -4   8       3761.26       3880.66        96.38 o
  11  -4   8          8.52        -11.06        27.12 o
  12  -4   8        464.86        490.75        80.17 o
  -9  -3   8        188.90        228.05        64.50 o
  -8  -3   8          9.92          0.79        33.16 o
  -7  -3   8        382.84        356.43        57.82 o
  -6  -3   8        693.82        748.65        56.01 o
  -5  -3   8        326.56        337.76        39.33 o
  -4  -3   8       2127.34       2212.85        55.36 o
  -3  -3   8        500.61        535.57        25.65 o
  -2  -3   8       4264.52       4125.69        67.55 o
  -1  -3   8        230.05        213.29        17.46 o
   0  -3   8          2.41          8.47         6.42 o
   1  -3   8       1209.51       1271.10        35.63 o
   2  -3   8         35.57         48.15        10.57 o
   3  -3   8        211.05        193.80        18.33 o
   4  -3   8       3644.17       3540.91        60.43 o
   5  -3   8        666.77        665.72        28.53 o
   7  -3   8        923.13        903.02        38.38 o
   8  -3   8       1292.62       1347.13        47.92 o
   9  -3   8          5.70        -16.46        16.46 o
  10  -3   8        157.80        187.07        29.48 o
  11  -3   8        153.94        124.82        28.89 o
  12  -3   8        133.90         69.66        45.22 o
  -9  -2   8         24.63         26.27        37.61 o
  -8  -2   8       1866.36       2054.29       113.41 o
  -7  -2   8          9.19         28.11        31.50 o
  -6  -2   8        222.41        208.68        37.11 o
  -5  -2   8        143.93        137.94        28.65 o
  -4  -2   8        995.71        999.19        34.76 o
  -3  -2   8        803.13        770.15        33.37 o
  -2  -2   8        260.39        297.46        18.97 o
  -1  -2   8         51.25         36.77        10.44 o
   0  -2   8        586.30        594.47        18.53 o
   1  -2   8       2450.08       2501.89        45.87 o
   2  -2   8       1934.66       1908.02        35.71 o
   3  -2   8        716.96        690.07        29.52 o
   4  -2   8          2.44          9.60         7.24 o
   5  -2   8         32.57         22.43        13.29 o
   6  -2   8         64.81         64.53        22.95 o
   7  -2   8        931.35        924.46        42.10 o
   8  -2   8        540.50        620.12        40.28 o
   9  -2   8         80.39         85.28        24.71 o
  10  -2   8         28.83         31.99        25.81 o
  11  -2   8       2019.17       2006.32        81.63 o
  12  -2   8         10.44        -18.42        35.38 o
  13  -2   8         99.09        106.23        49.27 o
 -10  -1   8         91.09         73.67        37.22 o
  -9  -1   8        243.83        185.23        86.14 o
  -8  -1   8         22.82         19.41        33.14 o
  -7  -1   8        947.86        855.41        61.06 o
  -6  -1   8         59.79         42.01        28.44 o
  -5  -1   8        515.54        595.80        60.21 o
  -4  -1   8         66.50         88.66        13.89 o
  -3  -1   8        415.41        448.55        17.63 o
  -2  -1   8        274.67        273.85        10.95 o
  -1  -1   8        264.40        264.27        12.75 o
   0  -1   8        272.44        301.04        14.43 o
   1  -1   8       3970.81       3905.65        84.92 o
   2  -1   8       1521.05       1578.01        30.85 o
   3  -1   8       2997.16       3004.51        46.04 o
   4  -1   8          1.46         -1.24         6.47 o
   5  -1   8        118.35         86.02        18.75 o
   6  -1   8        697.25        690.20        46.30 o
   7  -1   8        322.83        318.52        21.35 o
   8  -1   8        510.43        621.51        51.31 o
   9  -1   8         37.22         36.18        17.56 o
  10  -1   8         43.37         62.67        27.23 o
  11  -1   8         11.76         -6.68        25.43 o
  12  -1   8        750.29        725.44        84.52 o
  13  -1   8         39.29         41.45        45.01 o
  -9   0   8        153.86        257.16        47.39 o
  -8   0   8        238.00        194.95        40.68 o
  -7   0   8        245.79        286.81        59.62 o
  -6   0   8         95.16         83.54        27.19 o
  -5   0   8        152.08        133.53        19.15 o
  -4   0   8        598.95        598.51        22.15 o
  -3   0   8       3102.69       2952.35        47.29 o
  -2   0   8       6709.04       6404.00        85.43 o
  -1   0   8       3332.51       3135.73        59.89 o
   0   0   8       1527.50       1454.17        35.67 o
   1   0   8        764.22        760.46        33.74 o
   2   0   8        432.36        392.13        20.62 o
   3   0   8       2451.22       2498.05        54.53 o
   4   0   8        979.97        893.59        37.04 o
   5   0   8       1897.00       1976.40        83.33 o
   6   0   8       1513.98       1535.61        35.47 o
   7   0   8       1634.90       1672.67        46.26 o
   8   0   8       1549.86       1587.13        47.97 o
   9   0   8        503.87        561.42        34.10 o
  10   0   8        338.37        331.73        41.84 o
  11   0   8        900.73        899.96        77.35 o
  12   0   8         33.54         20.39        39.42 o
  13   0   8       1058.87        947.92        96.56 o
 -10   1   8         42.50         36.26        61.49 o
  -9   1   8          2.54         -1.91        30.39 o
  -8   1   8        553.16        556.65        55.36 o
  -7   1   8        105.85         75.34        41.40 o
  -6   1   8       3936.34       3922.77        84.01 o
  -5   1   8         30.83         24.24        12.64 o
  -4   1   8       1462.99       1527.32        31.04 o
  -3   1   8        587.70        628.08        17.48 o
  -2   1   8         14.94         14.70         9.78 o
  -1   1   8       2990.80       2981.04        56.80 o
   0   1   8       1137.71       1112.94        29.80 o
   2   1   8       8694.37       8869.83       198.59 o
   3   1   8       1700.24       1775.03        40.07 o
   4   1   8      12261.22      11980.19       176.62 o
   5   1   8        207.85        238.19        21.86 o
   6   1   8       3574.09       3601.07        53.25 o
   7   1   8       4559.71       4604.89        66.89 o
   8   1   8        815.21        852.36        46.77 o
   9   1   8       2018.68       2077.25       103.72 o
  10   1   8       1563.31       1606.94        55.20 o
  11   1   8        182.91        142.17        35.88 o
  12   1   8        338.53        366.41        66.63 o
  13   1   8         58.30        -22.37        42.46 o
 -10   2   8        716.89        808.33       120.82 o
  -9   2   8        101.00         -9.75        57.82 o
  -8   2   8       1079.66       1153.30       121.83 o
  -7   2   8        855.36        835.13        43.56 o
  -6   2   8        619.68        638.39        51.86 o
  -5   2   8        841.91        890.09        36.87 o
  -4   2   8       1446.20       1428.78        29.99 o
  -3   2   8          0.22         -1.10         7.97 o
  -2   2   8       2680.00       2689.13        65.62 o
  -1   2   8       3319.71       3259.28        70.68 o
   1   2   8       1617.51       1572.32        33.21 o
   2   2   8       2677.49       2652.04        62.29 o
   3   2   8       6592.83       6754.27       113.82 o
   4   2   8       6586.03       6326.92       110.71 o
   5   2   8       2638.18       2518.10        61.04 o
   6   2   8       4708.56       4669.39        64.88 o
   7   2   8         31.82         33.02         9.53 o
   8   2   8        196.30        220.05        16.71 o
   9   2   8          1.71         -7.60        13.30 o
  10   2   8        290.07        296.04        36.20 o
  11   2   8        411.10        381.07        61.40 o
  12   2   8       2565.85       2361.84       129.04 o
  13   2   8         10.70         18.42        39.99 o
 -10   3   8        152.25        115.98        69.88 o
  -9   3   8        195.62        243.09        76.91 o
  -8   3   8        100.37         56.02        52.93 o
  -7   3   8         24.64         12.54        25.71 o
  -6   3   8         35.26         42.64        17.99 o
  -5   3   8       1508.13       1422.30        49.68 o
  -4   3   8         48.82         48.04        15.72 o
  -3   3   8        944.20        900.09        29.03 o
  -2   3   8       1612.00       1643.35        45.23 o
  -1   3   8        746.58        760.27        27.74 o
   0   3   8      17952.85      17779.15       397.49 o
   1   3   8         81.98         86.08        10.37 o
   2   3   8       6963.86       6938.17       101.11 o
   3   3   8       1360.72       1450.62        40.37 o
   4   3   8       2150.94       2237.95        56.32 o
   5   3   8        137.39        140.06        13.31 o
   6   3   8        384.59        394.44        21.65 o
   7   3   8        415.66        429.62        20.48 o
   8   3   8       6804.81       6857.20        95.61 o
   9   3   8       1499.08       1473.87        39.71 o
  10   3   8       4509.27       4527.89        97.32 o
  11   3   8          3.69        -23.45        31.95 o
  12   3   8       1229.32       1256.84       100.21 o
  13   3   8          2.15          3.38        41.75 o
  -9   4   8          6.50         11.34        30.57 o
  -8   4   8        190.96        203.63        36.70 o
  -7   4   8          0.82        -19.28        23.19 o
  -6   4   8        809.68        837.37        60.45 o
  -5   4   8         40.76          6.52        20.37 o
  -4   4   8       6658.11       6853.65       141.52 o
  -3   4   8       2166.48       2318.02        67.36 o
  -2   4   8        180.20        229.45        36.88 o
  -1   4   8         32.17         38.92         7.42 o
   0   4   8        833.76        844.20        23.89 o
   1   4   8          5.08        -10.24        10.24 o
   2   4   8        895.09        932.25        29.19 o
   3   4   8        522.37        450.46        23.40 o
   4   4   8       1975.63       1893.38        45.68 o
   5   4   8       6805.99       6519.38        84.64 o
   6   4   8       1222.56       1174.65        34.90 o
   7   4   8       2892.24       2954.22        65.59 o
   8   4   8         55.81         65.22        13.35 o
   9   4   8         59.68        107.33        16.82 o
  10   4   8         12.26          9.15        17.26 o
  11   4   8        373.45        347.33        59.22 o
  12   4   8        517.09        687.47        84.82 o
  13   4   8        517.09        499.19        77.97 o
 -10   5   8         52.84        -25.40        40.96 o
  -9   5   8        243.48        247.50        80.21 o
  -8   5   8        541.70        580.92        57.14 o
  -7   5   8        264.77        317.45        43.75 o
  -6   5   8          3.06         -2.71        22.23 o
  -5   5   8       1069.44        981.43        58.27 o
  -4   5   8          8.25          4.48        19.40 o
  -3   5   8       1417.94       1411.38       106.93 o
  -2   5   8        118.63        134.29        17.92 o
  -1   5   8         37.14         22.69        13.37 o
   0   5   8        290.15        319.82        34.48 o
   1   5   8       3501.98       3531.70       104.68 o
   2   5   8        962.87        856.25        77.99 o
   3   5   8        116.70         91.93        12.81 o
   4   5   8        391.42        359.94        30.03 o
   5   5   8       2911.39       2931.98       100.62 o
   6   5   8       2939.43       2874.72        63.85 o
   7   5   8        740.99        731.68        36.31 o
   8   5   8        673.23        635.46        35.27 o
   9   5   8        310.97        324.33        24.52 o
  10   5   8        274.45        242.41        29.64 o
  11   5   8        101.71         87.87        33.28 o
  12   5   8         14.47          8.48        38.37 o
  13   5   8         94.44         55.73        48.39 o
 -10   6   8        242.45        195.31        60.87 o
  -9   6   8        464.57        454.83        66.72 o
  -8   6   8        148.18        126.93        45.33 o
  -7   6   8       1138.06       1100.85        67.57 o
  -6   6   8        318.72        317.29        43.22 o
  -5   6   8        784.12        729.81        54.07 o
  -4   6   8        425.47        416.87        42.13 o
  -3   6   8        206.22        263.65        35.62 o
  -2   6   8        739.18        759.91        26.18 o
  -1   6   8       1444.53       1347.50        45.37 o
   0   6   8       1929.41       1827.29        52.87 o
   1   6   8        905.73        889.86        36.80 o
   2   6   8       7399.12       7264.06       138.60 o
   3   6   8        303.52        268.48        14.52 o
   4   6   8         46.23         40.72        13.09 o
   5   6   8        944.17        967.77        44.69 o
   6   6   8       2892.92       2783.13        80.32 o
   7   6   8        115.55        110.60        25.37 o
   8   6   8        554.96        556.85        35.11 o
   9   6   8        298.40        273.05        29.04 o
  10   6   8         44.77         39.75        28.34 o
  11   6   8         26.24        -21.67        39.56 o
  12   6   8        775.73        770.32        90.49 o
  13   6   8         25.92          3.52        48.39 o
  -9   7   8          1.24         10.64        58.45 o
  -8   7   8          1.87          5.20        35.88 o
  -7   7   8        250.27        223.99        57.98 o
  -6   7   8          6.86         -4.12        24.88 o
  -5   7   8        193.56        194.87        35.11 o
  -4   7   8       2080.92       2116.49        88.35 o
  -3   7   8        326.78        316.70        54.75 o
  -2   7   8       6433.41       6312.93       118.12 o
  -1   7   8        182.72        240.78        23.70 o
   0   7   8        732.59        672.36        33.51 o
   1   7   8       2004.04       1965.13        59.18 o
   2   7   8         18.93         15.55        12.72 o
   3   7   8       7124.89       6875.28        89.50 o
   4   7   8       1154.31       1129.15        46.96 o
   5   7   8       2906.68       2909.34        99.92 o
   6   7   8       5086.67       4863.14       115.86 o
   7   7   8        268.41        302.22        39.29 o
   8   7   8       1245.29       1197.07        59.47 o
   9   7   8         22.53         23.30        26.44 o
  10   7   8        973.70        886.90        64.98 o
  11   7   8       1736.90       1700.48       114.14 o
  12   7   8        303.67        237.07        64.74 o
  13   7   8        781.15        742.85        99.37 o
  -9   8   8          4.85         16.31        42.94 o
  -8   8   8        586.10        643.57        75.75 o
  -7   8   8         35.85         29.57        30.77 o
  -6   8   8        811.72        849.54        63.71 o
  -5   8   8          4.18          1.28        25.66 o
  -4   8   8       1832.02       1893.88        52.15 o
  -3   8   8       1728.83       1923.46        58.79 o
  -2   8   8       1071.34       1059.82        86.80 o
  -1   8   8       1247.16       1464.19        45.57 o
   0   8   8       3647.24       3654.02        75.12 o
   1   8   8        120.42        110.22        17.68 o
   2   8   8       2931.48       2800.22        64.96 o
   3   8   8       2930.81       2929.34        68.27 o
   4   8   8         37.29         34.36        15.01 o
   5   8   8          0.40         -7.53        13.06 o
   6   8   8       3451.65       3610.41        99.76 o
   7   8   8        606.13        545.86        45.33 o
   8   8   8       4635.43       4555.79       121.42 o
   9   8   8        292.27        301.62        43.12 o
  -8   9   8        550.74        680.46        80.36 o
  -7   9   8          2.52         -2.62        34.60 o
  -6   9   8       1388.57       1459.43        66.13 o
  -5   9   8         44.18         57.77        21.44 o
  -4   9   8        575.57        681.31        32.15 o
  -3   9   8        340.57        362.59        28.14 o
  -2   9   8        257.71        258.31        24.33 o
  -1   9   8       1328.04       1281.12        43.81 o
   0   9   8        295.40        352.86        27.80 o
   1   9   8        153.51        179.09        20.99 o
   2   9   8       6462.10       6216.03       106.17 o
   3   9   8          2.48          7.34        15.04 o
   4   9   8       5769.59       5802.74       193.05 o
   5   9   8          7.49          8.29        15.99 o
   6   9   8       1896.76       1882.65        59.46 o
   7   9   8          3.07          6.91        26.00 o
   8   9   8        224.18        203.37        36.36 o
   9   9   8        471.57        469.85        50.96 o
  -8  10   8         62.95         72.34        53.75 o
  -7  10   8          1.94         15.45        39.07 o
  -6  10   8        237.48        209.52        36.64 o
  -5  10   8        268.70        256.08        30.39 o
  -4  10   8        237.97        218.39        23.02 o
  -3  10   8        225.29        208.60        22.60 o
  -2  10   8       1077.04       1039.81        48.76 o
  -1  10   8       1434.86       1457.93        47.92 o
   0  10   8       1632.81       1768.76        74.22 o
   1  10   8        830.10        835.13        66.69 o
   2  10   8        954.74        908.48        42.14 o
   3  10   8        219.29        203.37        23.47 o
   4  10   8         23.30         18.30        16.37 o
   5  10   8        316.34        290.55        29.06 o
   6  10   8        509.17        501.19        36.88 o
   7  10   8        680.92        689.11        43.49 o
   8  10   8        505.19        528.87        51.44 o
   9  10   8       2309.61       2342.11       132.91 o
  -7  11   8         14.12         13.52        42.10 o
  -6  11   8        215.07        223.07        56.37 o
  -5  11   8        518.39        522.64        50.50 o
  -4  11   8        225.69        172.87        47.95 o
  -3  11   8        217.09        299.19        32.17 o
  -2  11   8         97.29         38.43        23.93 o
  -1  11   8         54.44         12.91        17.69 o
   0  11   8          0.64         -5.85        21.54 o
   1  11   8       1001.13       1043.28        59.19 o
   2  11   8        414.82        431.66        46.19 o
   3  11   8        501.53        407.90        43.95 o
   4  11   8        134.04         84.36        35.71 o
   5  11   8       1167.56       1140.28        65.73 o
   6  11   8        157.91        148.76        34.47 o
   7  11   8         17.70        -14.05        25.06 o
   8  11   8         15.73         17.67        29.26 o
  -6  12   8         10.82         -6.17        41.15 o
  -5  12   8        248.83        240.29        70.14 o
  -4  12   8         28.59         38.71        25.34 o
  -3  12   8       1557.94       1585.61        60.72 o
  -2  12   8         68.69         35.74        36.69 o
  -1  12   8         60.54         44.94        22.59 o
   0  12   8        233.73        318.71        53.00 o
   1  12   8         34.96         57.92        32.87 o
   2  12   8        103.68        166.87        55.00 o
   3  12   8         35.36         43.41        26.86 o
   4  12   8        454.15        437.58        49.45 o
   5  12   8          9.47          6.23        26.34 o
   6  12   8        890.67        959.16        67.69 o
   7  12   8         72.32         92.46        34.62 o
   8  12   8         19.74          4.13        30.92 o
  -5  13   8          6.09         16.28        45.88 o
  -4  13   8          1.53        -29.00        29.00 o
  -3  13   8         24.28         -6.37        25.69 o
  -2  13   8          7.48          2.64        21.38 o
  -1  13   8        282.93        334.62        46.81 o
   0  13   8        458.38        509.47        53.67 o
   1  13   8         26.10        -12.21        28.97 o
   2  13   8       1551.25       1710.25        83.05 o
   3  13   8          4.93         -9.19        42.85 o
   4  13   8        350.07        338.74        46.74 o
   5  13   8       1004.93       1000.29        71.35 o
   6  13   8        354.78        387.60        52.85 o
   7  13   8       1216.31       1192.85        80.32 o
   8  13   8          1.88          2.86        48.08 o
  -4  14   8        441.17        473.26        81.40 o
  -3  14   8        200.61        166.95        36.13 o
  -2  14   8       1087.70       1114.69        59.71 o
  -1  14   8        140.79        180.06        42.10 o
   0  14   8        293.78        316.92        70.61 o
   1  14   8        901.20        927.92        71.11 o
   2  14   8        514.62        544.28        59.43 o
   3  14   8       1302.58       1195.85        78.90 o
   4  14   8       1177.53       1007.85        75.54 o
   5  14   8         16.03         14.70        31.02 o
   6  14   8        185.62        209.21        46.64 o
   7  14   8        331.85        284.45        72.65 o
  -2  15   8       1006.64       1082.29        62.52 o
  -1  15   8         11.08          7.71        25.10 o
   0  15   8        738.26        713.03       104.10 o
   1  15   8        150.99        111.51        55.73 o
   2  15   8        102.85         33.32        38.49 o
   3  15   8        253.30        216.10        48.05 o
   4  15   8         12.59        -12.41        33.58 o
   5  15   8          8.42         60.87        54.32 o
   2 -11   9          1.16        -36.83        37.84 o
   3 -11   9          0.02         -8.44        44.61 o
  -2 -10   9          5.07          1.51        30.80 o
  -1 -10   9        124.88         66.67        45.88 o
   0 -10   9        464.36        501.41        54.99 o
   1 -10   9        284.36        290.15        45.36 o
   2 -10   9        264.06        332.56        48.20 o
   3 -10   9         61.34         52.43        34.40 o
   4 -10   9         31.44         37.32        33.71 o
   5 -10   9        475.15        552.24        62.28 o
   6 -10   9         48.52         92.21        53.84 o
  -4  -9   9        119.54        109.17        51.82 o
  -3  -9   9        378.54        428.18        49.64 o
  -2  -9   9        365.40        312.70        44.05 o
  -1  -9   9        153.37         90.98        43.33 o
   0  -9   9        488.26        494.04        50.34 o
   1  -9   9        835.87        828.24        81.33 o
   2  -9   9       1336.86       1347.80        72.67 o
   3  -9   9        194.83        232.64        43.03 o
   4  -9   9        380.74        400.45        85.22 o
   5  -9   9         13.49         20.45        43.60 o
   6  -9   9        136.78        154.94        47.03 o
   7  -9   9         87.62         66.02        38.22 o
   8  -9   9        314.90        239.63        62.26 o
  -5  -8   9        324.97        307.21        73.44 o
  -4  -8   9        113.61         98.10        51.33 o
  -3  -8   9          3.92          5.22        27.81 o
  -2  -8   9       1906.04       1949.33        79.77 o
  -1  -8   9          8.88         -4.25        38.15 o
   0  -8   9        737.00        667.37        52.48 o
   1  -8   9        656.49        659.67        52.15 o
   2  -8   9          1.85        -17.36        23.18 o
   3  -8   9       1556.47       1607.09        82.41 o
   4  -8   9         74.71         80.79        43.05 o
   5  -8   9        195.00        217.91        40.37 o
   6  -8   9       2179.43       2232.64        94.96 o
   7  -8   9        440.84        520.83        42.34 o
   8  -8   9       1464.74       1443.00        70.40 o
   9  -8   9        294.50        316.13        40.76 o
  -6  -7   9       1003.92        984.22        99.50 o
  -5  -7   9        443.09        491.28        77.92 o
  -4  -7   9         62.73         48.04        45.71 o
  -3  -7   9        143.29        150.13        32.11 o
  -2  -7   9        359.31        385.62        40.90 o
  -1  -7   9         28.91        -15.63        20.82 o
   0  -7   9         21.41         24.25        34.83 o
   1  -7   9        176.95        185.92        32.18 o
   2  -7   9        773.98        728.52        51.32 o
   3  -7   9       3199.29       3326.57       102.99 o
   4  -7   9        878.84        828.50        85.18 o
   5  -7   9       1282.70       1356.55        85.28 o
   6  -7   9         70.28         30.77        21.33 o
   7  -7   9         16.66         23.98        22.03 o
   8  -7   9        161.44        185.28        31.60 o
   9  -7   9          8.24        -23.23        23.23 o
  10  -7   9        372.68        386.06        43.96 o
  -7  -6   9         53.06         26.06        30.66 o
  -6  -6   9         44.70         13.90        27.49 o
  -5  -6   9        215.38        286.06        35.32 o
  -4  -6   9          6.04         33.01        27.63 o
  -3  -6   9        482.17        522.70        35.75 o
  -2  -6   9        346.02        383.01        31.45 o
  -1  -6   9       1724.61       1612.17        53.57 o
   0  -6   9          8.45         10.49        16.52 o
   1  -6   9       1746.12       1668.77        52.87 o
   2  -6   9        439.32        439.86        38.62 o
   3  -6   9         44.19         58.82        18.55 o
   4  -6   9        855.65        780.50        31.19 o
   5  -6   9         98.93        105.87        18.57 o
   6  -6   9         10.28         27.77        15.96 o
   7  -6   9       2900.45       2858.18       102.08 o
   8  -6   9        442.09        453.43        33.81 o
   9  -6   9       1186.59       1207.85        57.31 o
  10  -6   9        138.02        123.17        38.30 o
  11  -6   9        213.71        132.99        41.62 o
  -7  -5   9        289.24        308.67        58.08 o
  -6  -5   9         28.27         19.57        25.24 o
  -5  -5   9       1978.58       1970.04       117.62 o
  -4  -5   9         87.94         83.45        25.18 o
  -3  -5   9         93.13         68.61        20.35 o
  -2  -5   9        152.20        172.04        23.27 o
  -1  -5   9         68.01         64.30        18.81 o
   0  -5   9       1170.75       1171.66        44.54 o
   1  -5   9        370.19        351.06        28.40 o
   2  -5   9         56.51         71.29        13.08 o
   3  -5   9         88.70         92.22        14.93 o
   4  -5   9       2045.25       2076.92        47.88 o
   5  -5   9          4.46          3.97        14.71 o
   6  -5   9        458.21        461.69        33.57 o
   7  -5   9        135.50         81.09        19.34 o
   8  -5   9        298.14        353.47        34.91 o
   9  -5   9        580.17        549.74        42.66 o
  10  -5   9        329.04        320.87        38.31 o
  11  -5   9        133.70        103.20        38.17 o
  -8  -4   9        142.59         88.40        44.43 o
  -7  -4   9         24.20         11.59        37.86 o
  -6  -4   9        507.60        519.51        53.03 o
  -5  -4   9         32.29         29.85        28.46 o
  -4  -4   9       1831.83       1871.47        81.03 o
  -3  -4   9        109.79        122.93        18.08 o
  -2  -4   9          4.95         11.31        13.09 o
  -1  -4   9        462.21        440.59        28.84 o
   0  -4   9        295.89        245.20        23.91 o
   1  -4   9       1014.94       1069.51        40.49 o
   2  -4   9        526.02        493.04        22.17 o
   3  -4   9         68.00         65.10        13.55 o
   4  -4   9        587.31        653.60        27.76 o
   5  -4   9       1865.18       1829.72        46.43 o
   6  -4   9        218.45        207.95        21.01 o
   7  -4   9         18.38         12.81        17.99 o
   8  -4   9         66.51         76.44        23.07 o
   9  -4   9        807.21        822.79        48.10 o
  10  -4   9          1.27         -0.57        21.44 o
  11  -4   9         99.26        145.21        32.21 o
  12  -4   9          3.52         15.87        43.20 o
  -8  -3   9        758.56        736.21        67.88 o
  -7  -3   9        153.12        120.90        37.89 o
  -6  -3   9        584.76        493.14        50.86 o
  -5  -3   9        107.99        150.21        42.39 o
  -4  -3   9        340.06        317.76        30.57 o
  -3  -3   9        287.25        326.48        24.24 o
  -2  -3   9        362.30        358.65        22.65 o
  -1  -3   9       1516.13       1433.83        40.38 o
   0  -3   9       1144.99       1143.33        46.27 o
   1  -3   9       2134.72       2106.72        61.16 o
   2  -3   9        954.99        920.46        27.53 o
   3  -3   9         91.83         84.51        13.51 o
   4  -3   9       1275.61       1273.30        35.86 o
   5  -3   9        244.04        190.17        23.51 o
   6  -3   9       3525.37       3561.71        78.59 o
   7  -3   9        599.37        605.27        33.97 o
   8  -3   9        325.68        243.20        28.99 o
   9  -3   9         26.86         37.21        21.56 o
  10  -3   9          4.10         30.14        22.18 o
  11  -3   9         11.58         -1.11        22.70 o
  12  -3   9        137.41        152.49        38.77 o
  -9  -2   9         12.31         46.19        35.59 o
  -8  -2   9         88.73         94.24        41.35 o
  -7  -2   9         16.15          9.24        31.28 o
  -6  -2   9        132.84        120.60        34.69 o
  -5  -2   9        603.07        567.97        52.45 o
  -4  -2   9         40.98         68.21        23.46 o
  -3  -2   9       2986.52       2789.73        90.09 o
  -2  -2   9        168.98        175.02        17.22 o
  -1  -2   9       1309.98       1289.69        42.35 o
   0  -2   9       2226.70       2233.78        37.91 o
   1  -2   9         87.91         91.24        16.48 o
   2  -2   9       8113.61       8030.60       113.44 o
   3  -2   9        246.95        258.18        15.50 o
   4  -2   9       4076.87       4042.85       173.38 o
   5  -2   9        791.08        809.58        33.53 o
   6  -2   9        136.11        151.91        19.85 o
   7  -2   9        240.17        234.83        25.95 o
   8  -2   9       1466.62       1408.23        88.74 o
   9  -2   9       1161.92       1254.27        93.24 o
  10  -2   9       2160.49       2108.07        99.59 o
  11  -2   9        978.25        989.55        54.12 o
  12  -2   9       1323.62       1293.27        73.57 o
  13  -2   9        108.42         60.34        51.47 o
  -9  -1   9        128.27        116.13        53.51 o
  -8  -1   9        194.39         93.77        42.65 o
  -7  -1   9        539.08        573.40        55.61 o
  -6  -1   9         51.17         24.42        27.98 o
  -5  -1   9        207.32        215.14        33.98 o
  -4  -1   9       2037.96       2102.44        72.11 o
  -3  -1   9       1014.16        974.52        30.91 o
  -2  -1   9       6696.08       6786.67       100.34 o
  -1  -1   9       4739.87       4652.59        87.28 o
   0  -1   9       1170.69       1213.53        28.36 o
   1  -1   9       1138.73       1135.07        85.33 o
   2  -1   9       1455.84       1516.11        37.95 o
   3  -1   9        855.54        878.06        25.79 o
   4  -1   9        479.32        481.54        25.78 o
   5  -1   9       4703.67       4803.14       114.92 o
   6  -1   9       2582.09       2588.06        57.85 o
   7  -1   9       3608.63       3761.80        97.95 o
   8  -1   9        747.71        780.73        72.87 o
   9  -1   9       2173.15       2258.42        82.64 o
  10  -1   9        508.82        545.68        50.84 o
  11  -1   9         98.45        103.60        33.53 o
  12  -1   9        793.36        774.37        99.88 o
  13  -1   9          8.85         58.37        45.84 o
  -9   0   9        255.09        186.28        69.66 o
  -8   0   9       1058.50       1122.18        73.19 o
  -7   0   9       1738.16       1865.83        83.52 o
  -6   0   9        156.01        187.53        38.92 o
  -5   0   9       1912.05       1961.18        74.31 o
  -4   0   9         89.12         74.62        17.29 o
  -3   0   9        241.51        228.62        16.71 o
  -2   0   9        298.19        265.54        26.26 o
  -1   0   9         47.56         36.94        16.02 o
   0   0   9         10.52          4.15         7.32 o
   1   0   9       3012.17       2938.39        51.49 o
   2   0   9          2.95         -6.81        10.00 o
   3   0   9       8869.88       8681.41       121.72 o
   4   0   9        255.37        256.61        22.98 o
   5   0   9       3462.75       3342.69        74.70 o
   6   0   9        123.82        117.24        24.79 o
   7   0   9         55.61         52.46        12.42 o
   8   0   9       3428.84       3548.64       100.16 o
   9   0   9       2266.05       2371.19        85.07 o
  10   0   9         30.08         47.31        27.58 o
  11   0   9       1998.31       2038.28        88.00 o
  12   0   9        455.91        521.46        57.62 o
  13   0   9        697.45        690.37        87.99 o
  -9   1   9         19.54         33.81        38.83 o
  -8   1   9          2.16          3.97        23.31 o
  -7   1   9         62.48         33.97        23.18 o
  -6   1   9        829.84        861.51        55.05 o
  -5   1   9        687.03        735.70        35.98 o
  -4   1   9        518.04        561.85        48.76 o
  -3   1   9       2456.04       2570.81        45.27 o
  -2   1   9        182.45        221.74        20.20 o
  -1   1   9       4937.01       4948.13        82.69 o
   0   1   9        622.06        577.60        23.84 o
   2   1   9        524.70        424.43        46.32 o
   3   1   9        149.29        150.04        15.18 o
   4   1   9       4026.69       3973.16        82.88 o
   5   1   9       1228.59       1150.95        41.55 o
   6   1   9       1881.35       1741.87        52.92 o
   7   1   9        331.05        308.00        15.62 o
   8   1   9       1452.54       1510.41        34.47 o
   9   1   9        283.04        214.71        33.44 o
  10   1   9        195.35        240.94        39.12 o
  11   1   9        665.93        733.74        66.52 o
  12   1   9         61.16         47.22        47.25 o
  13   1   9        654.22        634.77        83.46 o
  -9   2   9          0.35        -26.85        34.62 o
  -8   2   9        229.03         93.43       157.85 o
  -7   2   9        608.77        534.84        51.38 o
  -6   2   9       2060.61       2262.56        87.47 o
  -5   2   9         45.10         13.84        13.36 o
  -4   2   9        823.71        844.63        45.36 o
  -3   2   9         16.22          6.46        10.30 o
  -2   2   9       2893.26       2718.32        58.58 o
  -1   2   9        717.44        690.09        26.90 o
   0   2   9       1708.90       1639.42        46.42 o
   2   2   9       1540.92       1579.67        31.67 o
   3   2   9       1675.08       1589.30        53.23 o
   4   2   9        770.52        708.55        33.12 o
   5   2   9        476.58        408.94        27.95 o
   6   2   9        182.35        179.44        18.88 o
   7   2   9        445.60        437.06        18.05 o
   8   2   9        407.69        414.76        20.40 o
   9   2   9       1576.94       1456.62       103.90 o
  10   2   9         65.14         92.98        30.28 o
  11   2   9        135.97         89.86        48.85 o
  12   2   9         14.45        -27.16        29.45 o
  13   2   9        102.07        142.62        52.17 o
  -9   3   9         89.51        143.45        70.58 o
  -8   3   9        363.61        112.76       154.64 o
  -7   3   9        374.40        307.22        41.17 o
  -6   3   9        997.78       1006.99        62.20 o
  -5   3   9       1126.33       1086.15        41.89 o
  -3   3   9         94.06         88.30        22.00 o
  -2   3   9        720.70        707.71        32.21 o
  -1   3   9       2674.51       2780.40        83.94 o
   0   3   9       3427.03       3328.38        64.64 o
   1   3   9       3691.79       3575.46        66.28 o
   2   3   9       1333.13       1370.15        40.02 o
   3   3   9       1421.13       1393.41        40.42 o
   4   3   9        501.94        580.67        77.18 o
   5   3   9       2141.62       2060.43        63.61 o
   6   3   9         81.64         79.56        24.16 o
   7   3   9         68.48         36.79        14.52 o
   8   3   9       1578.65       1566.09        84.44 o
   9   3   9        753.67        865.28        83.64 o
  10   3   9        653.36        701.64        55.51 o
  11   3   9          1.65          2.00        26.69 o
  12   3   9        130.63        115.52        36.50 o
  13   3   9         37.43         19.03        43.51 o
  -9   4   9        530.25        428.78        95.15 o
  -8   4   9        253.67        230.42        39.48 o
  -7   4   9        716.27        599.40       113.69 o
  -6   4   9        613.36        720.86        58.59 o
  -5   4   9          6.40        -18.74        18.74 o
  -4   4   9       1372.20       1383.58        47.51 o
  -3   4   9        329.08        273.18        38.72 o
  -2   4   9       2254.43       2226.79        55.41 o
  -1   4   9       1846.51       1740.52        86.04 o
   0   4   9        791.68        756.95        24.99 o
   1   4   9       9179.60       9078.19       206.02 o
   2   4   9        928.65        876.06        62.27 o
   3   4   9        295.85        335.38        20.70 o
   4   4   9       6483.56       6395.61       102.29 o
   5   4   9        103.34        126.95        13.43 o
   6   4   9       9054.14       8599.39       119.59 o
   7   4   9        338.68        350.94        38.65 o
   8   4   9       1023.47       1031.99        50.79 o
   9   4   9        126.29        114.50        16.72 o
  10   4   9        553.46        446.73        47.84 o
  11   4   9        210.94        206.06        40.21 o
  12   4   9        687.35        726.58        65.18 o
  13   4   9        201.51        223.93        63.77 o
  -9   5   9          3.73        -33.36        33.36 o
  -8   5   9        791.01        904.37        74.18 o
  -7   5   9         62.72         24.38        28.39 o
  -6   5   9         63.45         87.53        31.18 o
  -5   5   9        850.85        833.81        55.76 o
  -4   5   9        530.47        436.09        42.73 o
  -3   5   9        297.86        261.86        38.51 o
  -2   5   9         34.17         43.40        22.70 o
  -1   5   9        550.97        568.41        17.83 o
   0   5   9       4721.72       4663.08        94.17 o
   1   5   9       3501.86       3437.85       186.48 o
   2   5   9       8597.99       8669.92       130.23 o
   3   5   9       7132.62       7121.03        92.57 o
   4   5   9        357.38        301.25        18.54 o
   5   5   9         35.73         31.01        10.34 o
   6   5   9         64.70         48.96        21.95 o
   7   5   9        340.63        336.32        27.08 o
   8   5   9         47.38         25.73        16.00 o
   9   5   9       2755.91       2773.09        71.56 o
  10   5   9       1074.88       1050.04        66.43 o
  11   5   9       2652.87       2736.84       150.05 o
  12   5   9        174.59         86.93        48.65 o
  13   5   9        174.17        184.15        58.19 o
  -9   6   9         74.01         97.66        51.07 o
  -8   6   9        278.52        214.02        52.14 o
  -7   6   9          5.96          9.13        27.90 o
  -6   6   9         11.10         29.45        28.48 o
  -5   6   9       2846.05       3034.37       106.47 o
  -4   6   9        892.36        939.54        59.56 o
  -3   6   9       5686.89       6032.88       163.96 o
  -2   6   9         82.71        112.65        26.91 o
  -1   6   9       4274.73       4207.60       127.43 o
   0   6   9         31.77         39.48        22.39 o
   1   6   9         46.83         18.14        18.03 o
   2   6   9       1142.80       1149.93        59.88 o
   3   6   9        475.61        473.33        12.89 o
   4   6   9         17.51         13.20         8.94 o
   5   6   9       5202.65       4997.28       113.12 o
   6   6   9          9.98         -9.99        15.05 o
   7   6   9       8879.85       8857.10       175.34 o
   8   6   9          0.76        -14.68        14.68 o
   9   6   9        304.06        303.39        30.79 o
  10   6   9       1658.67       1676.45        60.55 o
  11   6   9        248.08        180.53        40.11 o
  12   6   9       1076.41       1091.20       105.13 o
  13   6   9        476.06        502.13        82.93 o
  -9   7   9        316.18        400.83        75.46 o
  -8   7   9         30.32         13.72        37.35 o
  -7   7   9       1102.61       1306.45        78.86 o
  -6   7   9          6.18        -23.23        23.23 o
  -5   7   9        296.15        379.56        45.94 o
  -4   7   9         31.38         29.88        20.47 o
  -3   7   9        691.73        657.83        53.02 o
  -2   7   9        152.77         82.72        38.17 o
  -1   7   9        320.20        396.31        42.55 o
   0   7   9        304.01        337.22        28.27 o
   1   7   9       2059.99       2073.29        61.14 o
   2   7   9       1431.66       1496.96        46.87 o
   3   7   9       1673.80       1588.49        86.93 o
   4   7   9       1942.32       1838.10        63.51 o
   5   7   9       1537.13       1440.56        57.95 o
   6   7   9       1024.35        946.80        49.69 o
   7   7   9       2412.04       2356.44        79.84 o
   8   7   9         62.89         54.49        23.92 o
   9   7   9        998.23       1067.62        60.83 o
  10   7   9        120.86         74.71        24.43 o
  11   7   9         36.44          7.75        29.70 o
  12   7   9        369.51        405.62        78.14 o
  13   7   9        457.53        430.80        85.79 o
  -8   8   9         22.88        -11.02        38.43 o
  -7   8   9         41.97         26.98        32.56 o
  -6   8   9       1041.82       1008.13        73.51 o
  -5   8   9        103.30        140.59        29.28 o
  -4   8   9         15.20          7.56        20.59 o
  -3   8   9        104.13        113.32        25.36 o
  -2   8   9       2187.90       2344.08        67.10 o
  -1   8   9         59.64         40.00        32.70 o
   0   8   9         50.89         32.05        12.85 o
   1   8   9        378.41        429.39        32.17 o
   2   8   9        807.01        874.55        38.09 o
   3   8   9       1520.61       1495.02        47.24 o
   4   8   9         15.32         17.20        15.02 o
   5   8   9         68.01         64.20        39.93 o
   6   8   9         46.86         74.74        24.81 o
   7   8   9         86.08        103.04        27.42 o
   8   8   9        350.63        317.47        40.91 o
   9   8   9        167.04        184.54        36.50 o
  10   8   9        297.36        332.44        71.16 o
  -8   9   9          2.74        -30.85        41.75 o
  -7   9   9        154.95        133.72        45.85 o
  -6   9   9          4.76        -18.31        26.10 o
  -5   9   9        296.95        321.35        40.55 o
  -4   9   9         19.75         56.30        25.55 o
  -3   9   9        371.09        331.73        33.31 o
  -2   9   9        279.64        313.39        27.62 o
  -1   9   9       1232.10       1271.69        45.74 o
   0   9   9       1074.28       1016.27        41.12 o
   1   9   9        449.26        422.95        29.61 o
   2   9   9          9.56         -0.25        14.33 o
   3   9   9       1306.29       1217.64        44.73 o
   4   9   9        197.51        211.08        24.34 o
   5   9   9        309.80        344.42        30.09 o
   6   9   9        155.59        189.47        32.63 o
   7   9   9        129.93         98.54        48.85 o
   8   9   9        179.38        163.17        57.60 o
   9   9   9        430.36        435.10        49.53 o
  10   9   9          5.10         76.30        49.97 o
  -7  10   9        146.06         86.62        44.25 o
  -6  10   9        104.44         48.65        31.38 o
  -5  10   9       1133.38       1107.02        77.15 o
  -4  10   9        779.05        764.00        45.27 o
  -3  10   9        655.86        622.98        36.53 o
  -2  10   9       1119.87       1130.98        73.49 o
  -1  10   9         74.70         51.84        24.28 o
   0  10   9       3173.61       3242.52        76.08 o
   1  10   9         49.71         45.28        17.95 o
   2  10   9        595.21        573.68        34.07 o
   3  10   9        482.45        498.20        42.39 o
   4  10   9         20.97         -4.01        16.22 o
   5  10   9        479.71        509.78        48.61 o
   6  10   9        435.29        512.36        41.11 o
   7  10   9         36.33         32.61        25.96 o
   8  10   9       1400.89       1511.83       126.80 o
   9  10   9         10.02          7.79        29.43 o
  -7  11   9        293.61        322.59        74.67 o
  -6  11   9        222.75        547.44       176.20 o
  -5  11   9          5.45         28.08        26.14 o
  -4  11   9        757.71        846.82        61.44 o
  -3  11   9        488.83        440.53        37.13 o
  -2  11   9        528.00        566.37        47.13 o
  -1  11   9        268.12        263.08        37.20 o
   0  11   9        460.70        444.74        44.01 o
   1  11   9       1145.73       1156.62        83.57 o
   2  11   9         87.09         61.75        26.58 o
   3  11   9       1085.48       1071.81        63.90 o
   4  11   9       3648.95       3661.36       153.12 o
   5  11   9       1262.94       1262.15        68.45 o
   6  11   9       1901.62       2059.60        87.01 o
   7  11   9       1021.62       1064.19        69.51 o
   8  11   9         44.41          3.52        43.29 o
   9  11   9         62.32         21.84        45.31 o
  -6  12   9          8.48        -14.46        43.82 o
  -5  12   9        142.01        201.79        38.75 o
  -4  12   9        232.82        163.82        77.21 o
  -3  12   9         24.45         16.70        22.18 o
  -2  12   9         12.99          4.50        26.36 o
  -1  12   9        768.01        775.39       125.46 o
   0  12   9        490.76        587.96        70.69 o
   1  12   9       4698.57       4588.07       208.74 o
   2  12   9        115.15         74.79        30.01 o
   3  12   9       1430.14       1375.58        73.27 o
   4  12   9         47.98         30.55        27.02 o
   5  12   9         95.88        140.75        36.46 o
   6  12   9        172.17        191.45        40.23 o
   7  12   9         89.81         82.26        33.91 o
   8  12   9        175.16        141.21        56.70 o
   9  12   9       1384.95       1434.10       122.84 o
  -5  13   9        594.57        624.31        90.80 o
  -4  13   9         55.96         80.50        34.56 o
  -3  13   9       1432.95       1575.45        64.71 o
  -2  13   9        403.41        445.47        41.56 o
  -1  13   9        440.66        522.33        52.86 o
   0  13   9         34.11         80.29        32.72 o
   1  13   9         42.30          6.49        28.63 o
   2  13   9        221.46        148.50        38.50 o
   3  13   9        285.70        320.64        47.10 o
   4  13   9         66.64         12.02        31.40 o
   5  13   9       1054.88       1101.64        74.21 o
   6  13   9       1480.26       1546.35       158.00 o
   7  13   9        962.19        976.84        81.77 o
   8  13   9         21.83         -9.93        34.97 o
  -3  14   9         21.09        -29.26        29.26 o
  -2  14   9        294.23        295.45        40.09 o
  -1  14   9         11.23        -18.05        25.59 o
   0  14   9        568.69        584.18        59.87 o
   1  14   9        128.98        185.91        41.95 o
   2  14   9        921.92        961.74        73.71 o
   3  14   9        213.77        216.00        84.96 o
   4  14   9        367.42        457.13        92.84 o
   5  14   9        486.71        436.79        73.13 o
   6  14   9         17.23         16.93        35.69 o
   7  14   9        520.95        528.25        64.46 o
  -2  15   9        139.12        132.03        43.97 o
  -1  15   9        390.69        397.43        53.17 o
   0  15   9         89.05        136.14        41.90 o
   1  15   9         43.32          9.14        45.33 o
   2  15   9          4.61        -26.07        32.40 o
   3  15   9        307.06        437.25       124.51 o
   4  15   9          1.21        -11.67        36.95 o
   5  15   9         19.60          5.05        53.22 o
   0 -10  10         19.94         10.93        32.18 o
   1 -10  10          7.70          5.14        32.22 o
   2 -10  10         52.58         77.75        37.30 o
   3 -10  10        404.48        374.15        72.74 o
   4 -10  10        204.21        184.77        58.81 o
  -2  -9  10         69.36         76.40        35.09 o
  -1  -9  10         80.77         46.50        43.47 o
   0  -9  10        519.59        543.71        55.66 o
   1  -9  10        109.99        177.44        39.62 o
   2  -9  10        786.24        777.89        62.88 o
   3  -9  10         15.77         21.51        30.25 o
   4  -9  10        209.29        155.97        46.50 o
   5  -9  10        578.25        532.98       101.52 o
   6  -9  10          3.58         -2.65        32.95 o
   7  -9  10        485.31        500.77        84.47 o
  -4  -8  10          7.66        -27.12        43.07 o
  -3  -8  10         67.38         81.92        49.36 o
  -2  -8  10          7.42         39.10        30.31 o
  -1  -8  10         76.04         76.30        40.48 o
   0  -8  10          8.87        -26.13        26.13 o
   1  -8  10        936.15       1045.64        64.04 o
   2  -8  10        118.37        115.17        33.89 o
   3  -8  10        366.81        325.37        44.84 o
   4  -8  10         61.27         62.09        31.81 o
   5  -8  10         32.19         69.21        36.15 o
   6  -8  10         24.08         28.72        34.94 o
   7  -8  10        212.60        249.77        48.52 o
   8  -8  10          0.02         10.57        37.03 o
   9  -8  10         10.22         31.95        43.12 o
  -5  -7  10         41.45         22.11        46.98 o
  -4  -7  10         23.16         18.59        46.89 o
  -3  -7  10        495.20        596.00        76.14 o
  -2  -7  10        431.60        430.57        45.01 o
  -1  -7  10        426.23        460.75        77.53 o
   0  -7  10        108.67         98.93        45.84 o
   1  -7  10         84.22         69.24        29.25 o
   2  -7  10        679.46        700.36        54.39 o
   3  -7  10          0.81        -15.25        23.32 o
   4  -7  10        778.04        774.69        59.74 o
   5  -7  10          3.51          8.94        29.32 o
   6  -7  10         59.90         49.72        31.26 o
   7  -7  10          1.77         13.81        22.53 o
   8  -7  10        239.07        179.12        32.27 o
   9  -7  10          6.96         20.12        27.26 o
  10  -7  10          6.22         -9.72        32.38 o
  -6  -6  10        448.18        455.30        55.74 o
  -5  -6  10        253.26        214.30        43.01 o
  -4  -6  10          5.50        -21.13        29.69 o
  -3  -6  10        240.37        231.51        29.58 o
  -2  -6  10        598.32        656.40        40.12 o
  -1  -6  10        680.14        722.34        40.27 o
   0  -6  10       1083.48       1112.75        48.89 o
   1  -6  10        896.59        897.09        43.41 o
   2  -6  10        173.06        196.97        27.01 o
   3  -6  10         29.95         48.85        20.12 o
   4  -6  10        131.95         91.94        22.68 o
   5  -6  10          9.64         -7.25        15.05 o
   6  -6  10        433.68        424.22        30.02 o
   7  -6  10       1232.11       1238.80        46.70 o
   8  -6  10        160.47        206.34        33.34 o
   9  -6  10       1173.42       1234.26        60.62 o
  10  -6  10        212.26        228.92        36.27 o
  11  -6  10         10.53         69.53        47.16 o
  -7  -5  10        315.33        427.42        62.63 o
  -6  -5  10        105.10        128.89        33.49 o
  -5  -5  10       1237.91       1234.04        58.94 o
  -4  -5  10         78.69         79.51        26.34 o
  -3  -5  10        342.24        398.73        33.14 o
  -2  -5  10        403.54        389.88        39.97 o
  -1  -5  10         33.45         28.70        18.14 o
   0  -5  10         30.74         25.53        17.36 o
   1  -5  10        419.78        407.93        33.75 o
   2  -5  10          1.25         -0.54        16.62 o
   3  -5  10       3287.02       3306.17       208.90 o
   4  -5  10        245.75        225.88        20.98 o
   5  -5  10       4074.82       3880.27        72.55 o
   6  -5  10          0.87          6.32        19.94 o
   7  -5  10        711.27        719.15        39.73 o
   8  -5  10        558.21        535.65        35.76 o
   9  -5  10        139.29        165.77        31.49 o
  10  -5  10        403.37        389.90        40.82 o
  11  -5  10        590.84        588.92        50.94 o
  -7  -4  10        230.31        240.79        48.90 o
  -6  -4  10          0.78         15.53        27.17 o
  -5  -4  10        184.20        179.51        31.03 o
  -4  -4  10         54.50         55.44        22.70 o
  -3  -4  10        338.69        317.72        27.20 o
  -2  -4  10        302.84        311.38        25.11 o
  -1  -4  10       1396.81       1460.92        49.57 o
   0  -4  10       1486.10       1465.41        66.46 o
   1  -4  10       3860.20       3751.66        95.35 o
   2  -4  10       1281.58       1244.57        33.42 o
   3  -4  10       1436.14       1401.65        38.39 o
   4  -4  10        135.09        135.29        17.80 o
   5  -4  10       1062.36       1067.58        55.74 o
   6  -4  10         11.82         12.08        14.80 o
   7  -4  10       2305.32       2258.67        81.93 o
   8  -4  10       1411.31       1462.63       108.11 o
   9  -4  10        495.61        438.14        38.91 o
  10  -4  10        951.36        969.35        54.18 o
  11  -4  10        276.12        324.92        40.36 o
  12  -4  10          4.12          9.45        33.75 o
  -8  -3  10        229.86        227.79        68.43 o
  -7  -3  10          4.56          3.52        32.92 o
  -6  -3  10        260.49        243.99        43.50 o
  -5  -3  10        639.99        699.05        45.74 o
  -4  -3  10       2271.77       2263.97        68.50 o
  -3  -3  10         87.52         82.49        17.26 o
  -2  -3  10       1144.72       1145.71        36.86 o
  -1  -3  10        183.61        201.46        19.52 o
   0  -3  10        761.92        783.78        36.60 o
   1  -3  10        984.49       1011.37        40.80 o
   2  -3  10        663.65        619.71        33.98 o
   3  -3  10        386.02        392.87        22.53 o
   4  -3  10       1939.80       1967.66        61.32 o
   5  -3  10        148.48        154.77        17.76 o
   6  -3  10       1646.17       1734.38        47.47 o
   7  -3  10         43.70         70.28        22.99 o
   8  -3  10        691.57        743.06        44.13 o
   9  -3  10       2344.77       2286.75       107.01 o
  10  -3  10        681.61        636.42        46.38 o
  11  -3  10       1406.08       1474.35        64.43 o
  12  -3  10        482.59        542.69        62.13 o
  -8  -2  10        620.85        722.26        70.01 o
  -7  -2  10         25.47         53.82        35.57 o
  -6  -2  10         12.59         -7.83        28.03 o
  -5  -2  10        505.64        530.30        47.63 o
  -4  -2  10        225.95        213.59        33.28 o
  -3  -2  10       3156.15       3235.74        62.05 o
  -2  -2  10         36.06         42.67        14.14 o
  -1  -2  10          4.81         -1.00        11.96 o
   0  -2  10         28.56         39.80        12.41 o
   1  -2  10        300.70        317.42        28.19 o
   2  -2  10        308.74        245.21        28.01 o
   3  -2  10         58.91         37.52        19.52 o
   4  -2  10        739.38        750.91        36.27 o
   5  -2  10       1093.66       1053.57        38.76 o
   6  -2  10       2407.92       2402.84        60.89 o
   7  -2  10        674.64        729.02        87.31 o
   8  -2  10        215.03        205.94        48.10 o
   9  -2  10         88.70         98.57        30.07 o
  10  -2  10          2.96         13.83        28.50 o
  11  -2  10         65.73         71.18        27.02 o
  12  -2  10          4.05         35.12        28.52 o
  -8  -1  10         66.89         48.69        28.30 o
  -7  -1  10       1573.14       1510.75        90.49 o
  -6  -1  10         28.29         17.56        27.71 o
  -5  -1  10         53.51         77.47        28.58 o
  -4  -1  10          2.90          5.65        18.09 o
  -3  -1  10        388.50        432.63        23.78 o
  -2  -1  10          1.43          3.09        11.29 o
  -1  -1  10        572.15        550.69        33.95 o
   0  -1  10        411.50        402.23        23.68 o
   1  -1  10       1748.55       1655.33        78.67 o
   2  -1  10       1244.62       1264.28        49.35 o
   3  -1  10        155.55        151.52        17.15 o
   4  -1  10        124.44        126.81        35.77 o
   5  -1  10         89.24         86.96        18.43 o
   6  -1  10        706.23        748.05        38.39 o
   7  -1  10         59.37         67.00        19.34 o
   8  -1  10         61.61         64.84        25.02 o
   9  -1  10          0.36         17.82        23.83 o
  10  -1  10        486.09        476.33        49.45 o
  11  -1  10         45.71         56.16        32.77 o
  12  -1  10        335.24        348.95        53.21 o
  13  -1  10          0.16         21.05        48.13 o
  -9   0  10         33.74         -0.09        35.23 o
  -8   0  10        338.26        324.62        51.37 o
  -7   0  10          7.72         17.91        24.76 o
  -6   0  10        649.73        629.47        82.63 o
  -5   0  10        192.79        121.33        38.16 o
  -4   0  10         11.16         18.91        16.78 o
  -3   0  10       1810.96       1728.33        34.71 o
  -2   0  10       1846.13       1803.91        41.46 o
  -1   0  10        436.15        408.65        25.33 o
   0   0  10          1.48          0.70         9.01 o
   1   0  10        647.35        613.11        24.92 o
   2   0  10       4067.59       4045.86       145.81 o
   3   0  10       3936.87       3909.49        70.21 o
   4   0  10       1741.06       1702.45        51.06 o
   5   0  10        166.06        171.03        18.60 o
   6   0  10        128.15        139.91        26.65 o
   7   0  10        217.05        222.29        25.73 o
   8   0  10         43.77         58.07        23.49 o
   9   0  10          9.09        -20.31        20.31 o
  10   0  10         35.16         56.46        27.46 o
  11   0  10       1021.14       1025.98        68.10 o
  12   0  10         21.42          1.58        30.57 o
  13   0  10        240.79        278.16        64.30 o
  -9   1  10        262.28        -45.31        45.31 o
  -8   1  10        350.90        371.97        64.08 o
  -7   1  10         31.98         -2.18        24.07 o
  -6   1  10       1237.75       1104.49        63.65 o
  -5   1  10         14.32         14.44        18.36 o
  -4   1  10         91.08         39.65        17.80 o
  -3   1  10       2836.56       2825.75        61.91 o
  -2   1  10         85.31        114.41        22.18 o
  -1   1  10       9085.70       8605.32       127.48 o
   0   1  10         13.02         -8.51         8.51 o
   1   1  10        843.23        823.28        64.43 o
   2   1  10          7.20         12.64        10.42 o
   3   1  10         72.05         54.07        30.92 o
   4   1  10         60.59         75.45        13.83 o
   5   1  10       2363.05       2466.23        64.50 o
   6   1  10        136.00        125.35        20.95 o
   7   1  10       6027.94       6123.31       102.08 o
   8   1  10        570.10        621.48        47.07 o
   9   1  10       2447.05       2343.00        84.67 o
  10   1  10         32.97         34.35        47.22 o
  11   1  10        514.39        555.13        55.83 o
  12   1  10        890.56        996.79       178.68 o
  13   1  10        194.28        262.60        64.12 o
  -9   2  10          1.23        -35.83        37.15 o
  -8   2  10         20.46        -32.75        32.75 o
  -7   2  10       1372.38       1475.01        76.98 o
  -6   2  10        337.36        327.76        40.70 o
  -5   2  10       3009.37       3027.27        90.85 o
  -4   2  10        467.65        455.90        28.05 o
  -3   2  10        714.02        787.78        34.31 o
  -2   2  10        338.68        366.88        24.64 o
  -1   2  10         31.39         24.42        12.44 o
   0   2  10        212.82        211.43        17.16 o
   1   2  10       1188.31       1107.02        70.63 o
   2   2  10        263.18        265.75        16.71 o
   3   2  10       7118.12       6979.66       358.48 o
   4   2  10       6301.72       6109.73        92.44 o
   5   2  10       4000.81       3838.81        84.01 o
   6   2  10        200.52        181.07        23.57 o
   7   2  10       2231.64       2258.65        56.01 o
   8   2  10        399.70        445.76        28.45 o
   9   2  10       3401.52       3576.49       106.45 o
  10   2  10         28.98         47.58        27.36 o
  11   2  10        818.01        859.54        75.97 o
  12   2  10       1488.28       1405.30       119.19 o
  13   2  10         41.96         24.08        46.32 o
  -9   3  10        216.05        242.25        82.19 o
  -8   3  10        490.60        439.15        90.01 o
  -7   3  10          2.95        -33.03        33.03 o
  -6   3  10         11.84         10.31        21.03 o
  -5   3  10         64.98         58.98        24.86 o
  -4   3  10         21.43         10.24        14.70 o
  -3   3  10        433.17        544.63        31.00 o
  -1   3  10       1162.16       1235.68        43.08 o
   0   3  10      13413.53      12997.41       207.11 o
   1   3  10         35.75         44.09        16.21 o
   2   3  10       1916.12       1883.88        38.50 o
   3   3  10       5894.16       5848.30       103.88 o
   4   3  10        109.58        108.82        17.99 o
   5   3  10       3771.84       3590.08        81.12 o
   6   3  10        957.78        952.44        35.97 o
   7   3  10        204.96        187.92        21.32 o
   8   3  10       2400.06       2429.10        77.53 o
   9   3  10          3.27         -1.79        21.71 o
  10   3  10        456.76        486.73        49.46 o
  11   3  10       1122.58        942.17        67.11 o
  12   3  10        229.45        262.24        60.04 o
  13   3  10       1603.64       1693.75       123.28 o
  -8   4  10        182.88         77.84        53.18 o
  -7   4  10         27.53         11.36        28.34 o
  -6   4  10        951.45       1141.80        63.87 o
  -5   4  10         65.25         48.57        28.77 o
  -4   4  10        855.85        974.36        46.64 o
  -3   4  10        692.69        674.45        36.74 o
  -2   4  10        147.79        126.31        18.48 o
  -1   4  10       3849.66       3810.04        75.97 o
   0   4  10        987.40       1019.22        35.21 o
   1   4  10       1283.50       1352.12        56.11 o
   2   4  10        182.71        191.47        14.90 o
   3   4  10        112.95        124.13        12.89 o
   4   4  10         38.34         26.33        23.13 o
   5   4  10        956.43        941.37        56.46 o
   6   4  10        867.62        861.77        56.73 o
   7   4  10         80.57         81.64        17.69 o
   8   4  10       3122.72       3052.86        71.60 o
   9   4  10       1126.83       1167.10        45.72 o
  10   4  10       2783.60       2795.64       100.02 o
  11   4  10         27.59         50.44        36.85 o
  12   4  10        620.72        791.70       114.27 o
  13   4  10         14.77         12.39        44.61 o
  -8   5  10        298.51        315.08        45.79 o
  -7   5  10         31.47         58.48        36.24 o
  -6   5  10        202.17        223.37        40.12 o
  -5   5  10       1545.99       1472.75        74.28 o
  -4   5  10        435.82        502.48        39.00 o
  -3   5  10        425.75        420.22        47.67 o
  -2   5  10        495.82        564.40        38.24 o
  -1   5  10        641.42        630.57        26.48 o
   0   5  10          6.04          4.80         8.66 o
   1   5  10        220.42        231.63        21.11 o
   2   5  10          9.37         -3.59        10.07 o
   3   5  10         79.35         76.62        11.99 o
   4   5  10       2589.85       2473.20        62.80 o
   5   5  10          0.87        -13.98        14.95 o
   6   5  10       2376.06       2356.67       130.09 o
   7   5  10         54.76         37.91        16.05 o
   8   5  10         24.48         11.76        16.13 o
   9   5  10        757.29        749.82        40.44 o
  10   5  10        135.63        139.03        42.83 o
  11   5  10          6.59        -27.55        30.26 o
  12   5  10         36.58         67.41        35.25 o
  13   5  10         52.46         19.65        46.72 o
  -8   6  10        283.91        355.78        67.11 o
  -7   6  10        752.64        749.35        64.62 o
  -6   6  10          2.38        -17.16        26.45 o
  -5   6  10         14.99         -7.53        24.74 o
  -4   6  10        532.84        502.17        40.90 o
  -3   6  10        151.44        220.79        38.63 o
  -2   6  10       1907.87       1946.36        80.54 o
  -1   6  10         12.76         20.06        20.61 o
   0   6  10        195.68        154.81        29.82 o
   1   6  10         90.91         65.86        24.86 o
   2   6  10        515.99        483.57        46.21 o
   3   6  10         15.74         15.24         4.84 o
   4   6  10         22.42          4.15        17.82 o
   5   6  10        782.79        819.83        45.91 o
   6   6  10        149.08        178.33        38.70 o
   7   6  10        529.15        577.36        64.17 o
   8   6  10        666.96        622.47        57.53 o
   9   6  10         35.81         32.36        19.27 o
  10   6  10         62.99         15.68        32.48 o
  11   6  10        151.07        195.96        43.75 o
  12   6  10         68.96        101.54        39.49 o
  13   6  10         23.64        -22.46        45.49 o
  -8   7  10        216.61        264.20        56.10 o
  -7   7  10        893.09        831.04        92.90 o
  -6   7  10        134.70        162.45        40.35 o
  -5   7  10        436.08        432.01        41.10 o
  -4   7  10        450.85        431.67        38.75 o
  -3   7  10        108.48         94.60        30.60 o
  -2   7  10       1754.28       1764.76        78.07 o
  -1   7  10       1612.48       1606.27        79.07 o
   0   7  10        384.68        373.63        43.57 o
   1   7  10       2827.60       2912.37       104.42 o
   2   7  10         23.26          2.39        13.64 o
   3   7  10       6972.01       7068.23       152.53 o
   4   7  10        157.26        123.96        25.28 o
   5   7  10       1474.89       1328.36       110.78 o
   6   7  10        161.74        145.64        38.63 o
   7   7  10         76.71         51.12        23.88 o
   8   7  10        514.04        517.03        45.51 o
   9   7  10        287.23        280.54        39.23 o
  10   7  10         79.24        129.45        32.94 o
  11   7  10        770.55        886.06        70.16 o
  12   7  10         74.81         41.71        48.83 o
  13   7  10        394.44        380.92        82.63 o
  -8   8  10         61.12         20.61        45.71 o
  -7   8  10         73.62         38.34        35.78 o
  -6   8  10        129.07        130.58        32.34 o
  -5   8  10         48.45         35.29        25.09 o
  -4   8  10        520.83        492.36        41.96 o
  -3   8  10       2730.17       2859.02       104.50 o
  -2   8  10        719.16        759.36        60.81 o
  -1   8  10       2969.62       3041.91       111.01 o
   0   8  10        218.22        196.28        36.44 o
   1   8  10        930.25        871.19        50.10 o
   2   8  10         11.89         27.39        19.47 o
   3   8  10         27.08         37.89        29.71 o
   4   8  10         14.96         17.90        22.94 o
   5   8  10       1788.06       1775.93       109.02 o
   6   8  10        876.37       1015.87        55.27 o
   7   8  10       2448.08       2605.82        88.23 o
   8   8  10       1271.80       1259.58        66.83 o
   9   8  10       1146.46       1353.97        71.01 o
  10   8  10         72.46         66.71        44.87 o
  11   8  10       1366.65       1570.17       129.78 o
  -7   9  10        672.63        758.86        61.88 o
  -6   9  10       1242.03       1294.63        64.93 o
  -5   9  10        571.88        723.20        51.16 o
  -4   9  10        884.86        826.88        51.08 o
  -3   9  10        791.72        856.51       148.81 o
  -2   9  10        193.82        249.21        39.31 o
  -1   9  10         38.11         31.16        31.49 o
   0   9  10          6.76          6.45        14.26 o
   1   9  10       1276.87       1285.81        47.47 o
   2   9  10       3546.25       3448.40       144.66 o
   3   9  10        816.15        766.03        38.44 o
   4   9  10       4811.21       4931.01       235.70 o
   5   9  10        517.71        557.42        45.21 o
   6   9  10        557.85        534.53        46.79 o
   7   9  10        980.54       1078.84        62.77 o
   8   9  10        185.28        225.97        38.06 o
   9   9  10       2016.71       2000.72        86.83 o
  10   9  10        189.01        166.15        39.82 o
  -7  10  10          6.60        -43.16        43.16 o
  -6  10  10          8.07         -0.30        23.94 o
  -5  10  10        376.11        480.94        41.06 o
  -4  10  10          3.32         -1.15        20.29 o
  -3  10  10         53.49         58.82        21.11 o
  -2  10  10       1689.92       1796.00        58.99 o
  -1  10  10       1664.16       1552.82        54.07 o
   0  10  10       1577.72       1659.79        55.92 o
   1  10  10        157.99        183.62        25.02 o
   2  10  10        943.66        876.06       150.02 o
   3  10  10       2161.61       2107.13       116.87 o
   4  10  10        377.43        409.50        33.99 o
   5  10  10        682.50        670.92        41.60 o
   6  10  10       1141.58       1128.80        83.70 o
   7  10  10          3.09        -10.71        40.59 o
   8  10  10        168.97        165.81        37.71 o
   9  10  10        226.80        226.03        50.13 o
  10  10  10        300.82        379.92        52.49 o
  -6  11  10         19.92          3.54        42.42 o
  -5  11  10        345.11        431.60        48.97 o
  -4  11  10          7.03         38.24        28.24 o
  -3  11  10         30.41         20.75        21.52 o
  -2  11  10        227.62        215.90        35.80 o
  -1  11  10        547.64        455.18        46.26 o
   0  11  10       1033.52       1135.70        63.51 o
   1  11  10        577.48        516.15        49.19 o
   2  11  10        126.40        124.18        23.48 o
   3  11  10        263.57        249.28        28.90 o
   4  11  10         88.54         48.18        21.29 o
   5  11  10        125.42        150.31        27.06 o
   6  11  10         50.36         34.44        21.85 o
   7  11  10         45.27         61.41        37.42 o
   8  11  10       1390.06       1392.34        77.38 o
   9  11  10          0.47          2.51        43.60 o
  -5  12  10        254.66        208.56        41.38 o
  -4  12  10        194.72        158.84        41.06 o
  -3  12  10         66.48         27.57        59.41 o
  -2  12  10        102.27         51.23        50.54 o
  -1  12  10         47.08         38.04        39.23 o
   0  12  10        430.85        400.54        55.14 o
   1  12  10         79.06         44.57        30.05 o
   2  12  10        643.90        587.55        79.73 o
   3  12  10        234.93        219.13        39.09 o
   4  12  10        322.38        340.42        47.72 o
   5  12  10        176.53        178.28        38.57 o
   6  12  10        460.69        500.62        55.13 o
   7  12  10         46.68         20.00        44.79 o
   8  12  10          2.12         46.68        48.13 o
   9  12  10        177.81        147.76        61.09 o
  -4  13  10        381.34        381.41       112.48 o
  -3  13  10        594.48        650.46        64.24 o
  -2  13  10        197.06        285.95        46.41 o
  -1  13  10        285.19        330.27        47.38 o
   0  13  10          1.24          0.06        23.49 o
   1  13  10        113.57         66.04        52.74 o
   2  13  10        134.21        118.34        36.68 o
   3  13  10         10.16         25.01        30.68 o
   4  13  10        338.64        314.35        48.14 o
   5  13  10       1890.72       1837.24       139.63 o
   6  13  10          0.29        -25.01        29.25 o
   7  13  10       1027.53       1182.97        82.21 o
   8  13  10          1.68        -13.58        47.03 o
   9  13  10         53.41          4.04        51.69 o
  -3  14  10         33.96          9.82        44.26 o
  -2  14  10         63.19          1.12        33.96 o
  -1  14  10        235.22        171.45        78.82 o
   0  14  10         58.12         41.06        29.30 o
   1  14  10       1589.10       1664.04        90.83 o
   2  14  10        777.51        791.95        70.09 o
   3  14  10        538.53        547.42        61.49 o
   4  14  10         32.55         31.00        35.02 o
   5  14  10        218.48        231.96        66.69 o
   6  14  10        479.94        496.92        87.39 o
   7  14  10        121.05        165.38        66.15 o
  -1  15  10        181.44        243.98        41.86 o
   0  15  10        131.01         58.56        33.93 o
   1  15  10        388.25        446.00        60.22 o
   2  15  10          0.74         -9.20        35.66 o
   3  15  10        400.55        399.14        60.68 o
   4  15  10         11.67        -44.74        44.74 o
  -1  -9  11         14.43         14.55        41.49 o
   0  -9  11        468.49        513.95        55.61 o
   1  -9  11        529.58        561.73       116.25 o
   2  -9  11        727.39        803.55        66.63 o
   3  -9  11        201.64        184.76        45.81 o
   4  -9  11         25.81         58.54        38.52 o
   5  -9  11         40.53          6.42        45.62 o
  -2  -8  11       1130.58       1221.16        70.21 o
  -1  -8  11         20.35         12.84        30.62 o
   0  -8  11         45.19         76.91        32.86 o
   1  -8  11         44.25         44.21        54.48 o
   2  -8  11          3.21        -26.49        26.49 o
   3  -8  11        746.15        541.44        56.19 o
   4  -8  11         89.12         87.52        59.57 o
   5  -8  11         30.95         12.12        34.31 o
   6  -8  11        890.35        914.66        73.79 o
   7  -8  11         57.05         73.18        42.06 o
  -4  -7  11         63.12         48.70        53.18 o
  -3  -7  11        419.08        469.17        75.68 o
  -2  -7  11        165.98        164.41        36.33 o
  -1  -7  11        379.67        310.68        59.55 o
   0  -7  11        568.86        624.65        53.35 o
   1  -7  11         78.87        119.21        33.14 o
   2  -7  11        346.48        360.62        47.00 o
   3  -7  11        452.21        476.76        52.42 o
   4  -7  11       1015.35       1090.89       111.44 o
   5  -7  11         15.97          2.97        29.16 o
   6  -7  11       1524.67       1414.02        81.43 o
   7  -7  11        435.67        429.83       147.17 o
   8  -7  11       1333.04       1396.57        87.42 o
   9  -7  11         80.42        116.49        38.09 o
  -5  -6  11         74.61         36.79        51.64 o
  -4  -6  11        253.23        296.26        47.23 o
  -3  -6  11        184.58        211.85        39.83 o
  -2  -6  11         14.47         36.53        21.72 o
  -1  -6  11        901.93        887.93        86.25 o
   0  -6  11        122.68        137.90        29.32 o
   1  -6  11        150.99        164.61        27.63 o
   2  -6  11       1270.09       1316.98        54.72 o
   3  -6  11          1.13        -15.21        18.32 o
   4  -6  11       1465.64       1561.57        58.19 o
   5  -6  11        168.85        153.45        28.77 o
   6  -6  11        461.81        398.82        37.81 o
   7  -6  11        187.20        177.36        30.59 o
   8  -6  11         26.91         20.25        23.84 o
   9  -6  11         33.50         30.36        26.65 o
  10  -6  11        136.62        198.67        36.87 o
  -6  -5  11         50.94         33.57        31.01 o
  -5  -5  11         89.58        107.62        31.86 o
  -4  -5  11        142.04         90.27        52.61 o
  -3  -5  11         56.73         53.77        30.13 o
  -2  -5  11        905.61        906.03        45.25 o
  -1  -5  11          4.53         32.40        20.47 o
   0  -5  11       1202.49       1192.45        49.42 o
   1  -5  11        239.56        218.45        27.98 o
   2  -5  11          0.66         -0.20        19.02 o
   3  -5  11        201.97        173.61        36.63 o
   4  -5  11        396.83        360.71        33.47 o
   5  -5  11        204.06        225.24        36.46 o
   6  -5  11        373.45        402.76        29.88 o
   7  -5  11        357.11        436.62        32.48 o
   8  -5  11        446.19        503.56        42.26 o
   9  -5  11       1453.71       1398.10        53.60 o
  10  -5  11        253.49        208.49        31.38 o
  11  -5  11         52.21         67.07        36.85 o
  -6  -4  11        571.66        565.56        49.12 o
  -5  -4  11        289.42        245.75        36.26 o
  -4  -4  11        872.11        971.94        51.01 o
  -3  -4  11          1.75         19.97        21.46 o
  -2  -4  11          5.57         -1.22        17.86 o
  -1  -4  11        742.25        796.23        40.61 o
   0  -4  11         72.87         62.29        20.30 o
   1  -4  11        785.74        789.06        40.63 o
   2  -4  11        352.42        334.02        30.75 o
   3  -4  11       1721.44       1727.27        61.16 o
   4  -4  11         20.12          5.73        14.58 o
   5  -4  11        760.47        729.21        33.53 o
   6  -4  11        160.39        158.92        21.77 o
   7  -4  11         71.50         82.45        20.23 o
   8  -4  11        291.55        335.18        31.41 o
   9  -4  11        116.61        107.86        24.46 o
  10  -4  11        154.31        141.23        32.05 o
  11  -4  11          0.21          0.98        26.19 o
  -7  -3  11         11.62         -8.02        36.36 o
  -6  -3  11        269.22        260.21        37.66 o
  -5  -3  11        769.95        787.92        49.89 o
  -4  -3  11        187.29        172.61        28.65 o
  -3  -3  11        307.99        314.07        33.33 o
  -2  -3  11        105.35        107.12        18.22 o
  -1  -3  11         37.62         57.92        18.88 o
   0  -3  11         38.40         32.59        17.58 o
   1  -3  11         96.02         63.77        19.86 o
   2  -3  11          1.50         14.23        20.47 o
   3  -3  11        256.03        235.49        20.19 o
   4  -3  11       1878.91       1901.05        46.78 o
   5  -3  11        874.09        925.24        35.81 o
   6  -3  11       1289.26       1249.44        45.31 o
   7  -3  11        527.87        550.45        33.36 o
   8  -3  11          7.08        -16.78        16.78 o
   9  -3  11        181.40        219.11        31.73 o
  10  -3  11        369.49        342.61        50.17 o
  11  -3  11        653.20        649.20        50.28 o
  12  -3  11         28.67         10.01        28.17 o
  -7  -2  11        101.56         97.67        32.11 o
  -6  -2  11         92.01         46.35        28.57 o
  -5  -2  11          1.23         34.49        23.68 o
  -4  -2  11          2.62         14.72        21.71 o
  -3  -2  11          0.65         11.93        18.38 o
  -2  -2  11        136.20        116.52        17.62 o
  -1  -2  11          3.01         -1.83        14.02 o
   0  -2  11       3189.62       3030.97        70.44 o
   1  -2  11         13.88        -14.19        14.19 o
   2  -2  11       4881.22       4705.11        93.94 o
   3  -2  11         37.65          1.12        33.00 o
   4  -2  11        344.06        343.91        52.23 o
   5  -2  11       1019.52       1026.63        38.96 o
   6  -2  11          8.21         14.56        15.22 o
   7  -2  11       1991.87       1859.04        99.66 o
   8  -2  11       1864.72       2033.83       102.49 o
   9  -2  11        191.82        241.01        37.99 o
  10  -2  11        645.63        712.41        81.59 o
  11  -2  11          2.36         25.36        25.46 o
  12  -2  11        195.31        226.06        37.18 o
  -8  -1  11         23.93         11.71        30.20 o
  -7  -1  11         10.16         30.43        26.24 o
  -6  -1  11         34.70         29.22        26.14 o
  -5  -1  11         10.95        -15.74        18.06 o
  -4  -1  11       1882.55       1797.97        60.04 o
  -3  -1  11       1096.84       1021.88        71.10 o
  -2  -1  11       2766.79       2634.10        54.64 o
  -1  -1  11        226.02        260.80        24.00 o
   0  -1  11        589.58        637.03        39.91 o
   1  -1  11       2164.76       2193.74       103.26 o
   2  -1  11       1699.18       1688.75        60.16 o
   3  -1  11        534.62        571.97        63.05 o
   4  -1  11       3517.44       3411.12       111.83 o
   5  -1  11        225.46        216.57        21.99 o
   6  -1  11         79.01        101.34        18.07 o
   7  -1  11        213.54        226.92        31.84 o
   8  -1  11       1659.44       1598.21        68.48 o
   9  -1  11        313.17        365.31        42.86 o
  10  -1  11       1584.26       1607.75       137.50 o
  11  -1  11        948.82        968.25        86.54 o
  12  -1  11       2293.73       2340.19       102.40 o
  -8   0  11        538.99        610.51        64.85 o
  -7   0  11       1104.96       1168.98        73.59 o
  -6   0  11         75.76         53.00        28.32 o
  -5   0  11        263.48        222.85        34.56 o
  -4   0  11       1337.24       1363.24        81.62 o
  -3   0  11        176.68        216.54        26.05 o
  -2   0  11       1520.50       1547.96        40.27 o
  -1   0  11          0.10         -6.28        11.09 o
   0   0  11        768.13        753.29        30.95 o
   1   0  11       1481.05       1388.17        38.73 o
   2   0  11        180.84        184.80        46.15 o
   3   0  11        887.48        797.28        41.92 o
   4   0  11       2874.74       2813.51        61.91 o
   5   0  11        786.27        755.56        37.52 o
   6   0  11       6459.30       6158.89       168.09 o
   7   0  11        100.03        108.66        21.97 o
   8   0  11       7206.27       7097.01       155.30 o
   9   0  11        502.67        551.67        49.64 o
  10   0  11        234.19        189.40        37.61 o
  11   0  11         16.89        -25.19        26.75 o
  12   0  11         48.44         30.91        40.02 o
  13   0  11         10.13        -33.36        42.54 o
  -8   1  11        243.42        263.80        49.09 o
  -7   1  11        111.02         70.14        30.54 o
  -6   1  11        807.38        893.67        60.87 o
  -5   1  11        458.26        438.62        98.87 o
  -4   1  11        558.03        587.70        42.47 o
  -3   1  11        296.71        298.10        24.21 o
  -2   1  11       1083.75       1085.73        40.04 o
  -1   1  11        117.47         72.51        30.01 o
   0   1  11         10.77         -4.54        15.11 o
   1   1  11        582.29        610.36        25.72 o
   2   1  11       3738.13       3737.81        88.37 o
   3   1  11       1532.27       1564.78        54.91 o
   4   1  11       1152.91       1124.22        81.35 o
   5   1  11        911.84        932.43        34.09 o
   6   1  11        322.04        356.32        37.01 o
   7   1  11        169.12        154.07        24.30 o
   8   1  11         79.49         75.56        25.39 o
   9   1  11          5.10         18.84        26.66 o
  10   1  11        383.75        423.79        47.58 o
  11   1  11       1383.50       1463.83        78.74 o
  12   1  11        294.14        324.63        67.77 o
  13   1  11       1027.02        888.45        94.80 o
  -8   2  11         48.99         -5.67        53.90 o
  -7   2  11        131.22        164.41        39.01 o
  -6   2  11        218.97        245.57        38.91 o
  -5   2  11        305.56        324.17        39.37 o
  -4   2  11        186.87        204.52        20.68 o
  -3   2  11        299.15        333.29        36.29 o
  -2   2  11       1419.38       1438.87        45.23 o
  -1   2  11       2153.62       2239.39        52.91 o
   0   2  11        288.26        281.78        26.66 o
   1   2  11         73.83         72.15        17.93 o
   2   2  11        982.92        955.71        34.63 o
   3   2  11       4762.25       4349.50       350.67 o
   4   2  11        583.16        591.72        33.31 o
   5   2  11        123.59        109.70        16.31 o
   6   2  11        424.32        423.13        32.79 o
   7   2  11       1837.60       1822.31        79.13 o
   8   2  11        380.70        457.21        33.86 o
   9   2  11        447.37        475.83        50.10 o
  10   2  11         25.38         64.99        29.13 o
  11   2  11         17.36          7.36        28.95 o
  12   2  11        805.27        783.45        81.31 o
  13   2  11        216.39        173.27        44.15 o
  -8   3  11        247.52        110.49        53.36 o
  -7   3  11         34.21          0.76        44.28 o
  -6   3  11         16.37          5.58        25.31 o
  -5   3  11        200.36        260.61        30.96 o
  -4   3  11        113.81         77.60        17.31 o
  -3   3  11         40.77         17.55        14.90 o
  -2   3  11        934.93        849.64        35.17 o
  -1   3  11        680.02        710.10        30.16 o
   0   3  11       1307.14       1261.60        35.67 o
   1   3  11       1125.03       1076.46        31.37 o
   2   3  11        492.78        489.53        19.78 o
   3   3  11        166.59        179.75        19.94 o
   4   3  11       1267.08       1214.70        43.51 o
   5   3  11         38.61         30.10        22.79 o
   6   3  11        268.93        284.77        29.00 o
   7   3  11         23.51         10.38        14.18 o
   8   3  11       1184.44       1282.12        87.61 o
   9   3  11          8.46         -0.06        22.66 o
  10   3  11        311.05        340.93        44.76 o
  11   3  11         18.56         30.32        30.32 o
  12   3  11        266.72        262.65        45.86 o
  13   3  11        255.59        216.41        63.90 o
  -8   4  11         94.69         66.96        89.70 o
  -7   4  11          1.00        -42.62        42.62 o
  -6   4  11       1373.12       1394.50        70.25 o
  -5   4  11        171.71        187.15        25.32 o
  -4   4  11       1568.15       1493.77        44.39 o
  -3   4  11        376.07        382.95        37.18 o
  -2   4  11        704.73        679.67        34.97 o
  -1   4  11         18.44         15.05        13.00 o
   0   4  11        133.15        113.30        15.13 o
   1   4  11        340.99        351.24        34.60 o
   2   4  11        410.72        402.16        21.28 o
   3   4  11         12.15          2.11        12.84 o
   4   4  11       2161.37       2163.81        58.86 o
   5   4  11         21.41         40.47        25.13 o
   6   4  11       4341.89       3971.61       100.67 o
   7   4  11        974.43        976.20        40.73 o
   8   4  11         22.26         29.95        16.80 o
   9   4  11       3191.58       3078.59       105.77 o
  10   4  11        434.76        425.98        49.41 o
  11   4  11        389.20        432.58        93.99 o
  12   4  11        122.16        148.47        47.05 o
  13   4  11         52.26         83.29        53.18 o
  -8   5  11        772.46        847.09        99.00 o
  -7   5  11         56.30         59.08        31.95 o
  -6   5  11         85.88         83.58        30.47 o
  -5   5  11         18.55         52.86        25.43 o
  -4   5  11        120.85        150.41        28.70 o
  -3   5  11        221.74        246.00        25.98 o
  -2   5  11       1058.39       1089.50        40.28 o
  -1   5  11          6.45         12.30        12.11 o
   0   5  11       1800.60       1819.38        43.24 o
   1   5  11        846.78        829.73        29.06 o
   2   5  11       4377.01       4345.74        87.65 o
   3   5  11          1.06         -5.16        10.77 o
   4   5  11       2710.14       2623.22        74.88 o
   5   5  11       2078.71       1961.04        91.04 o
   6   5  11       3418.12       3362.66        92.63 o
   7   5  11        263.03        265.22        32.59 o
   8   5  11        374.55        343.92        30.23 o
   9   5  11        375.18        395.28        32.74 o
  10   5  11        621.03        596.09        55.45 o
  11   5  11         41.26         40.59        32.29 o
  12   5  11        265.74        248.93        48.58 o
  13   5  11        121.73         83.20        54.41 o
  -8   6  11          2.10        -53.31        53.31 o
  -7   6  11        297.07        411.84        59.50 o
  -6   6  11        348.55        406.94        54.78 o
  -5   6  11       1165.32       1175.07        59.34 o
  -4   6  11       1248.57       1318.59        58.54 o
  -3   6  11       1353.31       1293.04        73.02 o
  -2   6  11       1728.14       1860.64        82.63 o
  -1   6  11        503.64        398.82        43.08 o
   0   6  11       3877.70       3946.55       114.59 o
   1   6  11        234.91        265.02        34.51 o
   2   6  11       2675.05       2714.89       164.62 o
   3   6  11        159.85        153.13        34.25 o
   5   6  11         48.13         49.98        21.06 o
   6   6  11        449.75        406.35        38.07 o
   7   6  11        675.33        596.34        44.52 o
   8   6  11       1186.02       1202.45       104.16 o
   9   6  11         13.44          0.16        18.26 o
  10   6  11       3540.23       3642.42       173.08 o
  11   6  11        222.64        151.59        57.18 o
  12   6  11       1911.49       2058.11        98.55 o
  13   6  11          3.81         41.84        50.94 o
  -8   7  11         94.02         36.35        44.21 o
  -7   7  11        716.20        757.95        74.37 o
  -6   7  11          1.73        -16.31        25.05 o
  -5   7  11        233.93        245.52        35.98 o
  -4   7  11        167.12        238.02        34.01 o
  -3   7  11        129.71        162.36        39.41 o
  -2   7  11       1949.18       2171.31        89.67 o
  -1   7  11         79.84         83.53        28.74 o
   0   7  11         87.01         94.50        33.02 o
   1   7  11       1339.39       1292.11        72.59 o
   2   7  11        497.61        461.87        48.89 o
   3   7  11        768.51        770.71        68.56 o
   4   7  11        279.10        258.11        32.08 o
   5   7  11       1053.18        993.81        55.00 o
   6   7  11       2307.58       2244.65        77.76 o
   7   7  11       2639.87       2693.75        88.93 o
   8   7  11       1849.57       1846.84        75.36 o
   9   7  11        411.94        476.63        47.10 o
  10   7  11        418.00        500.86        82.32 o
  11   7  11         23.23         81.92        58.06 o
  12   7  11         55.49        -32.22        49.36 o
  -7   8  11          9.79          9.10        29.99 o
  -6   8  11       1806.23       1930.90       102.62 o
  -5   8  11        126.26        136.15        30.45 o
  -4   8  11         52.13         58.49        25.77 o
  -3   8  11        288.15        247.04        43.48 o
  -2   8  11        798.37        801.98        61.12 o
  -1   8  11        265.54        139.32        69.50 o
   0   8  11        346.25        318.10        45.30 o
   1   8  11       1209.00       1272.01        75.73 o
   2   8  11       1500.53       1468.21        65.07 o
   3   8  11       2530.14       2660.88        87.95 o
   4   8  11         27.65         19.18        19.96 o
   5   8  11        191.87        156.10        28.84 o
   6   8  11         12.79          8.32        21.02 o
   7   8  11        436.89        552.34        47.82 o
   8   8  11        104.43         86.07        29.65 o
   9   8  11         65.97         65.30        29.29 o
  10   8  11         65.51         69.18        32.79 o
  11   8  11        706.26        662.07        99.64 o
  12   8  11        140.64        205.12        72.43 o
  -7   9  11        206.37        161.99        41.55 o
  -6   9  11         15.89        -18.02        26.29 o
  -5   9  11        134.59        121.06        31.03 o
  -4   9  11          9.39         27.90        24.99 o
  -3   9  11        790.27        838.77        66.05 o
  -2   9  11          1.55         12.99        27.69 o
   0   9  11         76.03         88.72        27.59 o
   1   9  11         22.58          9.62        16.88 o
   2   9  11        325.77        394.32        41.50 o
   3   9  11        999.96       1081.04        90.71 o
   4   9  11       1402.32       1386.26       106.36 o
   5   9  11         26.94         29.63        26.92 o
   6   9  11        350.00        323.49        40.13 o
   7   9  11        320.47        279.48        79.02 o
   8   9  11        363.59        456.42        49.27 o
   9   9  11         36.42          4.09        28.75 o
  10   9  11         16.79         20.92        32.41 o
  11   9  11        174.67        206.83        72.69 o
  -6  10  11          4.52          8.98        30.08 o
  -5  10  11          2.84         -8.30        23.53 o
  -4  10  11         13.09        -10.67        21.98 o
  -3  10  11        104.41        162.21        34.83 o
  -2  10  11       1643.35       1586.03        99.20 o
  -1  10  11        191.99         85.93        49.17 o
   0  10  11       2474.00       2310.74        68.47 o
   1  10  11        340.46        328.67        48.59 o
   2  10  11          1.20         -7.42        17.10 o
   3  10  11        330.66        369.83        32.74 o
   4  10  11        456.65        428.42        72.56 o
   5  10  11        112.57         84.22        28.77 o
   6  10  11        110.19        147.17        33.14 o
   7  10  11          0.98         10.02        26.58 o
   8  10  11        830.12       1008.71        95.81 o
   9  10  11         55.95         29.38        31.92 o
  10  10  11        154.73        231.18        46.76 o
  11  10  11         67.35        -19.69        55.95 o
  -6  11  11        872.11        705.62        93.22 o
  -5  11  11        247.40        152.01        38.00 o
  -4  11  11        833.90        851.40       107.28 o
  -3  11  11          3.52        -24.45        24.57 o
  -2  11  11        178.51        197.10        36.90 o
  -1  11  11        465.20        507.33        50.37 o
   0  11  11          6.01          7.14        17.37 o
   1  11  11        346.35        366.60        50.60 o
   2  11  11        860.61        854.71        75.70 o
   3  11  11         22.68         21.52        19.96 o
   4  11  11       1520.36       1586.40        59.27 o
   5  11  11        621.22        785.48       108.40 o
   6  11  11        424.89        446.53        49.07 o
   7  11  11        242.88        310.62        46.58 o
   8  11  11        572.72        588.54        57.57 o
   9  11  11       1352.91       1476.88        82.91 o
  10  11  11        896.70        813.74        97.66 o
  -5  12  11        125.48        144.04        39.58 o
  -4  12  11        189.47        265.96        48.16 o
  -3  12  11         70.60         50.63        31.80 o
  -2  12  11        669.53        718.04        60.48 o
  -1  12  11        638.81        667.33        58.19 o
   0  12  11         90.75         56.83        32.22 o
   1  12  11        991.36        943.07        66.09 o
   2  12  11        743.95        629.92        57.91 o
   3  12  11         25.95         21.02        29.22 o
   4  12  11       3341.64       3339.25       117.18 o
   5  12  11          0.52         -0.89        28.63 o
   6  12  11       2711.72       2714.50       156.24 o
   7  12  11          3.88         -0.66        43.99 o
   8  12  11        182.21        133.04        59.11 o
   9  12  11        192.03        144.68        59.46 o
  10  12  11         11.70         46.37        54.23 o
  -4  13  11         32.30         -1.40        41.74 o
  -3  13  11        444.79        419.73        57.00 o
  -2  13  11         10.70          8.95        46.50 o
  -1  13  11        355.72        336.14        61.57 o
   0  13  11       1331.48       1454.91       137.52 o
   1  13  11        376.73        371.67        51.21 o
   2  13  11        468.32        464.88        55.62 o
   3  13  11        312.55        295.76        51.39 o
   4  13  11          5.57         -4.32        28.75 o
   5  13  11         94.57        108.59        38.32 o
   6  13  11        160.71        200.84        45.29 o
   7  13  11         53.66         54.54        57.93 o
   8  13  11        397.02        382.94        84.12 o
  -2  14  11        120.87         50.57        30.19 o
  -1  14  11         90.42         70.57        52.04 o
   0  14  11          0.56        -26.02        26.02 o
   1  14  11        119.17         78.51        32.02 o
   2  14  11         36.95         32.99        34.31 o
   3  14  11         92.55        111.09        41.52 o
   4  14  11        208.73        150.11        44.01 o
   5  14  11       1534.09       1452.50        91.52 o
   6  14  11         69.04        117.09        42.37 o
   7  14  11        765.09        784.91       108.69 o
   0  15  11          7.29         -0.64        29.93 o
   1  15  11        870.21        888.96        77.57 o
   2  15  11        528.19        575.15        66.04 o
   3  15  11        224.48        224.72        72.74 o
   4  15  11         66.35         99.06        64.83 o
  -1  -8  12         24.42         44.70        45.22 o
   0  -8  12          0.97         60.10        35.76 o
   1  -8  12        652.83        752.14        76.08 o
   2  -8  12        579.89        639.49        79.77 o
   3  -8  12         79.77        120.18        45.07 o
   4  -8  12         17.31        -19.99        33.00 o
   5  -8  12         95.90         52.81        37.84 o
   6  -8  12        322.69        312.27        71.90 o
  -2  -7  12        420.42        539.05        78.63 o
  -1  -7  12          5.76         39.42        31.24 o
   0  -7  12         59.05         72.42        33.51 o
   1  -7  12         12.10         42.50        31.26 o
   2  -7  12        633.32        650.87        75.53 o
   3  -7  12         95.28        113.77        38.14 o
   4  -7  12        211.84        174.04        41.59 o
   5  -7  12          2.43        -14.23        31.89 o
   6  -7  12        146.67         62.83        37.89 o
   7  -7  12        255.46        214.93        51.88 o
   8  -7  12         58.19        120.38        57.31 o
  -4  -6  12        110.91        167.23        57.53 o
  -3  -6  12        431.51        528.55        79.24 o
  -2  -6  12        665.74        600.40        76.39 o
  -1  -6  12        511.32        551.85        50.37 o
   0  -6  12        277.48        295.02        41.82 o
   1  -6  12         34.87         42.84        29.92 o
   2  -6  12         29.19         60.83        30.57 o
   3  -6  12        519.77        487.71        51.93 o
   4  -6  12        632.44        685.54        59.44 o
   5  -6  12          4.34         -8.25        28.43 o
   6  -6  12        145.50        151.84        59.99 o
   7  -6  12        486.17        468.91       134.44 o
   8  -6  12          1.13         13.05        35.61 o
   9  -6  12         16.46         12.59        27.09 o
  -5  -5  12        713.18        916.85        99.24 o
  -4  -5  12          3.17         -4.39        32.87 o
  -3  -5  12         23.50         46.37        33.59 o
  -2  -5  12        271.71        221.31        31.56 o
  -1  -5  12         16.66         35.18        28.03 o
   0  -5  12        821.40        912.02        47.45 o
   1  -5  12        114.07        107.54        31.73 o
   2  -5  12         82.34         85.31        25.01 o
   3  -5  12        840.41        892.82        60.59 o
   4  -5  12         26.13          2.17        20.49 o
   5  -5  12        672.65        651.03        44.37 o
   6  -5  12        216.69        256.28        33.26 o
   7  -5  12         29.99         36.16        20.56 o
   8  -5  12       1465.42       1499.41        54.70 o
   9  -5  12         63.02         78.70        25.08 o
  10  -5  12       1007.11        896.59        74.22 o
  -6  -4  12        508.13        459.81        87.94 o
  -5  -4  12         10.01        -10.34        26.79 o
  -4  -4  12        588.78        657.56        52.02 o
  -3  -4  12        230.77        238.57        41.12 o
  -2  -4  12          6.54         11.16        19.86 o
  -1  -4  12        174.49        198.05        34.55 o
   0  -4  12        117.50        123.61        25.58 o
   1  -4  12        625.09        629.46        40.10 o
   2  -4  12        439.80        448.98        52.73 o
   3  -4  12        280.62        274.12        31.63 o
   4  -4  12       3717.94       3650.11        87.75 o
   5  -4  12       2027.61       2079.63        53.80 o
   6  -4  12        833.85        782.04        37.45 o
   7  -4  12       1075.75       1054.85        47.34 o
   8  -4  12          5.30          2.50        18.55 o
   9  -4  12          5.66         13.54        21.84 o
  10  -4  12         36.60         18.46        23.32 o
  11  -4  12         36.70         93.43        32.13 o
  -6  -3  12         58.40        106.10        34.74 o
  -5  -3  12         17.74         33.12        28.33 o
  -4  -3  12        275.50        288.60        35.27 o
  -3  -3  12        251.63        235.35        30.85 o
  -2  -3  12        241.26        263.98        24.52 o
  -1  -3  12       2027.10       1983.71        75.18 o
   0  -3  12        298.30        334.26        30.85 o
   1  -3  12       6984.74       6929.55       125.79 o
   2  -3  12        357.54        330.51        31.62 o
   3  -3  12        100.03        102.51        41.01 o
   4  -3  12          5.71          0.91        15.16 o
   5  -3  12         63.02         57.08        16.45 o
   6  -3  12        227.62        210.27        23.82 o
   7  -3  12       1295.03       1241.16        46.00 o
   8  -3  12         42.19         20.05        19.21 o
   9  -3  12       3530.66       3595.18        81.64 o
  10  -3  12         36.19         79.53        29.46 o
  11  -3  12       1226.42       1317.41        65.11 o
  -7  -2  12          8.79         -2.55        37.37 o
  -6  -2  12         97.26         72.42        27.56 o
  -5  -2  12        843.74        843.62        50.72 o
  -4  -2  12          0.31          7.90        22.38 o
  -3  -2  12        820.16        800.00        43.58 o
  -2  -2  12         60.95         49.87        16.63 o
  -1  -2  12        327.27        313.20        24.33 o
   0  -2  12       1163.16       1210.93        47.08 o
   1  -2  12         36.87         34.74        18.04 o
   2  -2  12        499.42        503.61        34.42 o
   3  -2  12       1000.37       1009.80        68.12 o
   4  -2  12        949.70        928.09        57.60 o
   5  -2  12       1283.00       1349.22        46.32 o
   6  -2  12       1732.65       1780.29        55.47 o
   7  -2  12        543.46        506.80        45.58 o
   8  -2  12         38.90         43.74        21.63 o
   9  -2  12        299.53        248.02        41.62 o
  10  -2  12         99.04        113.90        36.00 o
  11  -2  12        699.01        643.45        50.34 o
  12  -2  12          8.20         -5.50        27.97 o
  -7  -1  12        569.72        549.26        51.10 o
  -6  -1  12         71.17         39.93        25.07 o
  -5  -1  12         19.57         14.61        21.09 o
  -4  -1  12       1018.46        965.97        49.24 o
  -3  -1  12        269.58        282.42        30.48 o
  -2  -1  12        207.92        189.00        20.72 o
  -1  -1  12        246.17        282.97        22.59 o
   0  -1  12        856.15        875.35        32.27 o
   1  -1  12        180.18        202.48        29.31 o
   2  -1  12        832.22        743.16        57.03 o
   3  -1  12          1.19        -15.38        16.14 o
   4  -1  12          0.31         20.73        21.14 o
   5  -1  12       1254.35       1257.07        47.43 o
   6  -1  12       1062.03       1140.07        41.98 o
   7  -1  12       1148.18       1097.15        46.16 o
   8  -1  12         70.88         58.46        26.27 o
   9  -1  12          9.45         27.31        26.18 o
  10  -1  12        106.00        168.87        39.20 o
  11  -1  12        199.03        251.24        53.82 o
  12  -1  12         46.58         70.24        36.96 o
  -7   0  12        223.42        157.75        47.15 o
  -6   0  12         41.68         51.01        24.68 o
  -5   0  12          7.22         11.34        19.99 o
  -4   0  12         50.84         37.04        19.47 o
  -3   0  12        609.23        692.29        39.25 o
  -2   0  12         50.70         43.45        15.26 o
  -1   0  12          6.17          0.49        11.04 o
   0   0  12        183.48        147.89        19.48 o
   1   0  12       1380.37       1393.00        40.39 o
   2   0  12       1484.97       1463.15        94.89 o
   3   0  12        940.66        913.74        47.11 o
   4   0  12         19.60         29.51        36.66 o
   5   0  12        951.81        914.07        88.68 o
   6   0  12       1050.53       1033.35        39.40 o
   7   0  12       1186.60       1196.06        51.25 o
   8   0  12        314.58        318.47        39.57 o
   9   0  12         77.35         73.93        29.82 o
  10   0  12         30.80          8.56        29.30 o
  11   0  12        471.28        507.33        63.09 o
  12   0  12         65.59         47.00        35.66 o
  -7   1  12          1.54        -15.19        23.07 o
  -6   1  12         17.56        -12.20        20.99 o
  -5   1  12         47.37          7.15        20.23 o
  -4   1  12          3.82         -2.93        17.27 o
  -3   1  12       1902.42       1825.19        57.03 o
  -2   1  12         55.91         32.28        13.10 o
  -1   1  12       2910.05       2746.38        62.98 o
   0   1  12       1234.63       1119.91        43.32 o
   1   1  12          4.66          3.21        11.19 o
   2   1  12       3467.44       3419.42        87.51 o
   3   1  12       1363.32       1319.51        52.60 o
   4   1  12        922.79        964.30        47.64 o
   5   1  12        169.27        166.77        19.79 o
   6   1  12         33.99         38.24        15.65 o
   7   1  12        817.46        832.50        45.78 o
   8   1  12         17.97          1.10        23.94 o
   9   1  12        177.56        232.39        37.89 o
  10   1  12        650.80        672.29        92.87 o
  11   1  12         79.83        109.72        36.87 o
  12   1  12       1725.35       1747.48        89.93 o
  -8   2  12         30.31        -59.95        62.50 o
  -7   2  12        665.99        778.41        63.54 o
  -6   2  12         21.19          2.34        22.99 o
  -5   2  12        836.90        837.18        48.07 o
  -4   2  12          1.45         -8.69        17.90 o
  -3   2  12        191.77        190.87        20.00 o
  -2   2  12       1068.49       1246.33        44.21 o
  -1   2  12        516.10        469.83        27.38 o
   0   2  12        534.06        570.26        28.32 o
   1   2  12         57.46         63.39        25.58 o
   2   2  12        119.86        138.07        30.46 o
   3   2  12        403.10        398.96        33.53 o
   4   2  12        690.61        647.02        37.34 o
   5   2  12        677.16        625.40        36.18 o
   6   2  12       1639.92       1571.31        56.83 o
   7   2  12       1585.32       1601.39       101.63 o
   8   2  12       2620.95       2693.37        93.42 o
   9   2  12       2816.69       2833.90        98.54 o
  10   2  12        867.74        824.69        62.59 o
  11   2  12        145.62        181.78        42.07 o
  12   2  12          6.54         34.18        35.43 o
  -8   3  12         13.99         44.08        99.28 o
  -7   3  12        127.41         32.34        62.10 o
  -6   3  12        803.85        861.53        72.77 o
  -5   3  12        667.09        701.14        44.48 o
  -4   3  12        662.63        740.36        33.90 o
  -3   3  12        959.26        968.59        35.71 o
  -2   3  12          3.03        -13.87        13.87 o
  -1   3  12        556.34        563.91        28.90 o
   0   3  12         70.80         54.04        14.01 o
   1   3  12        602.92        577.83        69.36 o
   2   3  12        848.03        850.48        25.63 o
   3   3  12      13203.52      13024.31       203.26 o
   4   3  12        441.19        403.59        29.09 o
   5   3  12       5965.95       5849.89       112.60 o
   6   3  12         39.57         38.67        19.00 o
   7   3  12        733.32        716.12        37.24 o
   8   3  12        380.93        362.11        29.54 o
   9   3  12        131.11        156.22        40.83 o
  10   3  12        494.81        443.56        50.63 o
  11   3  12        550.17        549.33        58.66 o
  12   3  12         14.44         37.78        32.67 o
  -8   4  12         51.71        107.81       132.77 o
  -7   4  12         30.86         20.39        36.30 o
  -6   4  12        123.27         87.56        53.36 o
  -5   4  12         68.79         28.77        22.21 o
  -4   4  12        215.91        166.00        27.48 o
  -3   4  12        167.97        193.01        24.00 o
  -2   4  12         91.36         84.45        17.85 o
  -1   4  12       2826.17       2934.72        62.50 o
   0   4  12       1984.94       1844.11        44.19 o
   1   4  12       1450.99       1521.95        76.19 o
   2   4  12        353.35        358.17        18.10 o
   3   4  12        277.74        297.56        22.84 o
   4   4  12        474.92        430.63        28.49 o
   5   4  12        276.51        292.84        25.67 o
   6   4  12          3.48        -25.80        25.80 o
   7   4  12       1491.00       1494.83        50.92 o
   8   4  12       1087.22       1091.83        45.92 o
   9   4  12       1119.19       1062.82        65.70 o
  10   4  12       1507.09       1491.38        76.12 o
  11   4  12       1017.32       1080.78        73.83 o
  12   4  12        155.18        156.44        65.75 o
  -7   5  12          4.32         -9.98        36.94 o
  -6   5  12         21.27         33.68        24.33 o
  -5   5  12        426.41        490.35        39.98 o
  -4   5  12        213.48        230.10        35.27 o
  -3   5  12        963.20       1044.27        72.86 o
  -2   5  12         60.25         62.34        29.46 o
  -1   5  12         50.23         55.28        28.86 o
   0   5  12       1699.99       1561.30        79.22 o
   1   5  12         18.77         30.28        13.23 o
   2   5  12        346.09        316.67        33.54 o
   3   5  12        545.18        538.95        23.64 o
   4   5  12        571.97        633.17        33.76 o
   5   5  12          1.61          6.53        14.58 o
   6   5  12       1274.27       1215.88        74.63 o
   7   5  12        223.99        233.13        42.90 o
   8   5  12          1.95         -9.13        16.67 o
   9   5  12       1587.74       1516.42        56.16 o
  10   5  12          0.18        -13.78        26.46 o
  11   5  12        392.15        406.18        54.94 o
  12   5  12         70.04         49.87        37.28 o
  -7   6  12        132.34        176.24        46.42 o
  -6   6  12         23.86          8.84        26.59 o
  -5   6  12        273.09        286.26        38.54 o
  -4   6  12       1149.88       1172.60        58.66 o
  -3   6  12        590.97        616.66        63.75 o
  -2   6  12        108.60         67.26        32.11 o
  -1   6  12          6.25         -8.32        22.62 o
   0   6  12        763.74        854.53        55.22 o
   1   6  12         67.99         86.68        26.89 o
   2   6  12        401.85        418.90        39.79 o
   3   6  12        186.73        172.72        29.36 o
   4   6  12         10.73         11.31        26.40 o
   5   6  12       1332.74       1281.57        39.75 o
   6   6  12          3.31         34.54        20.90 o
   7   6  12        687.21        684.38        49.29 o
   8   6  12          2.98         10.40        21.45 o
   9   6  12        203.34        185.06        33.97 o
  10   6  12        104.60         81.28        33.56 o
  11   6  12        259.27        331.67        73.75 o
  12   6  12        153.86        116.32        44.78 o
  -7   7  12        573.12        501.04        54.07 o
  -6   7  12         54.76         40.15        29.84 o
  -5   7  12          1.83         10.06        25.52 o
  -4   7  12        114.36        106.13        30.54 o
  -3   7  12        193.80        299.33        47.46 o
  -2   7  12        312.65        257.06        44.08 o
  -1   7  12         53.12         61.62        29.05 o
   0   7  12        158.54        165.55        33.66 o
   1   7  12       2597.69       2566.67        92.85 o
   2   7  12        164.09        155.62        37.35 o
   3   7  12       1304.73       1307.04        77.04 o
   4   7  12        994.96        708.74        69.22 o
   5   7  12         56.67         72.32        23.84 o
   6   7  12       2224.96       2239.26        80.71 o
   7   7  12         12.64          7.76        22.72 o
   8   7  12        833.59        813.12        55.65 o
   9   7  12        216.80        180.95        35.74 o
  10   7  12         80.26        149.56        60.74 o
  11   7  12         98.67        -24.61        50.19 o
  12   7  12         52.64         13.67        59.20 o
  -7   8  12        108.35         76.38        37.33 o
  -6   8  12        207.77        274.99        41.71 o
  -5   8  12        122.16         69.15        29.69 o
  -4   8  12          2.30         -3.27        23.71 o
  -3   8  12       1620.73       1598.32        85.67 o
  -2   8  12        630.89        652.64        60.01 o
  -1   8  12       1560.49       1403.57        74.67 o
   0   8  12        249.75        203.44        42.78 o
   1   8  12        661.68        601.17        67.11 o
   3   8  12        360.06        384.50        42.24 o
   4   8  12       1018.42        928.36        68.61 o
   5   8  12        597.90        572.71        82.45 o
   6   8  12         49.18         56.63        26.12 o
   7   8  12        216.04        169.16        45.29 o
   8   8  12         15.30         -3.86        23.80 o
   9   8  12         30.81         87.75        40.96 o
  10   8  12        490.20        533.85        54.31 o
  11   8  12        672.89        599.74        97.92 o
  12   8  12        828.05        878.13       114.71 o
  -6   9  12        420.86        412.39        47.55 o
  -5   9  12         54.55         52.43        31.91 o
  -4   9  12         27.64         55.36        27.84 o
  -3   9  12        687.27        687.72        64.46 o
  -2   9  12       1628.64       1742.68       137.62 o
  -1   9  12       2069.36       2117.45       225.35 o
   0   9  12        212.43         47.17       115.79 o
   1   9  12       1239.84       1241.50        96.67 o
   2   9  12         54.80          7.87        18.63 o
   3   9  12        190.16        196.95        34.08 o
   4   9  12          1.14          1.28        21.54 o
   5   9  12        890.41        909.40        57.87 o
   6   9  12        626.25        609.25        60.56 o
   7   9  12       4770.47       4727.63       130.89 o
   8   9  12        227.79        257.54        41.91 o
   9   9  12       3307.99       3400.29       271.72 o
  10   9  12         66.83         33.91        31.47 o
  11   9  12          7.67         40.48        54.50 o
  -6  10  12          0.53          4.05        27.66 o
  -5  10  12       1597.91       1799.25       111.62 o
  -4  10  12          1.27        -15.87        25.19 o
  -3  10  12          4.97         -1.61        35.82 o
  -2  10  12        155.19        117.16        44.70 o
  -1  10  12         72.79         43.05        41.49 o
   0  10  12         82.63        115.61        33.27 o
   1  10  12       1407.46       1420.66        69.47 o
   2  10  12        473.21        437.62        46.20 o
   3  10  12       4299.22       4179.53       117.02 o
   4  10  12       2027.09       1947.61        79.14 o
   5  10  12       1958.98       2070.68        82.58 o
   6  10  12         68.73         71.57        44.24 o
   7  10  12         44.67         24.20        28.73 o
   8  10  12        646.13        651.86        59.79 o
   9  10  12        598.30        555.04        58.53 o
  10  10  12         20.78         24.28        33.75 o
  11  10  12        659.51        624.75       103.55 o
  -5  11  12         67.46         67.08        34.25 o
  -4  11  12          5.24        -13.01        29.41 o
  -3  11  12        112.34        158.05        38.38 o
  -2  11  12        639.38        445.84       243.64 o
  -1  11  12        307.11        363.00        46.36 o
   0  11  12       1072.34       1153.41        68.61 o
   1  11  12          7.07          6.78        22.41 o
   2  11  12         46.38         51.39        43.01 o
   3  11  12        129.57        218.75        42.63 o
   4  11  12        879.39        821.69        65.66 o
   5  11  12        844.00        829.95        59.81 o
   6  11  12        212.46        250.24        41.65 o
   7  11  12          3.85         -6.60        28.90 o
   8  11  12        304.44        366.56        50.23 o
   9  11  12         26.28         -1.97        32.31 o
  10  11  12        361.79        303.21        71.55 o
  -4  12  12        153.73        194.97        43.23 o
  -3  12  12          0.26          8.86        30.23 o
  -2  12  12         32.38         22.24        52.85 o
  -1  12  12        572.41        614.34        93.83 o
   0  12  12        492.56        496.28        54.39 o
   1  12  12        458.33        461.85        53.53 o
   2  12  12          4.03          7.63        24.48 o
   3  12  12        220.79        224.61        58.34 o
   4  12  12        244.72        248.89        65.66 o
   5  12  12        104.56        115.50        55.07 o
   6  12  12        157.57        207.23        64.34 o
   7  12  12         77.78         27.78        47.07 o
   8  12  12        132.64        143.72        60.48 o
   9  12  12        797.49        749.22        99.33 o
  -3  13  12        229.43        166.76        59.30 o
  -2  13  12         51.86         -7.58        40.84 o
  -1  13  12         55.15         24.32        36.95 o
   0  13  12        193.14         97.63        69.37 o
   1  13  12        374.50        382.27        72.67 o
   2  13  12         26.23         22.21        27.40 o
   3  13  12         18.00        -13.42        30.05 o
   4  13  12        143.36        127.59        40.85 o
   5  13  12        416.39        468.42        86.36 o
   6  13  12        174.23         90.85        54.89 o
   7  13  12         31.68         63.38        51.77 o
   8  13  12        136.18        137.30        63.38 o
  -2  14  12        386.77        296.28       289.83 o
  -1  14  12         58.96         51.16        70.09 o
   0  14  12         48.18         32.34        34.04 o
   1  14  12        161.67        108.61        54.72 o
   2  14  12        148.27        104.67        36.84 o
   3  14  12        202.71        176.43        45.84 o
   4  14  12        258.98        239.34        50.49 o
   5  14  12        185.79        117.95        43.14 o
   6  14  12        707.79        613.85       101.44 o
   1  15  12        743.88         19.21        71.77 o
   2  15  12        730.01         67.29        73.35 o
  -1  -7  13        321.43        379.91        69.00 o
   0  -7  13         18.04         43.38        34.38 o
   1  -7  13         38.57          6.72        35.82 o
   2  -7  13         12.86         28.41        32.01 o
   3  -7  13         49.70         63.71        37.52 o
   4  -7  13          2.12        -18.03        31.26 o
   5  -7  13        486.55        525.76        62.29 o
   6  -7  13        514.06        588.05        86.71 o
  -2  -6  13        268.66        211.00        60.96 o
  -1  -6  13         18.58         48.37        48.13 o
   0  -6  13         20.90         38.79        30.65 o
   1  -6  13        600.79        560.42        54.12 o
   2  -6  13       1359.94       1423.69        77.78 o
   3  -6  13          4.60          7.44        29.52 o
   4  -6  13       1214.24       1230.02        76.74 o
   5  -6  13        233.01        210.43        45.49 o
   6  -6  13        161.83        149.86        43.05 o
   7  -6  13        409.50        424.24        59.04 o
   8  -6  13         55.37        103.11        54.98 o
  -4  -5  13         18.68        -37.36        54.59 o
  -3  -5  13          0.51        -13.27        32.87 o
  -2  -5  13       1008.01        988.46        66.49 o
  -1  -5  13        301.27        299.83        36.51 o
   0  -5  13        328.58        376.18        41.00 o
   1  -5  13          4.69          3.71        22.20 o
   2  -5  13          8.33         -1.41        21.71 o
   3  -5  13       1041.32       1033.26        67.38 o
   4  -5  13          6.89        -11.75        21.19 o
   5  -5  13        486.97        430.87        40.46 o
   6  -5  13        523.45        541.88        71.44 o
   7  -5  13        285.74        323.59        39.12 o
   8  -5  13         76.10         86.26        31.40 o
   9  -5  13        106.05         70.48        30.55 o
  -4  -4  13         24.48         30.93        27.74 o
  -3  -4  13        129.90        113.61        38.36 o
  -2  -4  13         23.75        -10.94        28.69 o
  -1  -4  13       1082.85       1128.87        60.94 o
   0  -4  13        596.49        567.94        40.92 o
   1  -4  13        347.39        408.12        51.67 o
   2  -4  13        178.34        191.64        30.66 o
   3  -4  13        548.90        538.91        42.04 o
   4  -4  13        210.70        237.22        31.02 o
   5  -4  13         29.18         69.42        25.03 o
   6  -4  13         33.82         28.03        23.44 o
   7  -4  13        119.31        136.04        24.55 o
   8  -4  13       1182.46       1232.28        50.62 o
   9  -4  13         35.68         42.26        23.29 o
  10  -4  13        190.17        209.19        32.04 o
  -5  -3  13        663.32        630.44        50.98 o
  -4  -3  13        645.58        647.93        47.27 o
  -3  -3  13          4.96          4.17        22.51 o
  -2  -3  13         93.92        124.25        34.78 o
  -1  -3  13        164.10        139.36        31.58 o
   0  -3  13       1414.37       1518.88        63.25 o
   1  -3  13        135.69        127.17        26.31 o
   2  -3  13         91.23        102.00        24.33 o
   3  -3  13         39.77         18.97        20.66 o
   4  -3  13        698.31        740.28        54.21 o
   5  -3  13         22.33         26.18        29.69 o
   6  -3  13         27.45         34.02        18.29 o
   7  -3  13         24.67         41.42        19.80 o
   8  -3  13        113.23        128.08        24.45 o
   9  -3  13        252.28        296.02        31.86 o
  10  -3  13        622.19        630.67        43.36 o
  11  -3  13         99.09        128.88        30.09 o
  -6  -2  13         59.63         31.76        35.86 o
  -5  -2  13       1059.68       1024.11        57.86 o
  -4  -2  13         69.63         54.57        29.04 o
  -3  -2  13        457.11        432.80        37.45 o
  -2  -2  13        204.54        179.41        27.80 o
  -1  -2  13         65.93         46.29        18.77 o
   0  -2  13       1207.58       1140.38        53.17 o
   1  -2  13         34.97         -3.19        25.69 o
   2  -2  13        147.39        118.40        37.56 o
   3  -2  13       1265.61       1325.35        53.61 o
   4  -2  13          1.43          3.19        27.62 o
   5  -2  13       3712.66       3856.74        81.40 o
   6  -2  13         14.35         24.10        19.80 o
   7  -2  13       2130.20       2120.84        83.89 o
   8  -2  13         80.07        102.84        25.45 o
   9  -2  13         15.96          6.98        22.72 o
  10  -2  13        213.79        208.28        34.49 o
  11  -2  13        197.86        152.14        34.29 o
  -6  -1  13         26.83          1.14        26.21 o
  -5  -1  13          2.06         10.84        22.28 o
  -4  -1  13        208.56        183.14        31.21 o
  -3  -1  13        197.04        163.01        27.72 o
  -2  -1  13         11.92          9.73        17.25 o
  -1  -1  13       1193.42       1289.70        56.03 o
   0  -1  13        928.15        898.66        42.49 o
   1  -1  13       1590.06       1705.52        56.49 o
   2  -1  13       1424.09       1344.54        71.77 o
   3  -1  13        761.52        822.88        50.00 o
   4  -1  13         23.80         29.62        39.81 o
   5  -1  13         72.20         81.61        19.16 o
   6  -1  13        353.86        323.63        30.34 o
   7  -1  13        313.47        303.14        30.79 o
   8  -1  13        399.14        424.11        36.78 o
   9  -1  13        471.09        505.68        50.79 o
  10  -1  13        672.34        616.27        58.40 o
  11  -1  13        682.66        557.76        76.01 o
  12  -1  13        239.90        230.34        65.22 o
  -6   0  13          9.33        -23.06        23.06 o
  -5   0  13        223.64        244.42        35.82 o
  -4   0  13       1291.46       1358.81        98.37 o
  -3   0  13        396.71        462.86        36.35 o
  -2   0  13       1214.46       1193.51        47.16 o
  -1   0  13       1081.41       1090.71        37.13 o
   0   0  13         78.57         32.61        25.27 o
   1   0  13        572.83        595.06        41.68 o
   2   0  13         32.22         52.10        22.68 o
   3   0  13       1233.55       1306.42        56.91 o
   4   0  13        735.09        788.96        94.65 o
   5   0  13        351.97        335.06        29.57 o
   6   0  13       3403.87       3505.93        73.84 o
   7   0  13        659.60        754.68        63.59 o
   8   0  13       1590.08       1538.85        70.31 o
   9   0  13        960.34        928.49        62.71 o
  10   0  13        275.12        252.72        58.04 o
  11   0  13        913.72        826.10        68.12 o
  12   0  13         77.49         83.13        39.47 o
  -7   1  13         42.54        -12.01        56.87 o
  -6   1  13        233.68        221.10        63.91 o
  -5   1  13         99.53        127.98        30.40 o
  -4   1  13        117.78        129.25        27.47 o
  -3   1  13        179.66        198.57        27.27 o
  -2   1  13        109.76         79.01        32.53 o
  -1   1  13        402.28        438.16        44.13 o
   0   1  13        605.12        656.36        65.88 o
   1   1  13        118.60         96.70        41.52 o
   2   1  13       2626.88       2525.28        84.49 o
   3   1  13       1320.88       1264.43        53.87 o
   4   1  13       1043.97       1098.13        52.70 o
   5   1  13         19.51          1.23        18.33 o
   6   1  13        936.52        909.98        38.20 o
   7   1  13       1503.11       1425.94        53.73 o
   8   1  13        769.65        747.34        54.47 o
   9   1  13        453.45        460.87        49.81 o
  10   1  13        529.24        591.05        57.29 o
  11   1  13        119.77        130.80        40.13 o
  12   1  13        217.94        193.39        58.81 o
  -7   2  13        153.74         76.10        84.19 o
  -6   2  13         16.01         14.02        42.69 o
  -5   2  13        372.32        430.66        39.57 o
  -4   2  13         33.93         10.29        29.37 o
  -3   2  13         47.50         28.81        31.48 o
  -2   2  13         53.03         78.83        32.40 o
  -1   2  13        502.31        528.59        36.39 o
   0   2  13        159.44        192.62        22.68 o
   1   2  13        475.85        481.39        46.74 o
   2   2  13        750.55        730.33        67.55 o
   3   2  13       1702.92       1641.19       154.44 o
   4   2  13       1480.85       1446.26        54.14 o
   5   2  13        272.41        321.35        36.23 o
   6   2  13        193.85        197.73        22.71 o
   7   2  13        207.08        201.19        30.46 o
   8   2  13        360.87        320.38        41.63 o
   9   2  13         53.54         69.86        31.04 o
  10   2  13        724.49        727.29        62.19 o
  11   2  13         14.33        -23.69        27.96 o
  12   2  13        615.26        614.02        69.66 o
  -7   3  13          0.71         -3.92        45.77 o
  -6   3  13         79.10         63.43        53.78 o
  -5   3  13        375.35        364.94        52.75 o
  -4   3  13          6.41         -7.47        26.23 o
  -3   3  13        334.72        318.39        30.47 o
  -2   3  13        805.43        847.68        57.49 o
  -1   3  13        401.00        383.26        32.66 o
   0   3  13        617.61        630.95        29.97 o
   1   3  13         34.16         25.19        15.48 o
   2   3  13          7.98          8.99        20.89 o
   3   3  13         21.32         29.89        16.23 o
   4   3  13       1082.83       1028.67        64.87 o
   5   3  13         31.10         57.14        23.09 o
   6   3  13          3.56         13.74        17.52 o
   7   3  13         57.16         64.91        27.29 o
   8   3  13        441.32        484.90        34.84 o
   9   3  13        161.32        209.21        38.33 o
  10   3  13        647.22        685.67       118.82 o
  11   3  13          9.35         31.92        33.97 o
  12   3  13         22.98         23.28        36.71 o
  -7   4  13        209.49        182.28        72.12 o
  -6   4  13       1382.17       1238.56       168.53 o
  -5   4  13         56.38         19.41        32.80 o
  -4   4  13        511.02        559.00       116.91 o
  -3   4  13        328.72        255.61        48.44 o
  -2   4  13         77.65         92.22        28.36 o
  -1   4  13       1214.06       1134.22        51.94 o
   0   4  13        511.33        598.10        28.18 o
   1   4  13       3200.19       3038.28        57.91 o
   2   4  13         16.38         11.16        20.29 o
   3   4  13         78.60         77.97        17.53 o
   4   4  13        871.33        842.22        51.13 o
   5   4  13          9.05         11.56        15.77 o
   6   4  13          0.31         -2.65        16.62 o
   7   4  13        372.08        397.15        39.42 o
   8   4  13         66.15         51.27        19.91 o
   9   4  13       3577.63       3868.53       119.46 o
  10   4  13         28.11         37.90        30.51 o
  11   4  13        491.07        493.23        61.46 o
  12   4  13          4.48          0.50        31.40 o
  -7   5  13         27.36         48.94        56.95 o
  -6   5  13         71.56        100.46        40.07 o
  -5   5  13       1146.94       1198.27       114.02 o
  -4   5  13          2.01          4.25        20.75 o
  -3   5  13       1119.41       1236.49        67.85 o
  -2   5  13        592.23        537.24       120.80 o
  -1   5  13        264.61        229.62        50.39 o
   0   5  13        169.27        123.81        38.72 o
   1   5  13        180.71        175.67        81.62 o
   2   5  13        545.53        589.97        83.00 o
   3   5  13       2528.47       2468.60        59.68 o
   4   5  13       1268.45       1214.53        43.14 o
   5   5  13       2599.46       2599.10        66.62 o
   6   5  13       1546.46       1452.83        64.79 o
   7   5  13        448.63        465.78        43.00 o
   8   5  13         47.81         46.14        23.80 o
   9   5  13        234.58        251.86        42.38 o
  10   5  13        326.13        298.28        55.31 o
  11   5  13        434.42        401.86        67.79 o
  12   5  13         13.15          2.83        34.27 o
  -7   6  13        432.46        435.46        88.89 o
  -6   6  13        124.56        101.74        42.94 o
  -5   6  13         64.78         45.08        26.01 o
  -4   6  13         23.09         56.62        26.76 o
  -3   6  13          0.67          4.75        32.37 o
  -2   6  13         27.06         14.33        28.72 o
  -1   6  13        370.09        425.35        50.44 o
   0   6  13       2577.62       2469.20        94.98 o
   1   6  13       1737.07       1849.33        78.11 o
   2   6  13       1677.72       1600.76        86.33 o
   3   6  13        640.05        609.94        60.25 o
   4   6  13         10.10        -12.46        26.88 o
   5   6  13       1382.75       1245.68        86.32 o
   6   6  13         78.32         40.25        25.45 o
   7   6  13       1535.69       1541.54        68.04 o
   8   6  13        802.76        804.90        54.85 o
   9   6  13        309.40        271.84        38.86 o
  10   6  13       1777.79       2017.84       134.36 o
  11   6  13         49.69         67.39        60.85 o
  12   6  13        518.93        609.43        68.76 o
  -6   7  13         26.06         -6.79        28.59 o
  -5   7  13         60.07         42.52        29.71 o
  -4   7  13       1379.75       1513.70        68.73 o
  -3   7  13          2.62         13.57        33.65 o
  -2   7  13       3389.66       3640.67       129.23 o
  -1   7  13         15.46         13.28        29.16 o
   0   7  13         83.16         80.60        30.62 o
   1   7  13       1249.42       1303.02        81.31 o
   2   7  13         95.65        137.69        32.69 o
   3   7  13        842.14        853.04        70.35 o
   4   7  13       2554.31       2613.54       132.77 o
   5   7  13        633.21        640.73        98.78 o
   6   7  13       2751.90       2597.38        90.56 o
   7   7  13        374.60        329.15        41.65 o
   8   7  13       1170.58       1169.14        66.04 o
   9   7  13        633.58        653.54        54.44 o
  10   7  13        330.61        372.83        75.24 o
  11   7  13        343.30        400.56        84.56 o
  -6   8  13        249.72        281.98        44.04 o
  -5   8  13         39.71         26.43        28.56 o
  -4   8  13         28.13          1.49        25.73 o
  -3   8  13        573.47        585.57        64.55 o
  -2   8  13        284.36        326.80        50.89 o
  -1   8  13        118.95        166.94        39.37 o
   0   8  13        114.24        167.48        38.24 o
   1   8  13        916.60        919.99        63.53 o
   2   8  13          4.26        -22.13        22.13 o
   3   8  13       1120.02        955.27       100.07 o
   4   8  13         84.71        137.74        43.47 o
   5   8  13        181.91        175.34        69.71 o
   6   8  13       2192.83       2156.31        83.43 o
   7   8  13        732.97        774.65        57.18 o
   8   8  13       1350.36       1276.03        98.71 o
   9   8  13         95.86        118.80        34.74 o
  10   8  13         36.89         36.13        52.61 o
  11   8  13          3.63        -15.95        52.65 o
  -6   9  13         84.92        127.27        37.52 o
  -5   9  13         29.64         14.21        31.18 o
  -4   9  13          6.71         26.48        27.79 o
  -3   9  13          3.43         15.19        34.84 o
  -2   9  13        185.54        175.24        43.20 o
  -1   9  13         97.08        162.15        40.87 o
   0   9  13         18.70         -3.99        29.07 o
   1   9  13         70.38        -13.24        34.70 o
   2   9  13       1725.68       1846.07        81.19 o
   3   9  13          4.14        -21.07        21.07 o
   4   9  13       1079.83       1069.48        61.55 o
   5   9  13          1.97         32.23        25.22 o
   6   9  13        276.57        310.31        43.75 o
   7   9  13         59.58         57.95        29.99 o
   8   9  13        128.29        180.69        39.80 o
   9   9  13         66.79         68.79        54.08 o
  10   9  13        278.02        308.35       108.86 o
  11   9  13        482.20        442.14        86.36 o
  -5  10  13         61.96         50.87        33.98 o
  -4  10  13          1.82         15.52        27.34 o
  -3  10  13         43.22         34.29        29.03 o
  -2  10  13       1722.82       1771.39       100.89 o
  -1  10  13         19.47         60.18        31.00 o
   0  10  13         49.57         -7.73        43.47 o
   1  10  13        112.70        142.70        34.85 o
   2  10  13         92.49        144.60        34.48 o
   3  10  13        942.27        773.52        89.79 o
   4  10  13        248.15        161.32        34.51 o
   5  10  13        446.50        397.66        46.89 o
   6  10  13        117.14         90.55        32.17 o
   7  10  13          1.61          9.03        28.24 o
   8  10  13          8.13          3.19        39.62 o
   9  10  13        143.52        116.76        39.09 o
  10  10  13          0.09         66.97        37.78 o
  11  10  13        416.68        464.73        93.61 o
  -4  11  13         40.14          8.19        34.61 o
  -3  11  13        498.03        488.96        68.78 o
  -2  11  13          7.15        -15.89        41.22 o
  -1  11  13       1571.68       1690.12       107.68 o
   0  11  13         91.96         21.83        37.14 o
   1  11  13        695.06        700.63        59.54 o
   2  11  13        130.07         67.49        40.90 o
   3  11  13         26.59         34.23        28.00 o
   4  11  13          1.31        -21.77        24.98 o
   5  11  13         49.80         76.56        32.47 o
   6  11  13         24.48         22.75        28.28 o
   7  11  13        593.58        590.38        57.82 o
   8  11  13       1263.76       1480.27        84.05 o
   9  11  13        497.29        476.43        59.66 o
  10  11  13        231.85        247.24        49.96 o
  -3  12  13        273.71        303.89        50.52 o
  -2  12  13         46.85         30.65        46.84 o
  -1  12  13         38.60        -36.79        38.61 o
   0  12  13         17.71        -39.56        45.49 o
   1  12  13          7.47        -29.27        41.49 o
   2  12  13        120.65         89.60        58.63 o
   3  12  13        482.44        490.53        83.42 o
   4  12  13       1731.87       2074.54       141.30 o
   5  12  13        193.61        115.98        53.93 o
   6  12  13        170.31        115.06        53.00 o
   7  12  13        731.05        734.89        98.62 o
   8  12  13          4.90         45.18        47.47 o
   9  12  13        691.83        696.65        99.06 o
  -2  13  13         28.15         14.82        46.23 o
  -1  13  13         26.93        -12.56        41.53 o
   1  13  13         80.78         33.36        86.78 o
   2  13  13        847.13       1195.18       128.60 o
   3  13  13        175.09        252.27        74.41 o
   4  13  13        292.37        339.52        77.00 o
   5  13  13        291.97        237.11        71.29 o
   6  13  13        264.65        225.51        69.00 o
   7  13  13        353.50        313.19        80.43 o
   8  13  13        466.82        341.23        80.74 o
  -1  14  13         16.71         -5.99        46.45 o
   0  14  13        276.85        432.34        97.17 o
   1  14  13        376.40        152.34       207.53 o
   2  14  13         64.13         62.72        63.33 o
   3  14  13         37.61         58.06        61.75 o
   4  14  13        364.56        377.27        85.70 o
   5  14  13        647.43        767.68       112.60 o
   6  14  13          2.68          1.58        50.59 o
   0  -6  14         58.15         89.61        50.28 o
   1  -6  14        104.44         99.61        36.84 o
   2  -6  14        149.57        109.65        39.28 o
   3  -6  14        490.67        537.36        60.12 o
   4  -6  14        130.35        156.64        43.65 o
   5  -6  14          7.64        -24.79        32.96 o
   6  -6  14        335.48        411.59        77.66 o
  -2  -5  14       1131.40       1091.66        88.19 o
  -1  -5  14        305.50        381.85        56.26 o
   0  -5  14        553.14        534.99        56.98 o
   1  -5  14          2.23          6.91        24.56 o
   2  -5  14          1.18          2.62        25.69 o
   3  -5  14        199.00        158.16        58.15 o
   4  -5  14        241.27        235.61        38.09 o
   5  -5  14         23.21         31.93        26.56 o
   6  -5  14        519.24        579.52        60.95 o
   7  -5  14          0.22        -50.08        50.19 o
   8  -5  14        716.47        807.28        92.91 o
  -3  -4  14         26.11         58.23        37.68 o
  -2  -4  14         31.80         11.76        32.02 o
  -1  -4  14        134.77        160.20        39.18 o
   0  -4  14         57.56         74.33        37.22 o
   1  -4  14          1.59         25.30        24.88 o
   2  -4  14        297.60        263.88        85.32 o
   3  -4  14        295.87        293.61        54.80 o
   4  -4  14        936.59        992.49        90.39 o
   5  -4  14        281.17        277.55        35.86 o
   6  -4  14        429.46        497.69        44.45 o
   7  -4  14        179.88        227.25        36.43 o
   8  -4  14        400.40        371.90        42.79 o
   9  -4  14        351.28        339.27        35.83 o
  -4  -3  14         45.13         47.95        61.47 o
  -3  -3  14          2.03         24.19        33.25 o
  -2  -3  14         89.83        121.12        37.45 o
  -1  -3  14        572.08        543.68        40.48 o
   0  -3  14        264.67        240.93        32.07 o
   1  -3  14       1084.40       1052.86        52.01 o
   2  -3  14        571.24        634.09        60.31 o
   3  -3  14        189.21        181.89        36.88 o
   4  -3  14       1715.89       1685.04        77.44 o
   5  -3  14         89.21        180.01        48.11 o
   6  -3  14       1530.18       1501.20        73.89 o
   7  -3  14        170.70        187.10        27.08 o
   8  -3  14        125.07        167.90        26.92 o
   9  -3  14        143.59        166.03        28.50 o
  10  -3  14        439.16        447.38        39.70 o
  -5  -2  14        238.46        246.12        64.47 o
  -4  -2  14         18.96          3.94        39.41 o
  -3  -2  14        173.85         99.50        75.03 o
  -2  -2  14          9.58        -30.48        36.07 o
  -1  -2  14          3.74         -5.66        20.57 o
   0  -2  14       1793.48       1954.27        64.97 o
   1  -2  14          2.75        -17.75        25.15 o
   2  -2  14       1098.31       1142.36        54.17 o
   3  -2  14        457.40        371.92        59.62 o
   4  -2  14        211.96        168.00        28.24 o
   5  -2  14        229.11        228.02        30.75 o
   6  -2  14          0.99         -8.67        17.36 o
   7  -2  14        467.19        496.66        37.72 o
   8  -2  14        146.51        168.00        29.99 o
   9  -2  14       1097.05        996.73        53.72 o
  10  -2  14        487.94        512.45        40.88 o
  11  -2  14        384.50        335.66        41.68 o
  -5  -1  14         19.91        -16.36        24.92 o
  -4  -1  14       1039.44       1062.99        55.35 o
  -3  -1  14        773.73        745.29        57.96 o
  -2  -1  14        366.37        412.82        45.87 o
  -1  -1  14         40.78         20.81        34.57 o
   0  -1  14        108.16        110.82        32.06 o
   1  -1  14        477.50        519.31        37.65 o
   2  -1  14         36.31         38.84        25.11 o
   3  -1  14         41.11         43.79        24.89 o
   4  -1  14        167.08        159.98        31.81 o
   5  -1  14        434.88        408.72        83.47 o
   6  -1  14        963.19       1013.61        42.91 o
   7  -1  14        882.25        926.14        47.13 o
   8  -1  14        161.92        147.57        28.28 o
   9  -1  14        204.52        214.18        32.89 o
  10  -1  14        255.18        276.90        46.90 o
  11  -1  14          2.67        -22.42        50.37 o
  -5   0  14        275.92        283.18        38.97 o
  -4   0  14         15.92         -1.76        26.52 o
  -3   0  14        825.72        728.80        43.94 o
  -2   0  14        113.35          8.49        56.37 o
  -1   0  14         37.99          5.53        28.60 o
   0   0  14         38.04         13.38        18.19 o
   1   0  14        403.76        434.96        47.11 o
   2   0  14         16.39         22.19        22.08 o
   3   0  14       1094.76       1114.36        57.13 o
   4   0  14         12.89         24.70        21.52 o
   5   0  14         76.24         42.97        22.75 o
   6   0  14       1029.16       1089.29        43.47 o
   7   0  14         12.78         16.47        20.20 o
   8   0  14         19.35         21.25        22.10 o
   9   0  14        101.64         84.30        26.96 o
  10   0  14        254.28        282.78        68.21 o
  11   0  14          0.53         -0.04        34.48 o
  -6   1  14        209.25        103.53       208.70 o
  -5   1  14         68.36         15.76        39.24 o
  -4   1  14        123.32        112.94        28.65 o
  -3   1  14        304.34        324.63        33.76 o
  -2   1  14          5.29        -17.39        17.39 o
  -1   1  14         73.74         31.92        28.03 o
   0   1  14        254.61        182.38        48.34 o
   1   1  14        170.39        139.60        36.14 o
   2   1  14       2133.79       2065.32        71.78 o
   3   1  14         40.28         56.12        22.49 o
   4   1  14       1120.79       1130.28       163.82 o
   5   1  14       1815.32       1675.21        75.72 o
[truncated: 55,826 more chars]
